# Supplementary material for: Unique molecular signature in mucolipidosis type IV microglia
Source: J Neuroinflammation. 2019 Dec 28;16:276. doi: 10.1186/s12974-019-1672-4 (PMC6935239; doi:10.1186/s12974-019-1672-4)
Supplement: Supplementary file 5 — Additional file 5: Table S1. List of genes expressed in Fabry disease mice microglia with expression as log2 fold change vs. WT. [file 12974_2019_1672_MOESM5_ESM.csv]

Gene	log2FoldChange	pvalue	padj
0610005C13Rik	0.153025858	0.66456446	0.918870852
0610007P14Rik	0.299490299	0.298905416	0.790389391
0610009B22Rik	0.547474045	0.124076233	0.708878275
0610009L18Rik	-0.019881173	0.960008015	0.991453149
0610009O20Rik	0.501619725	0.003069913	0.173171596
0610010B08Rik	0	1	NA
0610010F05Rik	0.1321788	0.591743442	0.892108758
0610010K14Rik	0.113017975	0.596513679	0.894374964
0610011F06Rik	-0.086418836	0.811512767	0.959843775
0610012G03Rik	-0.340246607	0.269711654	0.781941328
0610030E20Rik	-0.078627469	0.703859831	0.928730959
0610031O16Rik	-0.077038385	NA	NA
0610037L13Rik	-0.13107804	0.505436406	0.86422623
0610038B21Rik	-0.092146392	NA	NA
0610039H22Rik	-0.037654706	0.922731686	0.983028827
0610039K10Rik	0.046282011	0.904016119	0.9785665
0610040B10Rik	0.475637557	0.110594355	NA
0610040F04Rik	-0.230085428	0.261852862	NA
0610040J01Rik	0.219735962	0.220340623	0.759601286
0610043K17Rik	0.700948375	0.058714591	0.612685075
1010001N08Rik	-0.120699094	0.187725992	NA
1110001J03Rik	0.021004805	0.957629341	0.99088543
1110002L01Rik	-0.2685505	0.446756153	0.850688364
1110004E09Rik	0.140780126	0.638982453	0.908602146
1110004F10Rik	0.536759895	0.007245512	0.270573311
1110006O24Rik	-0.367462856	0.332487124	0.805633221
1110007C09Rik	0.109310228	0.666950787	0.919148175
1110008F13Rik	-0.379869386	0.230074832	0.761709214
1110008L16Rik	0.105212993	0.740240275	0.940174067
1110008P14Rik	0.105219868	0.789030019	0.95481967
1110012L19Rik	-0.189212072	0.620667603	0.903395255
1110015O18Rik	-0.080485831	NA	NA
1110017D15Rik	-0.053612473	0.836893493	NA
1110019D14Rik	0.229636115	0.501812418	0.86422623
1110020A21Rik	-0.053734625	0.887007754	0.974105054
1110025L11Rik	-0.07992274	NA	NA
1110028F11Rik	-0.143759894	0.496840981	NA
1110028F18Rik	-0.027930115	NA	NA
1110032A03Rik	0.072170934	0.76476032	0.947615008
1110032F04Rik	0.046401219	NA	NA
1110034G24Rik	-0.443376368	0.231764826	0.761709214
1110036E04Rik	-0.126079042	NA	NA
1110037F02Rik	0.233323685	0.188783844	0.745403181
1110038B12Rik	-0.180358423	0.560147943	0.881031337
1110038F14Rik	0.421261066	0.077559393	0.643060744
1110046J04Rik	-0.374009146	0.262496915	0.777813292
1110051M20Rik	-0.363900136	0.26122008	0.777813292
1110058D11Rik	0.035577169	0.927032575	0.984093829
1110059E24Rik	-0.133651243	0.640505495	0.909497394
1110059G10Rik	0.104780064	0.683029929	0.9230617
1110065P20Rik	-0.009843667	0.979111779	0.996935381
1190002F15Rik	0.09294872	0.73917259	NA
1190002N15Rik	-0.06400189	0.818402968	0.962176982
1190003K10Rik	-0.072575523	0.481969669	NA
1190005I06Rik	-0.042501578	0.612664374	NA
1190007I07Rik	0.382462354	0.334500876	0.806960567
1200014J11Rik	0.124381004	0.292201051	0.787022974
1300002E11Rik	0.552924899	0.102229406	0.678643102
1300017J02Rik	0.107573191	0.478367264	NA
1500004A13Rik	0.711921407	0.071409078	0.635606659
1500009C09Rik	-0.084723274	0.776155626	NA
1500009L16Rik	-0.08571349	0.621198004	NA
1500011B03Rik	-0.639596545	0.101820149	0.678643102
1500011K16Rik	0.146879584	0.636663885	0.908602146
1500012F01Rik	0.289484344	0.314939006	0.796597708
1500012K07Rik	0.017534904	NA	NA
1500015A07Rik	-0.020492574	0.958554379	0.991031319
1500015L24Rik	-0.056084097	0.514482653	NA
1500015O10Rik	-0.278521283	0.431987913	0.848085197
1500017E21Rik	-0.253897934	NA	NA
1500026H17Rik	-0.042249498	0.886051317	NA
1600002D24Rik	-0.086772216	NA	NA
1600002H07Rik	-0.405574675	0.153554664	0.732799437
1600002K03Rik	-0.070256594	0.833244455	0.96529414
1600010M07Rik	0.196942083	0.591611113	0.892108758
1600012H06Rik	0.120275706	0.615358653	0.901460643
1600014C10Rik	0.20140384	0.41062394	0.839386972
1600014C23Rik	-0.017743019	NA	NA
1600014K23Rik	-0.084234044	NA	NA
1600015I10Rik	-0.156036444	NA	NA
1600019K03Rik	-0.058654271	NA	NA
1600020E01Rik	-0.238425218	0.450086271	0.851460234
1600023N17Rik	-0.044145513	0.869001039	NA
1600025M17Rik	-0.025947007	NA	NA
1600027J07Rik	-0.173795742	0.17019614	NA
1600029I14Rik	-0.237670971	0.45346277	NA
1600029O15Rik	-0.05060331	0.749686239	NA
1700001C02Rik	-0.076176904	NA	NA
1700001C19Rik	-0.470011997	0.111192605	NA
1700001D01Rik	-0.268018927	0.395202524	NA
1700001F09Rik	-0.112954461	NA	NA
1700001G01Rik	-0.33223533	0.020302609	NA
1700001G11Rik	0.076401954	0.730379071	NA
1700001G17Rik	-0.345202326	0.314930098	NA
1700001J03Rik	-0.050995061	0.752078562	NA
1700001J11Rik	-0.185389342	0.211627928	NA
1700001K19Rik	-0.077548853	0.843490447	0.966374478
1700001K23Rik	-0.277784019	0.417090208	0.842625741
1700001L05Rik	-0.327375483	0.402882699	0.834279242
1700001L19Rik	-0.068636621	0.653527852	NA
1700001O22Rik	-0.198661602	0.356990422	NA
1700001P01Rik	-0.117732284	0.605788086	NA
1700003C15Rik	-0.046529378	NA	NA
1700003D09Rik	-0.095754354	0.607930861	NA
1700003E16Rik	-0.131948353	0.564156573	NA
1700003F12Rik	0.351409033	0.352246334	0.815529052
1700003G13Rik	0	NA	NA
1700003G18Rik	-0.09749001	0.390109416	NA
1700003H04Rik	-0.081359379	NA	NA
1700003I22Rik	-0.033491565	NA	NA
1700003L19Rik	-0.032233421	NA	NA
1700003M02Rik	-0.078298331	NA	NA
1700003M07Rik	-0.214280302	0.358716373	NA
1700003P14Rik	-0.149460332	0.194623819	NA
1700006A11Rik	-0.11679314	NA	NA
1700006E09Rik	0.002404993	NA	NA
1700006F04Rik	0.044443834	NA	NA
1700006H21Rik	-0.021063307	NA	NA
1700007B14Rik	-0.05050805	NA	NA
1700007F19Rik	-0.076050366	0.446637692	NA
1700007G11Rik	0.008728948	0.969999417	NA
1700007J10Rik	-0.322372079	0.414906241	0.841190784
1700007K09Rik	-0.095115298	NA	NA
1700007K13Rik	-0.105935793	0.595151278	NA
1700007L15Rik	-0.457511896	0.222528095	0.760588272
1700007P06Rik	-0.05719167	0.692959489	NA
1700008C04Rik	-0.032109899	NA	NA
1700008J07Rik	-0.038105804	0.919132296	0.9823231
1700008K24Rik	-0.056616757	NA	NA
1700008O03Rik	-0.210401013	0.494718034	NA
1700008P02Rik	-0.068838122	0.555143769	NA
1700009C05Rik	-0.078695444	NA	NA
1700009J07Rik	0.046857101	0.904023451	0.9785665
1700009N14Rik	-0.138139908	0.275645993	NA
1700010B08Rik	-0.038445989	NA	NA
1700010D01Rik	-0.11574489	0.486996082	NA
1700010I02Rik	-0.112433975	0.43005685	NA
1700010I14Rik	-0.415333246	0.247865249	0.769020774
1700010J16Rik	-0.10419963	0.223974139	NA
1700010K23Rik	0	NA	NA
1700011A15Rik	-0.078443347	NA	NA
1700011B04Rik	-0.056304507	NA	NA
1700011C11Rik	-0.050500195	NA	NA
1700011E24Rik	-0.370001575	0.161024222	NA
1700011H14Rik	-0.140160464	0.234884946	NA
1700011I03Rik	-0.232419914	0.513395833	0.86806993
1700011L22Rik	0.634523409	0.086732786	0.656657372
1700011M02Rik	-0.084396017	NA	NA
1700012A03Rik	-0.04772964	NA	NA
1700012B07Rik	-0.172509704	NA	NA
1700012B09Rik	-0.106142649	0.434823453	NA
1700012C14Rik	-0.025932903	NA	NA
1700012D01Rik	-0.040409321	0.917187371	0.982083243
1700012D14Rik	0.477605774	0.22496744	0.760686322
1700012D16Rik	-0.009285745	NA	NA
1700012H19Rik	-0.059561848	NA	NA
1700012I11Rik	-0.107625137	NA	NA
1700012L04Rik	0.013345193	0.926053975	NA
1700012P22Rik	-0.068528203	NA	NA
1700013D24Rik	-0.047005039	NA	NA
1700013F07Rik	-0.04337185	NA	NA
1700013G24Rik	-0.172230548	NA	NA
1700013H16Rik	-0.175479388	0.355007364	NA
1700015E13Rik	0.143550272	0.715087548	0.931998442
1700015F17Rik	-0.127599398	NA	NA
1700015G11Rik	-0.152625322	NA	NA
1700016C15Rik	-0.310289788	0.081879835	NA
1700016D06Rik	0.159000565	NA	NA
1700016G22Rik	-0.059432793	NA	NA
1700016H13Rik	-0.01786428	0.880322957	NA
1700016K19Rik	-0.346964815	0.190108824	NA
1700016L04Rik	-0.219088513	0.164301671	NA
1700016L21Rik	-0.001438347	NA	NA
1700016P04Rik	-0.003685288	NA	NA
1700017B05Rik	-0.143760742	0.344179122	0.810945259
1700017D01Rik	-0.033610981	NA	NA
1700017G19Rik	-0.150446353	NA	NA
1700017J07Rik	0.025043728	0.920963396	NA
1700017L05Rik	-0.052194181	NA	NA
1700017N19Rik	-0.111787608	NA	NA
1700018A04Rik	-0.054311781	0.695337545	NA
1700018B08Rik	-0.014324107	NA	NA
1700018B24Rik	-0.099613303	NA	NA
1700018C11Rik	-0.036770593	0.725734976	NA
1700018F24Rik	-0.014109169	0.870666023	NA
1700018G05Rik	-0.046301542	NA	NA
1700018L02Rik	-0.170450504	0.475113638	NA
1700019A02Rik	-0.135438203	0.416035643	NA
1700019B03Rik	-0.160187187	0.413843381	NA
1700019B21Rik	-0.123028072	NA	NA
1700019C18Rik	0.029868163	NA	NA
1700019D03Rik	-0.264664221	0.319420204	NA
1700019E08Rik	-0.084242381	NA	NA
1700019G17Rik	-0.368680249	0.306161371	0.793230886
1700019G24Rik	-0.065719209	0.439243328	NA
1700019L03Rik	-0.407674293	0.221834452	NA
1700019M22Rik	-0.09662787	NA	NA
1700019N19Rik	0.041494984	0.734446424	NA
1700019O17Rik	-0.010021403	NA	NA
1700020A23Rik	-0.245443432	0.293862458	NA
1700020D05Rik	-0.24183193	0.53217813	0.874842966
1700020G17Rik	-0.062343759	NA	NA
1700020I14Rik	-0.837653188	7.15E-06	0.00147062
1700020L24Rik	-0.234075205	0.401145012	NA
1700020M21Rik	-0.107426538	0.507279014	NA
1700020N01Rik	-0.115858146	0.701716297	NA
1700020N15Rik	-0.110681562	0.144228703	NA
1700020N18Rik	-0.024991727	0.769913315	NA
1700021F05Rik	0.58245076	0.030650569	0.501151609
1700021F07Rik	-0.17144089	0.578968959	NA
1700021K19Rik	0.100554172	0.604466294	0.897436622
1700021N21Rik	-0.06156117	NA	NA
1700022A21Rik	-0.064558446	NA	NA
1700022A22Rik	-0.020090492	NA	NA
1700022E09Rik	-0.08188402	NA	NA
1700022H01Rik	0.060740644	NA	NA
1700022H16Rik	-0.033822374	NA	NA
1700022I11Rik	-0.026029296	0.937279718	0.986848402
1700023C21Rik	-0.068735575	NA	NA
1700023F02Rik	-0.094713797	NA	NA
1700023F06Rik	0.003573041	0.990214141	NA
1700024B18Rik	-0.050046281	NA	NA
1700024F13Rik	-0.24806088	0.388924419	NA
1700024G13Rik	-0.04226044	NA	NA
1700024I08Rik	-0.058256339	NA	NA
1700024N05Rik	0.042535755	NA	NA
1700024P04Rik	-0.012967096	NA	NA
1700024P16Rik	-0.171020158	NA	NA
1700025B11Rik	0.023070024	NA	NA
1700025C18Rik	-0.11534297	NA	NA
1700025F22Rik	-0.109575478	NA	NA
1700025F24Rik	-0.024096535	NA	NA
1700025G04Rik	-0.562402881	0.123013293	0.707614943
1700025J12Rik	-0.053909724	NA	NA
1700025K24Rik	-0.048378576	NA	NA
1700025M24Rik	-0.048399241	NA	NA
1700025N23Rik	0.505880255	0.187191391	0.745403181
1700026D08Rik	-0.085365073	NA	NA
1700026D11Rik	-0.040851235	NA	NA
1700026F02Rik	-0.100443166	NA	NA
1700026J14Rik	0.096119568	0.712778655	NA
1700026L06Rik	-0.494227835	0.063451639	NA
1700027A15Rik	-0.053992685	NA	NA
1700027F06Rik	-0.14210552	NA	NA
1700027F09Rik	0	NA	NA
1700027H10Rik	-0.02533399	NA	NA
1700027I24Rik	-0.0671921	NA	NA
1700027J07Rik	-0.03783661	NA	NA
1700028B04Rik	0	NA	NA
1700028D13Rik	-0.044809859	NA	NA
1700028E10Rik	-0.44736512	0.246101355	0.766935091
1700028I16Rik	-0.047478956	NA	NA
1700028J19Rik	-0.263657364	0.228391788	NA
1700028K03Rik	-0.11216648	0.763108854	0.947206581
1700028M03Rik	0	NA	NA
1700028P14Rik	-0.128550594	0.434219885	NA
1700028P15Rik	-0.047595334	NA	NA
1700029B22Rik	-0.038130755	NA	NA
1700029F12Rik	-0.034169543	NA	NA
1700029H14Rik	-0.078266272	0.680072047	NA
1700029I15Rik	0.348893089	0.371727137	0.824970136
1700029J03Rik	-0.033735186	NA	NA
1700029J07Rik	0.89595595	NA	NA
1700029M20Rik	-0.039690726	NA	NA
1700029N11Rik	-0.01132434	NA	NA
1700029P11Rik	-0.05721411	NA	NA
1700030A11Rik	-0.136517506	0.255304026	NA
1700030C10Rik	-0.758104371	0.046410634	0.573312123
1700030F04Rik	-0.035035161	NA	NA
1700030F18Rik	0.004132988	NA	NA
1700030J22Rik	0.319956711	0.419520164	0.84321249
1700030K09Rik	0.11580886	0.697798387	0.927445126
1700030L20Rik	-0.116511554	NA	NA
1700030M09Rik	-0.02859441	NA	NA
1700030N03Rik	0	NA	NA
1700030O20Rik	-0.060343276	NA	NA
1700031A10Rik	-0.119865833	NA	NA
1700031F05Rik	-0.030080394	NA	NA
1700031M16Rik	-0.197326627	0.281953714	NA
1700031P21Rik	0	NA	NA
1700034E13Rik	-0.012431107	NA	NA
1700034G24Rik	-0.048418486	NA	NA
1700034H15Rik	-0.311767342	0.367407816	0.82229829
1700034I23Rik	-0.134519298	0.694835237	NA
1700034J05Rik	0.178219287	0.620690447	0.903395255
1700034K08Rik	0	NA	NA
1700034O15Rik	-0.006622893	NA	NA
1700034P13Rik	-0.212389791	0.335254624	NA
1700036G14Rik	-0.049895008	NA	NA
1700037C18Rik	-0.233502054	0.549570515	0.878554382
1700037H04Rik	-0.488606214	0.150521813	0.731623661
1700039E15Rik	-0.012816819	0.943534085	NA
1700039E22Rik	-0.035791564	NA	NA
1700040L02Rik	-0.064833433	0.688688271	NA
1700041A01Rik	-0.005461734	0.985313527	NA
1700041C23Rik	-0.025071496	0.769182134	NA
1700041M19Rik	-0.09043371	NA	NA
1700042G07Rik	-0.013724953	NA	NA
1700042G15Rik	-0.061509108	0.66510884	NA
1700042O10Rik	-0.085998307	NA	NA
1700044C05Rik	-0.044564976	0.726150815	NA
1700044K03Rik	-0.029880325	NA	NA
1700045H11Rik	-0.058428692	NA	NA
1700046C09Rik	0.032003628	NA	NA
1700047A11Rik	-0.231064907	0.523474292	0.871774116
1700047E10Rik	-0.028422494	NA	NA
1700047G03Rik	-0.146020609	0.447694552	NA
1700047L14Rik	-0.043636087	0.604614945	NA
1700047M11Rik	-0.019590608	NA	NA
1700048M11Rik	0.402974799	0.29959055	0.791318034
1700048O20Rik	-0.483682139	0.14182587	NA
1700049E15Rik	-0.060166125	NA	NA
1700049E22Rik	0.000900255	NA	NA
1700049G17Rik	-0.159936744	0.54755015	0.878320926
1700049L16Rik	-0.081693929	NA	NA
1700051A21Rik	-0.038517243	NA	NA
1700052I22Rik	-0.023294022	NA	NA
1700052K11Rik	0.513462542	0.172836282	0.737363081
1700054A03Rik	-0.029148442	NA	NA
1700054K19Rik	-0.044794378	NA	NA
1700054M17Rik	-0.097034489	NA	NA
1700055C04Rik	-0.026719496	NA	NA
1700056E22Rik	-0.076343217	0.834498561	0.96529414
1700057G04Rik	-0.057665687	NA	NA
1700057H15Rik	0.001844853	NA	NA
1700057H21Rik	-0.11506746	NA	NA
1700060C16Rik	-0.034076445	NA	NA
1700060C20Rik	-0.034136078	NA	NA
1700061F12Rik	-0.068896818	NA	NA
1700061G19Rik	-0.259494682	0.486729199	0.859999412
1700061I17Rik	-0.098434357	0.372789917	NA
1700061J23Rik	-0.013896288	NA	NA
1700063A18Rik	0.013875519	NA	NA
1700063D05Rik	-0.073400677	NA	NA
1700063O14Rik	-0.062081051	NA	NA
1700064J06Rik	-0.108101822	0.206120179	NA
1700064M15Rik	-0.016879003	0.953568017	NA
1700065D16Rik	-0.348635375	0.127557235	NA
1700065I16Rik	-0.054616189	NA	NA
1700065J11Rik	-0.081116464	NA	NA
1700065J18Rik	-0.035730361	0.668849514	NA
1700065L07Rik	-0.050613068	NA	NA
1700065O20Rik	-0.04189532	NA	NA
1700066B17Rik	-0.093043287	NA	NA
1700066B19Rik	0.060706993	0.865449111	0.971265292
1700066J03Rik	-0.012634295	NA	NA
1700066M21Rik	-0.205135441	0.571084077	0.885348656
1700066N21Rik	-0.092818571	NA	NA
1700066O22Rik	-0.111156823	0.198531	NA
1700067G17Rik	-0.101007327	NA	NA
1700067K01Rik	0.23598682	0.549283889	0.878554382
1700067P10Rik	-0.042116178	NA	NA
1700069L16Rik	-0.007555108	NA	NA
1700069P05Rik	-0.065404566	NA	NA
1700071K01Rik	-0.128105172	NA	NA
1700071M16Rik	-0.334753654	0.392646108	0.830428119
1700072B07Rik	-0.14000252	0.100240338	NA
1700072I22Rik	-0.016642514	NA	NA
1700072O05Rik	-0.026371488	NA	NA
1700073E17Rik	-0.148414065	NA	NA
1700074H08Rik	0	NA	NA
1700074P13Rik	-0.09991362	NA	NA
1700080E11Rik	-0.147702676	NA	NA
1700080N15Rik	-0.106296768	NA	NA
1700080O16Rik	-0.116127365	0.224005292	NA
1700081H04Rik	-0.045492316	NA	NA
1700084C01Rik	-0.280389408	0.254053057	NA
1700084D21Rik	0.040119127	NA	NA
1700084E18Rik	0.753397506	0.042188714	0.551887419
1700084F23Rik	-0.098573621	NA	NA
1700084J12Rik	-0.270594675	0.199220453	NA
1700084M14Rik	-0.026162226	NA	NA
1700085C21Rik	-0.070513334	NA	NA
1700086L19Rik	-0.053466246	0.741328185	NA
1700086O06Rik	-0.596482201	0.118967271	0.704997098
1700088E04Rik	0	1	NA
1700091H14Rik	-0.018388573	NA	NA
1700092C02Rik	-0.160625934	0.05889443	NA
1700092C10Rik	0	NA	NA
1700092E19Rik	-0.067622012	NA	NA
1700092K14Rik	0	NA	NA
1700092M07Rik	-0.058375046	0.831501697	NA
1700093K21Rik	-0.142862802	NA	NA
1700094D03Rik	-0.522439769	0.160386746	0.732799437
1700094J05Rik	0.02740807	0.918113154	NA
1700094M24Rik	-0.066419391	NA	NA
1700095A21Rik	-0.126774776	NA	NA
1700095B10Rik	-0.219196473	0.379778548	NA
1700095J12Rik	-0.087269701	0.808982861	0.959482955
1700096J18Rik	0.120111238	0.656391681	NA
1700096K18Rik	-0.275168595	0.486618207	0.859999412
1700096P03Rik	0.110176838	0.192416839	NA
1700097N02Rik	-0.001359676	NA	NA
1700099I09Rik	0.601328124	0.11311029	0.696082889
1700100I10Rik	-0.033611714	0.796301859	NA
1700100L14Rik	-0.153534695	0.385040887	NA
1700101E01Rik	-0.083417466	0.608817505	NA
1700101I11Rik	-0.016663955	0.931158003	NA
1700101O22Rik	-0.017200035	0.866568158	NA
1700102H20Rik	-0.113735792	0.479526549	NA
1700102P08Rik	-0.262128131	0.447171376	0.850782724
1700104L18Rik	-0.044216113	NA	NA
1700105P06Rik	0.122619306	0.625870014	NA
1700106J16Rik	-0.10409941	NA	NA
1700108F19Rik	-0.067613954	NA	NA
1700108J01Rik	0.009988018	NA	NA
1700109G14Rik	-0.022912573	NA	NA
1700109G15Rik	0	NA	NA
1700109H08Rik	0.38582983	0.320686269	0.802405902
1700109I08Rik	-0.001403831	NA	NA
1700109K24Rik	-0.645012664	0.078623063	NA
1700110C19Rik	-0.280517171	0.474852468	0.858038062
1700110I01Rik	-0.054538405	0.486351013	NA
1700110I07Rik	0.006789465	NA	NA
1700110K17Rik	-0.031768022	0.928646214	0.984093829
1700111N16Rik	-0.050655952	0.666607421	NA
1700112E06Rik	0.182076063	0.575117897	0.885637495
1700112H15Rik	-0.061578235	NA	NA
1700112J05Rik	-0.009883456	0.955818473	NA
1700112J16Rik	-0.312093	0.29978881	NA
1700113A16Rik	-0.203112757	0.56480894	0.882633632
1700113B09Rik	-0.090357677	0.415632064	NA
1700113H08Rik	-0.031121125	NA	NA
1700116B05Rik	-0.029893717	0.814550779	NA
1700119H24Rik	-0.048948241	NA	NA
1700120C14Rik	-0.049885934	0.844460849	NA
1700120E14Rik	-0.182662578	NA	NA
1700120G07Rik	-0.071783829	NA	NA
1700120K04Rik	-0.103663678	0.765567646	0.947845919
1700121L16Rik	0.0133913	NA	NA
1700121N20Rik	-0.054561177	NA	NA
1700122C19Rik	-0.049809324	NA	NA
1700122O11Rik	-0.098950958	NA	NA
1700123I01Rik	-0.432383765	0.122385091	NA
1700123J17Rik	-0.260925506	0.225377036	NA
1700123K08Rik	-0.053291843	NA	NA
1700123L14Rik	-0.088270845	0.420749119	NA
1700123M08Rik	0.172785114	0.635029106	0.908450275
1700123O12Rik	-0.103104233	NA	NA
1700123O20Rik	-0.226288652	0.503546339	0.86422623
1700123O21Rik	-0.062807741	NA	NA
1700124L16Rik	-0.103995551	0.7198177	NA
1700125G02Rik	-0.050809661	NA	NA
1700125G22Rik	-0.196758207	0.498736919	NA
1700125H03Rik	-0.037056989	NA	NA
1700125H20Rik	-0.034261033	NA	NA
1700126H18Rik	-0.032531709	0.703917503	NA
1700128A07Rik	-0.053462483	NA	NA
1700128F08Rik	-0.146671245	NA	NA
1700129C05Rik	-0.060756609	0.639519608	NA
1810006J02Rik	-0.100410393	NA	NA
1810007C17Rik	0	NA	NA
1810007D17Rik	-0.020459127	NA	NA
1810008I18Rik	-0.029159058	NA	NA
1810009A15Rik	0.358851776	0.331728193	NA
1810009J06Rik	-0.07171021	NA	NA
1810010D01Rik	-0.154897349	0.55435927	NA
1810010H24Rik	0.488180521	0.194494304	0.748093114
1810011H11Rik	0.115068262	0.621934763	0.904158966
1810011O10Rik	-0.207275162	0.528867675	0.873999134
1810012K16Rik	-0.040526826	0.867720139	NA
1810013A23Rik	0.011445681	0.969394016	0.994613889
1810013L24Rik	-0.341177286	0.106608451	0.685906168
1810014B01Rik	-0.609753337	0.109932815	0.689322096
1810018F18Rik	0.045705889	0.821382948	NA
1810019D21Rik	-0.269995825	0.29770717	NA
1810020O05Rik	-0.100720381	0.362454084	NA
1810021B22Rik	0.006106157	0.987513772	0.998266285
1810022K09Rik	-0.406133633	0.092138807	0.665055322
1810024B03Rik	-0.385183837	0.27032456	NA
1810026B05Rik	-0.144184797	0.500078943	0.86422623
1810026J23Rik	0.155394841	0.522454179	0.871774116
1810030O07Rik	0.289708135	0.179847448	0.740492927
1810032O08Rik	-0.40953461	0.285070707	0.786402671
1810034E14Rik	-0.162826802	0.675685751	0.922229996
1810037I17Rik	-0.507252725	0.12542094	0.709464652
1810041H14Rik	-0.242136643	0.468461765	NA
1810041L15Rik	-0.34396576	NA	NA
1810043G02Rik	0.327783817	0.105841694	0.685308732
1810043H04Rik	0.398000237	0.29298534	0.787088542
1810044D09Rik	-0.271652531	0.437926957	0.848436815
1810046K07Rik	-0.085006248	NA	NA
1810053B23Rik	-0.159198201	NA	NA
1810055G02Rik	-0.02457801	0.946024569	0.988334342
1810058I24Rik	0.320795468	0.370731052	0.824538917
1810062G17Rik	-0.115436969	0.438064981	NA
1810062O18Rik	-0.205009332	0.534072291	NA
1810063I02Rik	-0.034771175	0.683891614	NA
1810064F22Rik	-0.261430136	NA	NA
1810065E05Rik	-0.057668867	NA	NA
2010001A14Rik	-0.858602501	0.026701897	0.47898332
2010001E11Rik	-0.140502965	NA	NA
2010003K11Rik	-0.003876673	NA	NA
2010005H15Rik	0.009864954	0.947987463	NA
2010009K17Rik	-0.297076104	0.259212886	NA
2010010A06Rik	-0.085218015	0.662618424	NA
2010012O05Rik	-0.093959691	0.767986854	0.948404586
2010016I18Rik	0.10991727	0.657540445	NA
2010106C02Rik	0.418920947	0.228297023	0.761709214
2010106E10Rik	-0.014778472	NA	NA
2010107E04Rik	0.114939878	0.722551674	0.93457471
2010107G12Rik	-0.041659241	0.827934101	NA
2010107G23Rik	0.012444266	0.957390702	NA
2010109A12Rik	-0.060156063	0.875900474	0.97252041
2010109I03Rik	0.047713524	0.843677216	NA
2010111I01Rik	0.18150589	0.41806558	0.842704991
2010204K13Rik	-0.226184805	0.512938887	0.868035441
2010300C02Rik	-0.953330415	0.015963841	0.388037447
2010308F09Rik	0	NA	NA
2010310C07Rik	0.278656205	0.43404597	0.848415678
2010315B03Rik	-0.172262456	0.53254987	0.87497348
2010320M18Rik	0.106294038	0.729151863	0.936770253
2200002D01Rik	0.049357722	0.898832526	0.976597171
2200002J24Rik	-0.088239302	NA	NA
2210010C04Rik	-0.200808554	NA	NA
2210011C24Rik	-0.061315213	0.674481782	NA
2210013O21Rik	-0.156938476	0.669752852	0.919777238
2210015D19Rik	0.169524628	0.496248587	0.862948407
2210016F16Rik	0.024001319	0.911087682	0.980541934
2210016L21Rik	0.112333087	0.634693067	0.908280301
2210018M11Rik	0.161684168	0.469827276	0.857440038
2210019I11Rik	-0.035702956	NA	NA
2210039B01Rik	-0.064537039	NA	NA
2210404E10Rik	0	NA	NA
2210404O09Rik	-0.754094741	0.057135617	0.610710513
2210406O10Rik	-0.220480614	0.423369003	NA
2210407C18Rik	-0.099442415	0.504235851	NA
2210408F21Rik	0.210136717	0.584290835	0.889486078
2210408I21Rik	-0.18635864	0.638302338	0.908602146
2210409D07Rik	-0.225470768	0.443716054	NA
2210409E12Rik	-0.052461937	0.527678857	NA
2210414B05Rik	-0.100480261	NA	NA
2210416O15Rik	-0.051369171	NA	NA
2210417A02Rik	-0.149439821	0.56915356	NA
2210420H20Rik	-0.019063719	NA	NA
2300002M23Rik	-0.025435489	NA	NA
2300003K06Rik	-0.067490992	NA	NA
2300005B03Rik	0	NA	NA
2300009A05Rik	0.135104887	0.732455322	0.937628361
2310001H17Rik	-0.100243535	0.769282878	0.948404586
2310001K24Rik	-0.047134042	NA	NA
2310002D06Rik	0.035748276	NA	NA
2310002F09Rik	-0.076256934	NA	NA
2310002L09Rik	-0.066643762	NA	NA
2310003N18Rik	-0.107124707	NA	NA
2310005A03Rik	-0.148624739	NA	NA
2310005E17Rik	-0.121147718	NA	NA
2310007B03Rik	-0.020400591	NA	NA
2310008N11Rik	-0.102070773	NA	NA
2310009A05Rik	-0.503353916	0.147676877	0.731623661
2310009B15Rik	-0.102412598	0.795999886	0.956086495
2310010G23Rik	-0.013212744	0.94037156	NA
2310010J17Rik	-0.384492547	0.318091693	0.79986884
2310011J03Rik	0.294803794	0.220598106	0.760040248
2310015A10Rik	0.135456625	0.667341622	0.919148175
2310015D24Rik	-0.011803821	NA	NA
2310016D03Rik	-0.095697444	NA	NA
2310020H05Rik	-0.046844445	NA	NA
2310022A10Rik	-0.193086211	0.5022809	0.86422623
2310022B05Rik	-0.167951163	0.670149571	0.920043881
2310030A07Rik	-0.059092793	NA	NA
2310030G06Rik	-0.131541196	0.402302538	NA
2310033P09Rik	0.148906599	0.490402955	0.861207665
2310034C09Rik	-0.090211238	NA	NA
2310034G01Rik	-0.192024877	0.489283547	NA
2310034O05Rik	-0.131697032	0.655902179	NA
2310035C23Rik	-0.010197087	0.954697419	0.990166467
2310036O22Rik	-0.015170794	0.922393101	0.982900794
2310039H08Rik	-0.545033196	0.167543674	0.736278446
2310039L15Rik	-0.0659009	0.444676695	NA
2310040G24Rik	0.549700102	0.086324866	0.655907551
2310043L19Rik	-0.090358912	NA	NA
2310043O21Rik	-0.054407945	0.717566489	NA
2310045N01Rik	-0.409051153	0.100676942	0.678434163
2310047M10Rik	-0.111091089	0.549900725	0.878554382
2310050C09Rik	-0.022227928	NA	NA
2310057J18Rik	-0.04009389	NA	NA
2310057M21Rik	-0.428314405	0.18113931	0.742262648
2310057N15Rik	-0.069241987	NA	NA
2310061I04Rik	-0.402863713	0.227315117	0.760857371
2310061N02Rik	-0.032126181	NA	NA
2310065F04Rik	-0.086629254	0.555818283	NA
2310067B10Rik	-0.042898149	0.837247141	0.965429753
2310068J16Rik	0.121883361	0.746705005	0.942920489
2310069B03Rik	-0.19188183	0.229978135	NA
2310069G16Rik	-0.055085706	NA	NA
2310075C17Rik	0	NA	NA
2310079G19Rik	-0.059990751	NA	NA
2310081J21Rik	0.010395907	NA	NA
2400006E01Rik	-0.188377831	0.193767695	NA
2410002F23Rik	0.316734173	0.253939093	0.774177163
2410003L11Rik	-0.135039198	0.597512565	NA
2410004B18Rik	0.036144792	0.897114538	0.976194389
2410004I01Rik	-0.052860997	NA	NA
2410004P03Rik	-0.249060254	0.285631021	NA
2410006H16Rik	-0.356027132	0.283056788	0.786402671
2410012E07Rik	-0.099342693	NA	NA
2410015M20Rik	-0.304669233	0.348621558	0.813105655
2410016O06Rik	-0.294903464	0.417121486	0.842625741
2410017I17Rik	-0.683887662	0.083955264	0.652233225
2410018L13Rik	-0.071152239	NA	NA
2410021H03Rik	0.074888263	0.842890075	0.96636894
2410089E03Rik	-0.115373954	0.642693559	0.910921621
2410124H12Rik	-0.060718914	0.513810897	NA
2410127L17Rik	0.809435096	0.039969098	0.540111174
2410131K14Rik	-0.337017011	0.287037136	0.786402671
2410137M14Rik	-0.0931145	NA	NA
2410141K09Rik	-0.014018339	NA	NA
2500002B13Rik	-0.2093515	0.574982223	0.885637495
2500004C02Rik	0.073033725	0.844522923	0.966516703
2510002D24Rik	0.103433761	0.7140984	0.931781313
2510003B16Rik	-0.111464046	0.699581789	NA
2510009E07Rik	-0.849948165	2.21E-12	1.55E-09
2510039O18Rik	-0.158523693	0.434369667	0.848415678
2610001J05Rik	0.277925563	0.265425006	0.777813292
2610002M06Rik	-0.587642689	0.02069476	0.439407487
2610005L07Rik	0.320674527	0.120400899	0.707086236
2610008E11Rik	0.070486763	0.709822323	0.93062809
2610015P09Rik	0.416129905	0.096607932	0.671548826
2610016A17Rik	-0.03791538	NA	NA
2610020C07Rik	0.376002188	0.286821227	0.786402671
2610020H08Rik	0.07202888	0.841837967	0.965928502
2610027K06Rik	-0.305003146	0.392004307	0.829906136
2610028E06Rik	-0.010502347	NA	NA
2610028H24Rik	-0.136695775	NA	NA
2610035D17Rik	-0.330103417	0.387062441	0.829277761
2610035F20Rik	-0.038266439	0.699325277	NA
2610037D02Rik	-0.122547597	NA	NA
2610042L04Rik	0.671693332	0.089888396	0.664444749
2610044O15Rik8	0.255191675	0.511347283	0.866769049
2610100L16Rik	-0.02836848	NA	NA
2610203C22Rik	1.01382188	0.000450397	0.045608849
2610206C17Rik	-0.379599986	0.311334891	0.79462317
2610301B20Rik	-0.641256573	0.032362432	0.50971065
2610305D13Rik	-0.113928457	NA	NA
2610306M01Rik	0.483223745	0.222656843	0.760588272
2610307P16Rik	-0.253928482	0.366016038	NA
2610316D01Rik	-0.065113115	NA	NA
2610318N02Rik	-0.118221979	0.732250988	0.937628361
2610507B11Rik	-0.26408662	0.053919863	0.598746239
2610507I01Rik	1.674502489	1.96E-05	0.00344105
2610524H06Rik	-0.454744784	0.230628893	0.761709214
2610528A11Rik	0.622139693	0.077481188	0.643060744
2610528J11Rik	-0.0294083	NA	NA
2700029M09Rik	-0.08635132	0.663584918	0.918371301
2700038G22Rik	-0.207110356	0.586009993	0.890572649
2700046A07Rik	-0.044515052	NA	NA
2700046G09Rik	0.290380523	0.460139229	0.855222162
2700049A03Rik	0.177467791	0.396841087	0.832429727
2700054A10Rik	-0.193005033	NA	NA
2700060E02Rik	-0.006180456	0.973500659	0.995847449
2700062C07Rik	-0.003203676	0.991709063	0.999023103
2700069I18Rik	-0.084422302	0.326688846	NA
2700070H01Rik	-0.171976194	0.590864132	0.89198881
2700081O15Rik	-0.623216424	0.079122034	0.647392628
2700089I24Rik	-0.068001171	0.616432027	NA
2700094K13Rik	-0.247799484	0.470777799	0.857440038
2700097O09Rik	-0.734115449	0.04374714	0.55795405
2700099C18Rik	-0.000464005	0.999028122	0.999649842
2810001G20Rik	-0.359224412	0.347057241	0.812672218
2810002D19Rik	-0.629254484	0.071103369	0.635138071
2810004N23Rik	0.798010901	0.000325577	0.034340286
2810006K23Rik	0.328015816	0.137318394	0.724852234
2810013P06Rik	-0.090178871	0.810922721	0.959675249
2810021J22Rik	-0.271608912	0.381364909	0.827508391
2810025M15Rik	-0.006605915	0.982519558	0.996944036
2810029C07Rik	-0.144123224	0.716120093	0.932473044
2810032G03Rik	-0.110318195	0.429082319	NA
2810047C21Rik1	0.015693349	0.948895438	NA
2810049E08Rik	-0.058716636	NA	NA
2810403A07Rik	-0.002750592	0.987983759	0.998363936
2810403D21Rik	0.349680016	0.374793126	0.825408617
2810404M03Rik	-0.011477965	0.894128226	NA
2810405F15Rik	-0.012906334	0.92627593	NA
2810408A11Rik	-0.771635516	0.034176926	0.514885564
2810408I11Rik	-0.128110029	0.582527381	NA
2810410L24Rik	0.03097683	0.887739537	NA
2810417H13Rik	0.282752821	0.468510291	0.857440038
2810428I15Rik	0.17659734	0.575719335	0.885637495
2810429I04Rik	-0.278017137	0.44703624	0.850777678
2810433D01Rik	0.032283983	0.777644676	NA
2810442N19Rik	0.105044564	0.67935278	NA
2810454H06Rik	-0.079950799	0.839523236	0.965480831
2810459M11Rik	-0.31311974	0.333865163	NA
2810468N07Rik	0.156847075	0.645432923	0.912809981
2810471M01Rik	-0.134070205	0.378104137	NA
2810474O19Rik	0.254889033	0.092899557	0.665578752
2900005J15Rik	0.78651503	0.045568645	0.568178183
2900008C10Rik	0.104446043	0.776406959	0.949543527
2900009J06Rik	-0.039009837	0.748528321	NA
2900011O08Rik	-0.234715229	0.410836018	0.839386972
2900026A02Rik	0.294159798	0.237843404	0.763911181
2900041M22Rik	-0.072011729	NA	NA
2900052N01Rik	-0.259245062	0.476220543	0.858038062
2900055J20Rik	0	NA	NA
2900057B20Rik	-0.028290861	NA	NA
2900060B14Rik	-0.32026227	0.378869447	0.826465176
2900076A07Rik	0.062065916	0.874858877	0.97252041
2900079G21Rik	-0.262521808	0.243166523	0.765988791
2900092C05Rik	-0.053836724	0.619658405	NA
2900092D14Rik	-0.391226771	0.141431682	0.728245933
2900097C17Rik	-0.009331836	0.949109653	0.989060159
3000002C10Rik	-0.083670193	0.831457119	0.964956113
3010001F23Rik	0.015238296	NA	NA
3010026O09Rik	-0.466433705	0.203188905	0.754372351
3100003L05Rik	-0.059530847	NA	NA
3110001I22Rik	0.33902569	0.377368228	0.826465176
3110002H16Rik	-0.207743986	0.280788955	0.786092143
3110009E18Rik	-0.322938495	0.405150307	0.835284872
3110009F21Rik	-0.158155276	0.185123235	NA
3110015C05Rik	-0.24881877	0.144539898	NA
3110021A11Rik	0	1	NA
3110021N24Rik	-0.106056766	0.771205488	0.948652941
3110035E14Rik	0.053631246	0.875486901	0.97252041
3110039I08Rik	-0.030831803	NA	NA
3110039M20Rik	0.00737171	NA	NA
3110040N11Rik	-0.016439342	0.956322121	0.990721866
3110043O21Rik	0.094682626	0.576744157	0.885637495
3110045C21Rik	-0.145389145	0.338443375	NA
3110052M02Rik	0.097634431	0.726647829	0.936035554
3110056K07Rik	0.820196942	0.035509268	0.52108688
3110057O12Rik	0.585447276	0.137420603	0.724852234
3110062M04Rik	0.225678657	0.498893622	0.863753689
3110070M22Rik	-0.07261835	0.81842682	NA
3110079O15Rik	-0.005077595	NA	NA
3110082I17Rik	0.609361636	0.063670376	0.618964745
3110082J24Rik	-0.016769351	NA	NA
3110099E03Rik	-0.06337917	NA	NA
3200001D21Rik	-0.543510245	0.148590481	0.731623661
3300002I08Rik	0.858950359	0.028584724	0.492460272
3300002P13Rik	0.175750788	0.39977288	NA
3300005D01Rik	0.045429076	0.866113408	NA
3425401B19Rik	-0.419111916	0.097351524	NA
3632451O06Rik	0.120453301	0.555884858	NA
3632454L22Rik	0.435109015	0.212963364	0.757988842
3830403N18Rik	0.486748356	0.219454646	0.759480023
3830406C13Rik	0.021472804	0.941395039	0.987691906
3830408C21Rik	-0.325419907	0.286492001	0.786402671
3830417A13Rik	0.006219082	NA	NA
3830432H09Rik	0.145997007	0.621830368	NA
3930402G23Rik	-0.069521983	0.751857334	NA
4430402I18Rik	0.012000655	0.97500849	0.996287641
4631405J19Rik	-0.249624257	0.524342559	0.871774116
4632404H12Rik	-0.239012494	0.545259007	0.876993223
4632415L05Rik	0.140648129	0.524147604	0.871774116
4632427E13Rik	0.132978982	0.683269643	0.9230617
4632428C04Rik	0.190540307	0.615588557	0.901573388
4632428N05Rik	-0.052476467	0.65279745	0.914829706
4732416N19Rik	-0.226711053	0.491071947	NA
4732456N10Rik	-0.114587389	NA	NA
4732471J01Rik	0.089735044	0.793080686	0.955542468
4732490B19Rik	-0.098433629	0.501107242	NA
4732491K20Rik	0.77362034	0.026658454	0.47898332
4831407H17Rik	0.215329379	0.455049665	NA
4831440E17Rik	0.308636367	0.416526567	0.842387379
4833411C07Rik	0.424991642	0.226508905	0.760857371
4833412C05Rik	-0.033888051	NA	NA
4833415N18Rik	-0.184582677	0.279373679	NA
4833417C18Rik	-0.428740272	0.267310151	0.780174706
4833418N02Rik	0.207101027	0.570510286	0.885333953
4833419F23Rik	0.59545675	0.132979421	0.717928711
4833420G17Rik	0.751169682	0.001045711	0.085767549
4833422C13Rik	-0.012434627	0.9741127	0.99608864
4833422M21Rik	-0.180557076	NA	NA
4833423E24Rik	-0.053692583	NA	NA
4833427F10Rik	-0.206995915	0.309478019	NA
4833427G06Rik	-0.097459728	0.582579054	NA
4833428L15Rik	-0.052711177	NA	NA
4833439L19Rik	-0.211499898	0.178624377	0.740265415
4921501E09Rik	-0.119854665	NA	NA
4921504A21Rik	0.084044452	NA	NA
4921504E06Rik	-0.226023858	0.314546293	NA
4921506M07Rik	-0.135341313	NA	NA
4921507L20Rik	0.023846989	0.95153546	0.989934541
4921507P07Rik	-0.073751474	0.829296547	0.964777543
4921508D12Rik	-0.06378454	NA	NA
4921509C19Rik	-0.125489245	0.477040278	NA
4921509O07Rik	-0.113670346	NA	NA
4921511C10Rik	-0.087530844	0.819355307	0.962176982
4921511C20Rik	-0.043578799	NA	NA
4921511H03Rik	-0.056668149	NA	NA
4921511I17Rik	-0.281394789	0.469909958	0.857440038
4921513I03Rik	-0.013074618	NA	NA
4921515E04Rik	-0.061747424	NA	NA
4921517D22Rik	-0.26626708	NA	NA
4921518K17Rik	-0.168870343	NA	NA
4921524J17Rik	-0.096590083	0.688037418	0.923906091
4921524L21Rik	-0.114868482	NA	NA
4921525O09Rik	-0.099617124	NA	NA
4921529L05Rik	-0.083582568	0.553961473	NA
4921530L21Rik	-0.100289356	NA	NA
4921531C22Rik	-0.090446279	0.801310843	0.956620564
4921531P14Rik	-0.020842616	NA	NA
4921533I20Rik	-0.045972509	NA	NA
4921534H16Rik	-0.045578692	NA	NA
4921536K21Rik	-0.386858261	0.32541765	0.803816145
4921539E11Rik	-0.074260153	NA	NA
4922502D21Rik	-0.114996802	NA	NA
4922502H24Rik	-0.166472405	0.046028633	NA
4922502N22Rik	-0.043089182	NA	NA
4930401C15Rik	-0.064007654	0.493080686	NA
4930401O10Rik	-0.046160209	NA	NA
4930401O12Rik	-0.101221043	NA	NA
4930402F06Rik	-0.063211596	NA	NA
4930402F11Rik	-0.075946761	NA	NA
4930402H24Rik	-0.12796081	0.621776395	0.904027039
4930402K13Rik	-0.088531399	NA	NA
4930404A05Rik	-0.076004229	NA	NA
4930404H11Rik	-0.040221659	NA	NA
4930404I05Rik	0.177012363	0.611041302	0.899570536
4930404N11Rik	0.143485212	0.632659899	0.907446102
4930405A10Rik	-0.271207126	0.449884571	0.851460234
4930405A21Rik	-0.005702287	0.985971298	0.997882281
4930405D11Rik	-0.108176337	0.206167831	NA
4930405J17Rik	-0.029241636	NA	NA
4930405L22Rik	-0.092651084	0.432644848	NA
4930405O22Rik	-0.145241229	0.708527083	0.929872197
4930406D18Rik	0.058791031	0.819418964	NA
4930407G08Rik	-0.047360872	NA	NA
4930407I10Rik	-0.138411651	NA	NA
4930407I19Rik	-0.20452354	NA	NA
4930412B13Rik	-0.065937445	NA	NA
4930412C18Rik	-0.027093834	0.867796195	NA
4930412O13Rik	-0.264503922	0.124734111	NA
4930413E15Rik	-0.01407974	NA	NA
4930413F20Rik	-0.017871977	NA	NA
4930413G21Rik	-0.332508994	0.374474226	0.825408617
4930413M19Rik	-0.084623542	0.554825898	NA
4930414N06Rik	-0.060105791	0.867484429	0.972120648
4930415F15Rik	-0.050058553	0.653112353	NA
4930415L06Rik	-0.062882407	0.464047743	NA
4930415O20Rik	-0.117085384	NA	NA
4930417O13Rik	-0.069175284	0.665782308	NA
4930417O22Rik	0.092937916	NA	NA
4930419G24Rik	-0.178968668	0.216112078	NA
4930423M02Rik	-0.01729498	NA	NA
4930425K10Rik	-0.075372072	NA	NA
4930425L21Rik	-0.037815749	NA	NA
4930425O10Rik	-0.006558652	NA	NA
4930426D05Rik	-0.093877227	NA	NA
4930426L09Rik	-0.462531303	0.207656593	0.756212533
4930427A07Rik	0.071074412	0.857717108	0.969873976
4930428D20Rik	-0.090245904	NA	NA
4930428E07Rik	-0.08825686	NA	NA
4930428G15Rik	-0.108452454	NA	NA
4930428O21Rik	-0.00502985	NA	NA
4930429B21Rik	-0.21465185	0.412474296	NA
4930429D17Rik	-0.032814443	NA	NA
4930429F11Rik	-0.031451349	NA	NA
4930429F24Rik	0.653212652	0.082085193	NA
4930430A15Rik	-0.041623762	NA	NA
4930430F08Rik	0.256928704	0.489238712	0.860949367
4930430F21Rik	0.00014184	NA	NA
4930430J02Rik	-0.344694829	0.227541961	NA
4930431F12Rik	-0.278057693	NA	NA
4930431P03Rik	-0.268015796	0.245540403	NA
4930432J09Rik	-0.15357252	NA	NA
4930432K21Rik	-0.398318433	0.314030032	0.796547326
4930432M17Rik	-0.014105612	NA	NA
4930433B08Rik	-0.040731793	0.628171591	NA
4930433I11Rik	-0.098178425	NA	NA
4930433N12Rik	-0.133987169	0.640296422	NA
4930434J06Rik	-0.050979466	NA	NA
4930435E12Rik	-0.17741759	NA	NA
4930438E09Rik	-0.039696162	NA	NA
4930440C22Rik	-0.036814905	NA	NA
4930440I19Rik	-0.067306785	NA	NA
4930441H08Rik	-0.100095607	NA	NA
4930441J16Rik	0.019283083	NA	NA
4930442J19Rik	-0.023901142	NA	NA
4930442L01Rik	-0.029232005	NA	NA
4930443O20Rik	0.022496986	0.931745161	NA
4930444F02Rik	-0.094764961	NA	NA
4930444G20Rik	-0.102970161	NA	NA
4930444M15Rik	-0.103908932	NA	NA
4930444P10Rik	-0.123587345	0.521066486	NA
4930445N18Rik	-0.290569409	0.339453646	NA
4930447A16Rik	-0.065616441	NA	NA
4930447C04Rik	-0.083100466	NA	NA
4930447F24Rik	-0.019579216	0.891231617	NA
4930447J18Rik	-0.061237853	0.469476407	NA
4930447K03Rik	0.199577734	0.520863099	0.871138044
4930447M23Rik	-0.039891886	0.918810019	0.9823231
4930447N08Rik	-0.124016422	NA	NA
4930448C13Rik	-0.160753879	NA	NA
4930448F12Rik	-0.039020963	NA	NA
4930448H16Rik	-0.048447783	NA	NA
4930448I06Rik	-0.110469749	0.188373321	NA
4930448I18Rik	-0.073676261	NA	NA
4930448K20Rik	-0.010889729	NA	NA
4930449E01Rik	-0.037033677	0.810953418	NA
4930449E18Rik	-0.095464132	NA	NA
4930449I24Rik	-0.010452338	NA	NA
4930451G09Rik	0.855963886	0.029305342	0.499723371
4930451I11Rik	-0.053357421	NA	NA
4930452A19Rik	-0.008065381	NA	NA
4930452B06Rik	-0.089880281	NA	NA
4930452G13Rik	-0.10882509	NA	NA
4930452N14Rik	-0.055986373	NA	NA
4930453H23Rik	-0.014691338	NA	NA
4930453L07Rik	0.250295323	0.305111561	NA
4930453N24Rik	-0.618423696	0.037814715	0.53141516
4930455B14Rik	-0.065230724	0.534731047	NA
4930455C13Rik	-0.415210546	0.283985954	0.786402671
4930455D15Rik	-0.14051344	0.444237643	NA
4930455F16Rik	-0.088419525	NA	NA
4930455G09Rik	-0.042997217	0.779801308	NA
4930455H04Rik	-0.080945785	NA	NA
4930455J16Rik	-0.068022413	0.590051318	NA
4930456L15Rik	0.031872265	NA	NA
4930459C07Rik	-0.008894243	NA	NA
4930459L07Rik	0.010157605	0.905378298	NA
4930461G14Rik	-0.088649918	NA	NA
4930463O16Rik	-0.099308719	NA	NA
4930465K10Rik	-0.206129069	0.234619365	NA
4930465M20Rik	-0.032875901	NA	NA
4930467D21Rik	-0.118120883	NA	NA
4930467E23Rik	-0.037892579	NA	NA
4930467K11Rik	0.049054711	NA	NA
4930469G21Rik	-0.260697723	NA	NA
4930470H14Rik	-0.087243598	0.521073569	NA
4930470O06Rik	-0.092134209	NA	NA
4930470P17Rik	-0.024345205	NA	NA
4930471C04Rik	-0.115594205	0.376383713	NA
4930471G03Rik	-0.043550729	0.767116627	NA
4930471M09Rik	-0.034515782	0.780627	NA
4930473A02Rik	0.307733447	0.339952493	0.809418909
4930473O22Rik	-0.031179155	NA	NA
4930474G06Rik	-0.226146373	NA	NA
4930474H20Rik	-0.060691799	NA	NA
4930474M22Rik	-0.076379679	NA	NA
4930474N05Rik	-0.042417058	NA	NA
4930474N09Rik	0.029581043	0.906702705	NA
4930477N07Rik	0.001885595	NA	NA
4930478L05Rik	0.049758093	0.892781684	0.975258877
4930478P22Rik	0.004324396	NA	NA
4930479D17Rik	-0.415335219	0.198108919	0.751251653
4930480E11Rik	0.06667981	NA	NA
4930480G23Rik	-0.051466213	0.62158842	NA
4930480K15Rik	-0.154086171	NA	NA
4930480K23Rik	-0.342603048	0.387606125	0.829446035
4930480M12Rik	-0.013300374	NA	NA
4930481A15Rik	-0.198146154	0.578773656	0.885963185
4930482G09Rik	-0.079795562	NA	NA
4930483J18Rik	-0.002394287	0.984593895	NA
4930483K19Rik	-0.122365659	0.481160947	NA
4930483O08Rik	-0.055148455	NA	NA
4930484H19Rik	-0.081766845	NA	NA
4930486F22Rik	-0.070130304	NA	NA
4930486I03Rik	-0.111473915	0.191543227	NA
4930486L24Rik	0.801334018	0.042847561	0.553846581
4930487D11Rik	-0.024444702	0.854806039	NA
4930487H11Rik	0.583051717	0.083822973	0.652233225
4930488B22Rik	-0.0890045	NA	NA
4930488L21Rik	-0.065282134	0.630642746	NA
4930500F04Rik	-0.018269651	NA	NA
4930500L23Rik	-0.036688254	0.710852477	NA
4930502A04Rik	-0.145297761	NA	NA
4930502E09Rik	-0.061722972	0.769556569	NA
4930502E18Rik	-0.093984727	0.736880606	NA
4930503B20Rik	0	1	NA
4930503E14Rik	-0.087469033	0.305879678	NA
4930503E24Rik	-0.094386154	NA	NA
4930503F20Rik	-0.030115225	NA	NA
4930503H13Rik	0.083428236	NA	NA
4930503L19Rik	-0.352072519	0.340083037	0.809418909
4930503O07Rik	-0.072108226	NA	NA
4930504C09Rik	-0.101286853	NA	NA
4930504O13Rik	-0.044958328	NA	NA
4930505A04Rik	-0.04771193	NA	NA
4930505G20Rik	-0.09709241	0.388032046	NA
4930505K13Rik	-0.091337452	0.283443669	NA
4930505K14Rik	0	NA	NA
4930506A18Rik	0.178474411	NA	NA
4930506C21Rik	-0.134436891	0.724311397	0.935583625
4930507D05Rik	-0.316091466	0.418488031	0.842839182
4930507D10Rik	-0.037705798	NA	NA
4930509E16Rik	-0.342421211	0.09621211	NA
4930509J09Rik	-0.060021057	NA	NA
4930509K18Rik	-0.041608934	NA	NA
4930511A02Rik	-0.129275146	0.262538337	NA
4930511A08Rik	0.367762007	0.326581259	0.803816145
4930511E03Rik	-0.124090158	NA	NA
4930511M06Rik	-0.113951925	0.614323682	NA
4930512B01Rik	-0.454960161	0.218040857	0.759480023
4930512J16Rik	-0.12809703	NA	NA
4930512M02Rik	-0.100468087	NA	NA
4930513D17Rik	-0.040974527	NA	NA
4930513N10Rik	-0.206796486	0.565969498	0.882821039
4930513O06Rik	-0.006710101	NA	NA
4930515B02Rik	0	NA	NA
4930515G01Rik	-0.431943882	0.275827488	0.784177479
4930515G16Rik	0	NA	NA
4930515L03Rik	0.060456149	0.477460039	NA
4930515L19Rik	-0.005744033	NA	NA
4930517E11Rik	-0.069748129	NA	NA
4930517M08Rik	-0.087024714	NA	NA
4930518J21Rik	-0.115413711	0.209435842	NA
4930518P08Rik	0.006521321	NA	NA
4930519D14Rik	-0.026834656	NA	NA
4930519F09Rik	-0.103476616	NA	NA
4930519F16Rik	-0.054807316	0.593589125	NA
4930519F24Rik	-0.060298736	NA	NA
4930519G04Rik	-0.115400501	NA	NA
4930519H02Rik	-0.066700394	NA	NA
4930519K11Rik	0.091453436	0.748225494	NA
4930520O04Rik	0.54736719	0.134899743	0.721389864
4930520P13Rik	0	NA	NA
4930521E06Rik	-0.022705484	NA	NA
4930522H14Rik	0	NA	NA
4930522O17Rik	-0.2025164	0.014172793	NA
4930523C07Rik	0.269457228	0.399020719	0.834188514
4930523O13Rik	-0.065627144	NA	NA
4930524B15Rik	-0.048752556	NA	NA
4930524B17Rik	-0.018141155	NA	NA
4930524C18Rik	-0.103882694	NA	NA
4930524N10Rik	-0.069874555	NA	NA
4930524O05Rik	-0.059441237	NA	NA
4930524O08Rik	-0.064089729	NA	NA
4930525C09Rik	-0.026832641	NA	NA
4930525D18Rik	-0.065139558	NA	NA
4930525G20Rik	0.057168241	0.878485096	0.97252041
4930526H09Rik	-0.094171158	NA	NA
4930526I15Rik	0.140813544	0.648377766	0.914170255
4930526L06Rik	-0.139354559	0.287312605	NA
4930527F14Rik	-0.107696332	NA	NA
4930527G23Rik	-0.039080969	NA	NA
4930528A17Rik	0.358412231	0.362077622	0.82000006
4930528D03Rik	-0.09100923	NA	NA
4930528G23Rik	-0.129363555	NA	NA
4930528H21Rik	0.058242584	0.545840165	NA
4930528P14Rik	-0.090619536	NA	NA
4930529C04Rik	-0.158760277	NA	NA
4930529K09Rik	-0.034924605	NA	NA
4930529L06Rik	-0.060759725	NA	NA
4930532I03Rik	-0.074707679	NA	NA
4930532M18Rik	-0.05932213	0.635432941	NA
4930533B01Rik	-0.49289694	0.193181735	0.747673631
4930533N22Rik	-0.061671982	NA	NA
4930533P14Rik	-0.081846141	0.423664352	NA
4930538K18Rik	-0.049697203	0.881834868	0.973225422
4930539C22Rik	-0.216304635	NA	NA
4930539E08Rik	0.373733756	0.277902649	0.785777343
4930539J05Rik	0.332340175	0.396609338	0.832429727
4930539M17Rik	-0.031164666	NA	NA
4930539N22Rik	-0.159233893	NA	NA
4930540M03Rik	-0.031967602	0.709114249	NA
4930542C21Rik	0.022184966	NA	NA
4930542D17Rik	-0.10895092	NA	NA
4930543E12Rik	-0.138255857	0.19812817	NA
4930543N07Rik	-0.048006253	NA	NA
4930544D05Rik	-0.049355494	0.797364004	NA
4930544G11Rik	-0.158806238	0.134279276	NA
4930544M13Rik	-0.044826983	NA	NA
4930545E07Rik	-0.066794513	NA	NA
4930545H06Rik	-0.069995828	NA	NA
4930545L23Rik	-0.152368304	NA	NA
4930546C10Rik	-0.10069193	NA	NA
4930546K05Rik	-0.06929545	NA	NA
4930547E08Rik	0.260915348	0.27759652	NA
4930547E14Rik	-0.087093549	0.525966797	NA
4930548G14Rik	-0.112206533	NA	NA
4930548H24Rik	-0.092250554	0.745011228	NA
4930548J01Rik	-0.048183437	NA	NA
4930548K13Rik	-0.077719347	0.348473989	NA
4930549C01Rik	-0.135983678	0.106113895	NA
4930549C15Rik	0.0117987	NA	NA
4930549G23Rik	0.037574523	0.916699708	0.982083243
4930550C14Rik	-0.5802069	0.062734252	NA
4930550C17Rik	-0.037360887	0.70338159	NA
4930550L24Rik	-0.041486165	NA	NA
4930552N02Rik	-0.30748129	0.087345102	NA
4930552P12Rik	-0.250281349	0.319082421	NA
4930553C11Rik	-0.094836546	NA	NA
4930553E22Rik	-0.119399241	NA	NA
4930554C24Rik	-0.082220099	NA	NA
4930554G24Rik	-0.029661529	0.759087525	NA
4930554H23Rik	-0.09723552	NA	NA
4930554I06Rik	0	NA	NA
4930555B11Rik	0.080136524	NA	NA
4930555B12Rik	0	NA	NA
4930555G01Rik	0.066582798	NA	NA
4930555G21Rik	-0.035710974	NA	NA
4930555K05Rik	-0.035254564	NA	NA
4930556C24Rik	-0.061523556	NA	NA
4930556G01Rik	-0.056895051	0.623731919	NA
4930556J02Rik	-0.12147225	NA	NA
4930556M19Rik	-0.238348663	0.50126911	0.86422623
4930556N09Rik	-0.088689517	NA	NA
4930556N13Rik	-0.013190297	0.961530224	NA
4930557A04Rik	-0.105471297	0.202045088	NA
4930557F10Rik	-0.083353971	NA	NA
4930557J02Rik	-0.040714254	0.632934009	NA
4930557K07Rik	-0.455970945	0.246199072	0.767055555
4930558C23Rik	-0.041686908	NA	NA
4930558F17Rik	0	NA	NA
4930558G05Rik	-0.034647381	NA	NA
4930558J18Rik	-0.16261903	0.375182776	NA
4930558K02Rik	-0.027047124	NA	NA
4930559C10Rik	-0.110458699	0.31642863	NA
4930562C15Rik	-0.299147523	0.447699149	0.850826898
4930563D23Rik	-0.081314777	NA	NA
4930563E18Rik	-0.162901133	0.506808736	NA
4930563E22Rik	-0.27975038	0.479075806	0.859312115
4930563F08Rik	-0.020819194	NA	NA
4930563H07Rik	0	1	NA
4930563M20Rik	0.038636254	NA	NA
4930563M21Rik	0.573148279	NA	NA
4930564B18Rik	-0.046258695	NA	NA
4930564C03Rik	-0.112683638	0.716021299	NA
4930564D02Rik	-0.011047233	NA	NA
4930565D16Rik	-0.053778957	NA	NA
4930565N06Rik	0.330988855	0.35364493	0.816359983
4930567H12Rik	-0.194816116	0.152309628	NA
4930567H17Rik	0.015084324	0.945365337	0.988239049
4930567J20Rik	-0.104393022	0.21866577	NA
4930567K12Rik	-0.056398786	NA	NA
4930567K20Rik	0.058366353	NA	NA
4930568D16Rik	-0.035880162	NA	NA
4930568E12Rik	-0.054128554	0.700292809	NA
4930568G15Rik	-0.179437526	0.232125696	NA
4930570G19Rik	-0.043820652	0.804937916	NA
4930571K23Rik	-0.093821346	NA	NA
4930571O06Rik	-0.010437333	NA	NA
4930572K03Rik	-0.063609294	NA	NA
4930572O03Rik	-0.028245102	NA	NA
4930572O13Rik	-0.030741643	NA	NA
4930573O16Rik	-0.020774017	NA	NA
4930577N17Rik	-0.101970154	0.774972714	0.949295419
4930578C19Rik	-0.00122305	NA	NA
4930578E11Rik	-0.128934641	0.565001406	NA
4930578I06Rik	0	NA	NA
4930578M01Rik	-0.22753798	0.49652621	NA
4930578N18Rik	-0.090357635	NA	NA
4930579F01Rik	-0.202234222	NA	NA
4930579G18Rik	0.524761786	0.123298289	0.707614943
4930579G24Rik	-0.218234543	0.550681972	0.87894786
4930579H20Rik	-0.054488047	NA	NA
4930579J19Rik	0.012726577	NA	NA
4930579K19Rik	-0.109136452	0.745228773	NA
4930579P08Rik	-0.108526156	NA	NA
4930581F22Rik	0.149821169	0.653268737	0.914829706
4930583K01Rik	-0.081632117	0.515608662	NA
4930583P06Rik	-0.05140687	0.547463641	NA
4930584F24Rik	-0.070116928	NA	NA
4930586N03Rik	-0.077716789	NA	NA
4930587E11Rik	-0.074028155	NA	NA
4930590J08Rik	0.031587821	0.906994024	NA
4930590L20Rik	-0.041345976	NA	NA
4930591A17Rik	-0.112234337	NA	NA
4930591E09Rik	-0.085555458	0.316790504	NA
4930592A05Rik	-0.111160032	NA	NA
4930592I03Rik	0.561637146	0.135903423	0.72423156
4930593A02Rik	-0.109260046	0.435563141	NA
4930593C16Rik	-0.019868584	NA	NA
4930594C11Rik	0.661642968	0.065902272	0.626188682
4930594O21Rik	-0.033466148	NA	NA
4930595D18Rik	0.283298177	0.462564357	0.856096672
4930595M18Rik	-0.086384096	NA	NA
4930596D02Rik	-0.046204672	NA	NA
4930596I21Rik	0.361153657	0.325928517	0.803816145
4930597A21Rik	-0.068919559	NA	NA
4930597G03Rik	-0.204189484	0.153011475	NA
4930598F16Rik	-0.068776401	NA	NA
4930599N23Rik	0.451228706	0.250261462	0.769974892
4931402G19Rik	-0.300289175	0.298075008	0.789707903
4931403E22Rik	-0.008340412	0.98317526	0.997088189
4931403G20Rik	0.044033861	0.910264024	0.980541934
4931406B18Rik	-0.243264717	0.350043543	0.813393837
4931406C07Rik	-0.012062983	0.94488446	0.98819998
4931406H21Rik	0.583717558	0.078688484	0.645742478
4931406P16Rik	-0.027408456	0.872331905	0.972482405
4931408C20Rik	-0.300467407	NA	NA
4931408D14Rik	-0.135542614	NA	NA
4931409K22Rik	-0.077720826	0.697429165	NA
4931414P19Rik	0.201967802	0.577757211	0.885637495
4931417E11Rik	-0.030982929	NA	NA
4931419H13Rik	-0.047907355	NA	NA
4931420L22Rik	-0.031315575	NA	NA
4931423N10Rik	-0.27007366	NA	NA
4931428F04Rik	-0.00869905	0.981876147	0.996944036
4931428L18Rik	-0.089358358	NA	NA
4931429I11Rik	-0.312623738	0.168098659	NA
4931429L15Rik	-0.104570169	NA	NA
4931429P17Rik	0.017174564	NA	NA
4931430N09Rik	-0.066756184	NA	NA
4931431C16Rik	0.061998183	0.874382591	0.97252041
4931431F19Rik	-0.053836839	NA	NA
4931440F15Rik	0.020296243	0.958942199	0.991040372
4931440J10Rik	-0.137063618	NA	NA
4931440P22Rik	-0.347329171	0.37898909	0.826465176
4932411E22Rik	-0.061305956	NA	NA
4932411N23Rik	-0.122443037	NA	NA
4932412D23Rik	-0.183792703	0.424061808	NA
4932413F04Rik	-0.058257681	NA	NA
4932414J04Rik	-0.118579091	NA	NA
4932414N04Rik	-0.215387325	NA	NA
4932415M13Rik	-0.174633666	NA	NA
4932416H05Rik	-0.351409969	0.361306275	0.819646272
4932416K20Rik	-0.074325056	0.766004058	0.947950407
4932418E24Rik	-0.108975692	NA	NA
4932429P05Rik	-0.060285696	0.482591451	NA
4932435O22Rik	-0.298028812	0.101856816	NA
4932438A13Rik	-0.036800307	0.824782155	0.963436902
4932438H23Rik	-0.356364383	0.219637574	NA
4932441J04Rik	-0.058080295	0.640649165	NA
4932443I19Rik	-0.128313631	0.407115139	NA
4932702P03Rik	0	1	NA
4933400A11Rik	-0.027982961	0.764152812	NA
4933400B14Rik	-0.072864858	0.480306564	NA
4933400C23Rik	-0.029272514	NA	NA
4933400F21Rik	0.189245335	0.618081988	0.90256846
4933400L20Rik	-0.052014331	NA	NA
4933401B06Rik	-0.041463761	NA	NA
4933401D09Rik	-0.140225267	0.405308225	NA
4933401H06Rik	-0.264716356	0.410916238	NA
4933402C06Rik	-0.065534661	0.480262107	NA
4933402D24Rik	-0.155846695	0.508558393	NA
4933402E13Rik	-0.124605599	NA	NA
4933402J07Rik	-0.061424886	NA	NA
4933402J10Rik	-0.103681233	NA	NA
4933402J15Rik	-0.131860616	NA	NA
4933402N03Rik	-0.102672938	NA	NA
4933402N22Rik	0.063648634	0.444081813	NA
4933402P03Rik	-0.04282166	NA	NA
4933403O08Rik	-0.02723842	NA	NA
4933404G15Rik	-0.301685018	0.086959727	NA
4933404K08Rik	-0.026398547	NA	NA
4933404K13Rik	-0.092345603	0.619321611	NA
4933404O12Rik	-0.489180614	0.214805774	0.758864596
4933405D12Rik	0.02786173	0.839820354	NA
4933405E24Rik	-0.051960443	NA	NA
4933405L10Rik	-0.024355086	0.852363046	NA
4933405O20Rik	0.023414178	0.795880896	NA
4933406C10Rik	-0.054644314	0.865809286	0.971419901
4933406D12Rik	-0.153729988	NA	NA
4933406F09Rik	-0.087403859	0.307473171	NA
4933406G16Rik	-0.028337404	NA	NA
4933406I18Rik	0.200616552	0.492799273	0.861207665
4933406J08Rik	-0.101732075	0.476678196	NA
4933406J10Rik	-0.48857081	0.190283319	0.745848502
4933406K04Rik	-0.065868035	NA	NA
4933406M09Rik	-0.355201225	0.250125933	0.769782137
4933407E24Rik	-0.015404237	0.870074946	NA
4933407G14Rik	-0.023537679	NA	NA
4933407I05Rik	-0.093290488	NA	NA
4933407K13Rik	-0.17033622	0.623911327	0.904671425
4933407L21Rik	-0.052500879	NA	NA
4933408B17Rik	0.20819877	0.49121802	0.861207665
4933408J17Rik	-0.060973874	0.833514064	NA
4933408N05Rik	-0.048297774	NA	NA
4933409G03Rik	-0.295594136	0.134359269	NA
4933409K07Rik	-0.067283896	0.815653703	NA
4933411E08Rik	-0.09719806	0.458797911	NA
4933411G06Rik	-0.023870067	NA	NA
4933411K16Rik	-0.314218508	0.419626585	0.84321249
4933412E12Rik	0.332361424	0.306368844	0.793326663
4933412E24Rik	-0.100152416	NA	NA
4933412O06Rik	-0.07511349	0.468182758	NA
4933413G19Rik	-0.107584271	0.444482081	NA
4933413J09Rik	0.148219549	0.68199869	0.922821321
4933413L06Rik	-0.041695393	NA	NA
4933415F23Rik	-0.023330634	NA	NA
4933416C03Rik	-0.251198718	0.214591301	NA
4933416E03Rik	-0.077206459	NA	NA
4933416M06Rik	-0.074457027	NA	NA
4933416M07Rik	-0.063595814	0.739920974	NA
4933417A18Rik	-0.102085715	NA	NA
4933417D19Rik	0.278274848	0.469613309	0.857440038
4933417E11Rik	0.025259754	0.769388954	NA
4933417G07Rik	-0.343439322	0.255104637	NA
4933417O13Rik	-0.032918235	0.724628956	NA
4933421I07Rik	-0.054737341	NA	NA
4933421O10Rik	0.003989316	0.988723103	0.9985243
4933422A05Rik	0.024593358	0.905449203	NA
4933424G05Rik	-0.287959654	0.251147591	NA
4933424G06Rik	-0.215719679	0.27806953	NA
4933425B07Rik	-0.092201525	NA	NA
4933425L06Rik	0.609648986	0.0756957	0.641682796
4933427D06Rik	-0.039092634	NA	NA
4933427D14Rik	0.461020281	0.040188184	0.540111174
4933427E11Rik	-0.128625567	0.442779748	NA
4933427E13Rik	-0.035092708	NA	NA
4933427G17Rik	-0.28330599	0.196100481	NA
4933427I22Rik	-0.051737738	NA	NA
4933428C19Rik	-0.022234848	NA	NA
4933428G20Rik	-0.137161684	0.539189059	NA
4933429K18Rik	-0.056124667	NA	NA
4933429O19Rik	-0.069252077	0.59118518	NA
4933430H16Rik	-0.080146677	NA	NA
4933430I17Rik	-0.398037216	0.227146172	0.760857371
4933430M04Rik	-0.052079747	NA	NA
4933430N04Rik	-0.021057053	NA	NA
4933431E20Rik	-0.026556426	0.946254292	0.988334342
4933431G14Rik	0.320639199	0.344601692	0.810945259
4933432G23Rik	-0.010947869	NA	NA
4933432I03Rik	-0.189269868	0.607097725	0.898605774
4933432I09Rik	-0.114231884	0.573661198	NA
4933432K03Rik	-0.021471019	NA	NA
4933433C11Rik	-0.02576159	NA	NA
4933433F19Rik	-0.073575112	NA	NA
4933433G08Rik	-0.112862347	NA	NA
4933433G15Rik	-0.165565909	0.667246515	0.919148175
4933433G19Rik	-0.041738847	0.911378119	0.980541934
4933433H22Rik	-0.223680027	0.470472299	NA
4933434E20Rik	-0.003815354	0.982045697	0.996944036
4933436E23Rik	-0.032248711	NA	NA
4933436H12Rik	-0.015130067	NA	NA
4933436I01Rik	-0.015974634	NA	NA
4933438B17Rik	-0.050750055	NA	NA
4933438K21Rik	-0.137127312	NA	NA
4933439C10Rik	0.459016628	0.218163996	0.759480023
4933439K11Rik	0.023536699	0.949935671	0.989447097
4933440J02Rik	-0.0525794	NA	NA
4933440M02Rik	-0.215274818	NA	NA
5031410I06Rik	0.032201535	NA	NA
5031414D18Rik	-0.139347804	0.543281904	0.876715139
5031425E22Rik	0.014894759	0.955378142	0.990496346
5031425F14Rik	0.126236529	0.676748818	0.92237623
5031426D15Rik	-0.197021769	0.277974473	NA
5031434C07Rik	-0.099138544	NA	NA
5031434O11Rik	0.373424823	0.28912845	0.787022974
5031439G07Rik	0.134534801	0.292285815	0.787022974
5033403F01Rik	0.008343974	0.973973971	NA
5033403H07Rik	0.069148315	NA	NA
5033404E19Rik	-0.051932097	NA	NA
5033406O09Rik	-0.216545465	0.183184253	NA
5033428I22Rik	0.015546995	NA	NA
5330411J11Rik	-0.057276731	NA	NA
5330413P13Rik	-0.051971606	NA	NA
5330417C22Rik	-0.214153509	NA	NA
5330426P16Rik	-5.67E-06	0.999985565	0.999985565
5330434G04Rik	-0.097199037	0.61939748	NA
5330439B14Rik	0	NA	NA
5430401F13Rik	-0.033488755	NA	NA
5430402E10Rik	-0.065487649	NA	NA
5430402O13Rik	0.087620914	0.807565844	0.958908231
5430403N17Rik	-0.01338855	NA	NA
5430405H02Rik	-0.006972309	0.985423424	0.997753468
5430416N02Rik	-0.095512545	0.776595775	0.949543527
5430416O09Rik	-0.12977418	NA	NA
5430419D17Rik	-0.056986931	NA	NA
5430421F17Rik	-0.135298203	0.432162042	NA
5430421N21Rik	-0.028145987	0.743618163	NA
5430425K12Rik	-0.169557809	NA	NA
5430427M07Rik	-0.180174601	0.468155299	NA
5430427O19Rik	0.151416044	0.362985694	0.820377075
5430428K19Rik	-0.071302686	0.406247997	NA
5430431A17Rik	0.416749979	0.284782801	0.786402671
5430434I15Rik	-0.163962504	0.285989086	NA
5430437J10Rik	-0.399271555	0.157431418	NA
5430440P10Rik	-0.040556167	0.809544045	NA
5530400C23Rik	-0.141784104	0.254726011	NA
5530401A14Rik	-0.020414875	NA	NA
5530601H04Rik	0.796633252	0.008959221	0.301917835
5730403I07Rik	-0.029001307	NA	NA
5730405O15Rik	0.458275214	0.215926507	0.758864739
5730408K05Rik	0.579796258	0.130484626	0.716406147
5730409E04Rik	-0.298408823	0.283787946	0.786402671
5730412P04Rik	-0.002128292	NA	NA
5730416F02Rik	0.014191133	NA	NA
5730420D15Rik	-0.097945766	0.392312463	NA
5730422E09Rik	-0.010231705	0.97715987	0.996935381
5730435O14Rik	-0.511439995	0.07596591	NA
5730455P16Rik	-0.226828993	0.361619728	0.819651991
5730457N03Rik	-0.067067004	NA	NA
5730460C07Rik	-0.057805398	NA	NA
5730480H06Rik	0.288832187	0.465169205	0.856483823
5730488B01Rik	-0.027722146	NA	NA
5730507C01Rik	-0.26612529	NA	NA
5730508B09Rik	-0.653359776	0.088570508	0.660181
5730522E02Rik	-0.139572099	NA	NA
5730559C18Rik	-0.100299166	NA	NA
5830411N06Rik	-0.026533019	NA	NA
5830415F09Rik	0.452942316	0.195316112	0.7490399
5830416I19Rik	-0.248620399	0.264075399	NA
5830416P10Rik	-0.34790016	0.250957244	0.770889528
5830417I10Rik	0.182524701	0.562860788	0.88216716
5830418P13Rik	-0.144473465	NA	NA
5830428M24Rik	-0.076205014	0.752635064	NA
5830432E09Rik	0.662328772	0.020328186	0.438257646
5830444B04Rik	0.489670383	0.118062928	0.704083363
5830454E08Rik	-0.305890595	0.422849118	0.844876679
5830473C10Rik	-0.375987148	0.25383196	0.774177163
5930403L14Rik	-0.641638985	0.089846199	0.664444749
5930412G12Rik	-0.187645923	0.300496046	NA
5930430L01Rik	0.765581557	0.052279489	0.595199046
5930438M14Rik	-0.01832155	NA	NA
6030407O03Rik	-0.029271437	0.816588429	NA
6030408B16Rik	-0.1629332	0.416120676	NA
6030419C18Rik	-0.296839982	0.309799119	NA
6030440G07Rik	-0.132934835	NA	NA
6030443J06Rik	0.242008286	0.484870395	0.859962367
6030458C11Rik	0.039675369	0.861841786	0.970865983
6030466F02Rik	-0.070915838	NA	NA
6030468B19Rik	0.050091673	0.861113438	0.970796644
6030469F06Rik	-0.095946735	0.335643666	NA
6030471H07Rik	-0.100808965	0.341153573	NA
6030498E09Rik	-0.037248894	NA	NA
6230400D17Rik	0.050194409	0.891072288	0.975111843
6330403A02Rik	-0.281599747	0.326016503	NA
6330403K07Rik	-0.086900207	0.795564957	NA
6330407A03Rik	0.008022606	0.981574954	0.996944036
6330408A02Rik	-0.01082902	0.97820811	0.996935381
6330409D20Rik	0.504759063	0.172206011	0.737298229
6330410L21Rik	-0.096055166	NA	NA
6330415B21Rik	-0.010939028	NA	NA
6330415G19Rik	0.27916207	0.450747301	0.851460234
6330416G13Rik	-0.028430454	0.865841839	0.971419901
6330418K02Rik	-0.413778044	0.261968254	0.777813292
6330549D23Rik	-0.243730204	0.528196151	0.873942369
6430503K07Rik	-0.101741088	NA	NA
6430531B16Rik	-0.112572426	0.689853565	NA
6430548M08Rik	-0.086475885	0.729317585	0.9368454
6430550D23Rik	-0.079552668	0.839854226	0.965480831
6430562O15Rik	-0.449874021	0.177303044	NA
6430571L13Rik	0.060830171	0.859826396	0.970635814
6430573F11Rik	-0.059800279	0.71436714	NA
6430584L05Rik	-0.163806771	NA	NA
6430710C18Rik	-0.074468936	0.668257346	NA
6530402F18Rik	-0.292683988	0.460459954	0.855222162
6530403H02Rik	-0.060124079	NA	NA
6530411M01Rik	0.002279012	0.985123221	NA
6720468P15Rik	-0.199203423	NA	NA
6720483E21Rik	-0.210205678	NA	NA
6720489N17Rik	-0.275058359	0.486751633	0.859999412
6820408C15Rik	-0.26738387	0.313181547	NA
6820431F20Rik	0.515348281	0.03731592	0.528989574
7420426K07Rik	-0.045624274	NA	NA
7420461P10Rik	-0.032918313	NA	NA
7420700N18Rik	-0.053922262	0.600565138	NA
7420701I03Rik	-0.063324185	NA	NA
7530416G11Rik	-0.128332372	0.458466405	NA
7630403G23Rik	-0.092739041	NA	NA
8030411F24Rik	-0.066371412	NA	NA
8030423F21Rik	-0.327378134	0.163698142	NA
8030423J24Rik	0.445687526	0.18857814	0.745403181
8030442B05Rik	0.150290225	0.596288862	0.894299507
8030443G20Rik	-0.027984573	NA	NA
8030451O07Rik	-0.071471682	NA	NA
8030455M16Rik	-0.066068199	NA	NA
8030462N17Rik	0.195664602	0.325061932	0.803816145
8430408G22Rik	-0.754245149	0.049622847	0.580290133
8430419L09Rik	0.261444037	0.137626372	0.724852234
8430422H06Rik	0.10564122	NA	NA
8430423G03Rik	-0.075638635	NA	NA
8430426J06Rik	-0.084463351	NA	NA
8430429K09Rik	0.136764444	0.712036985	0.93129444
8430430B14Rik	-0.025137254	NA	NA
8430431K14Rik	-0.239963082	0.429398793	0.847344985
8430436N08Rik	0.02294435	0.788672597	NA
8430437L04Rik	-0.036149986	NA	NA
9030025P20Rik	-0.219063845	0.553747928	0.87984978
9030204H09Rik	-0.020313072	NA	NA
9030404E10Rik	-0.20759359	0.244725053	NA
9030612E09Rik	-0.025275955	NA	NA
9030617O03Rik	-0.181139458	0.493487809	0.86150934
9030619P08Rik	-0.10584984	NA	NA
9030624G23Rik	0.157494306	0.551850949	NA
9030624J02Rik	-0.078837103	0.601445906	0.895700164
9030625G05Rik	-0.161758791	0.157448003	NA
9130008F23Rik	-0.063590672	NA	NA
9130011E15Rik	0.254322314	0.128422588	0.712990688
9130015A21Rik	-0.057328767	NA	NA
9130015L21Rik	-0.039147594	NA	NA
9130019O22Rik	0.493725812	0.05915194	0.612685075
9130019P16Rik	0.153483181	0.670735064	0.920332977
9130023H24Rik	0.095760846	0.794962033	0.956026914
9130024F11Rik	-0.451315961	0.236847519	0.763911181
9130204L05Rik	-0.037843478	NA	NA
9130209A04Rik	-0.103635334	NA	NA
9130221F21Rik	-0.200170105	0.264980309	NA
9130221H12Rik	-0.144251259	0.651331498	0.914780248
9130227L01Rik	-0.152298642	NA	NA
9130230L23Rik	-0.221399613	0.339179428	NA
9130401M01Rik	-0.064338198	0.820124719	0.962397161
9130409I23Rik	-0.082097218	NA	NA
9130409J20Rik	-0.159394087	NA	NA
9230009I02Rik	-0.089001483	NA	NA
9230102K24Rik	-0.044341926	NA	NA
9230102O04Rik	-0.053283151	0.581688012	NA
9230104L09Rik	-0.00063613	NA	NA
9230105E05Rik	-0.09461058	0.660087563	NA
9230110C19Rik	-0.048973673	0.779408542	NA
9230110F15Rik	0.033182369	NA	NA
9230112D13Rik	0.02373532	NA	NA
9230112J17Rik	-0.101370108	NA	NA
9230114K14Rik	-0.22260925	0.535460795	0.875282488
9230116L04Rik	-0.059834524	0.835418871	NA
9230116N13Rik	-0.420570806	0.259256036	0.776432336
9230117E06Rik	-0.141633949	NA	NA
9330020H09Rik	-0.262511792	0.500097362	0.86422623
9330102E08Rik	-0.585141858	0.129940709	0.715995
9330111N05Rik	-0.02350696	NA	NA
9330117O12Rik	-0.132684474	NA	NA
9330133O14Rik	0.327522973	0.26427905	0.777813292
9330136K24Rik	-0.392543688	0.313023874	0.795743711
9330151L19Rik	-0.360872304	0.362790029	0.820377075
9330158H04Rik	-0.050549209	0.649670159	NA
9330159F19Rik	-0.475338703	0.12448135	0.708967755
9330159M07Rik	0.683598075	0.070878333	0.635138071
9330162012Rik	-0.013653347	NA	NA
9330162B11Rik	-0.081288686	NA	NA
9330175E14Rik	-0.053376961	0.861171809	NA
9330175M20Rik	-0.068561335	NA	NA
9330178D15Rik	-0.093447434	NA	NA
9330179D12Rik	0.307299874	0.232500499	NA
9330182L06Rik	-0.174301708	0.39533039	NA
9330182O14Rik	-0.249799329	NA	NA
9330188P03Rik	-0.077934688	0.361039276	NA
9330199G10Rik	-0.113322192	NA	NA
9430007A20Rik	-0.082238265	NA	NA
9430014N10Rik	-0.062316443	NA	NA
9430015G10Rik	0.343464665	0.259093913	0.776184011
9430016H08Rik	-0.30544169	0.440891655	0.848787981
9430018G01Rik	-0.258574652	0.424127459	0.845669252
9430019J16Rik	-0.058648295	NA	NA
9430020K01Rik	-0.156275314	0.57956631	0.886081012
9430021M05Rik	-0.063431668	NA	NA
9430037G07Rik	-0.081067642	0.805992802	0.958493533
9430038I01Rik	-0.529485455	0.169826846	0.736785691
9430041J12Rik	0.005776403	0.986312873	0.997882281
9430060I03Rik	0.397672603	0.314386211	0.796597708
9430065F17Rik	-0.430143	0.018109657	NA
9430069I07Rik	-0.037527774	NA	NA
9430076C15Rik	0.378803002	0.206258917	0.756078943
9430078K24Rik	-0.076860458	NA	NA
9430083A17Rik	-0.226803092	0.516716294	0.869225299
9430091E24Rik	-0.288818299	0.440515761	0.848787981
9530002B09Rik	-0.065404566	NA	NA
9530003J23Rik	-0.085281348	NA	NA
9530014B07Rik	-0.030805302	NA	NA
9530020I12Rik	-0.205459355	NA	NA
9530026F06Rik	-0.081870725	NA	NA
9530026P05Rik	-0.065972531	NA	NA
9530027J09Rik	0.020572783	0.949546708	0.989268968
9530036O11Rik	-0.120113345	0.446824921	NA
9530051G07Rik	-0.262298571	0.188093575	NA
9530052E02Rik	-0.06063767	NA	NA
9530053A07Rik	-0.443208327	NA	NA
9530059O14Rik	-0.358704284	NA	NA
9530062K07Rik	-0.022664589	0.953012846	0.989934541
9530068E07Rik	-0.123097074	0.519130402	0.87028732
9530077C05Rik	-0.014357548	0.968633317	0.994613889
9530080O11Rik	-0.053633066	0.69700408	NA
9530082P21Rik	0.136638182	0.659029102	0.916565748
9530091C08Rik	-0.214147728	NA	NA
9630001P10Rik	-0.046406749	NA	NA
9630013A20Rik	0.000525547	NA	NA
9630013K17Rik	0.010081384	0.978122804	0.996935381
9630028B13Rik	-0.226119985	NA	NA
9630028H03Rik	-0.077326446	NA	NA
9630028I04Rik	0.186872332	0.557901409	0.880926796
9830107B12Rik	-0.178864699	NA	NA
9830132P13Rik	-0.083333204	NA	NA
9830147E19Rik	0.723401189	0.016195964	0.391544022
9830166K06Rik	-0.138243979	NA	NA
9930012K11Rik	0.474446493	0.230837975	0.761709214
9930014A18Rik	-0.115804401	0.759250768	0.946735556
9930021J03Rik	0.010680418	0.952087139	0.989934541
9930104L06Rik	0.147226888	0.608639351	0.899570536
9930111H07Rik	-0.0699303	0.447185493	NA
9930111J21Rik1	0.040729869	0.866156106	0.971527895
9930111J21Rik2	-0.005427871	0.988610221	0.9985243
a	-0.149515835	0.57168676	NA
A130010J15Rik	-0.257043766	0.493176851	0.861207665
A130077B15Rik	0.380052097	0.092076096	0.665027191
A1bg	-0.091066179	NA	NA
A1cf	-0.021316064	NA	NA
A230001M10Rik	-0.08619669	NA	NA
A230009B12Rik	-0.287687914	NA	NA
A230020J21Rik	0.192858242	0.435409543	NA
A230028O05Rik	-0.342932454	0.255138511	NA
A230046K03Rik	-0.155755739	0.405739295	0.835693848
A230050P20Rik	0.086234809	0.789527449	0.954875381
A230056J06Rik	0.081237414	0.804849195	NA
A230056P14Rik	-0.682144152	0.075731052	0.641682796
A230057D06Rik	-0.080129163	0.580001916	NA
A230065H16Rik	0	NA	NA
A230070E04Rik	0	NA	NA
A230072C01Rik	0.25741588	0.506985932	0.865300004
A230072E10Rik	-0.106157841	0.732982252	NA
A230077H06Rik	-0.112685163	NA	NA
A230103J11Rik	0.311136574	0.42929922	0.847344985
A230108P19Rik	-0.250773095	0.387474669	NA
A2m	-0.042871164	0.891088147	0.975111843
A330009N23Rik	-0.045738619	0.904580998	0.978821802
A330015K06Rik	-0.083369965	0.47461487	NA
A330023F24Rik	0.467515975	0.142555135	0.728245933
A330032B11Rik	0.144884451	0.680259587	0.92254812
A330033J07Rik	-0.042370813	NA	NA
A330035P11Rik	0.088822642	0.82056347	0.962397161
A330040F15Rik	0.072612605	0.812913514	NA
A330041J22Rik	0.024310528	NA	NA
A330048O09Rik	-0.266061262	NA	NA
A330049N07Rik	-0.0723476	NA	NA
A330050F15Rik	-0.028847073	NA	NA
A330069E16Rik	0.242650163	0.46232351	0.855958763
A330070K13Rik	-0.024944925	NA	NA
A330074K22Rik	-0.189027626	0.267351264	NA
A330076C08Rik	-0.08647144	0.639442894	NA
A330076H08Rik	-0.123822805	0.521396615	NA
A330093E20Rik	-0.024567312	NA	NA
A330102I10Rik	-0.186346316	NA	NA
A3galt2	-0.060560288	0.845789353	0.966546536
A430005L14Rik	-0.236725997	0.496514993	0.863299381
A430033K04Rik	0.489653419	0.080590543	0.651130489
A430035B10Rik	-0.081304447	0.837292186	0.965429753
A430046D13Rik	-0.332377436	0.33943078	0.809418909
A430078G23Rik	-0.179423241	0.573517728	0.885637495
A430078I02Rik	-0.091154891	0.81450007	0.961436401
A430085M09Rik	-0.077124805	NA	NA
A430088P11Rik	-0.106082353	0.465087909	NA
A430089I19Rik	-0.083742442	NA	NA
A430090L17Rik	0.115478697	0.77078169	0.948652941
A430093F15Rik	0.239294876	0.281881362	NA
A430105I19Rik	-0.227999294	0.537120308	0.875379213
A4galt	-0.119240945	0.464640276	NA
A4gnt	-0.181291355	0.270663068	NA
A530006G24Rik	-0.055065686	NA	NA
A530013C23Rik	0.039284931	0.920085334	0.982484135
A530016L24Rik	-0.078421086	NA	NA
A530032D15Rik	-0.256368535	0.49270216	0.861207665
A530046M15Rik	-0.080594116	NA	NA
A530050N04Rik	0.013303101	NA	NA
A530053G22Rik	-0.044626475	NA	NA
A530058N18Rik	-0.064686115	NA	NA
A530064D06Rik	-0.227340973	0.478402871	0.858757674
A530065N20Rik	-0.098263684	NA	NA
A530072M11Rik	-0.28821272	0.466652407	0.857440038
A530088E08Rik	0.660861157	0.073273691	0.638173278
A530099J19Rik	-0.136410239	0.451526373	NA
A630001G21Rik	0.39160661	0.144231205	0.730942753
A630010A05Rik	-0.046575886	NA	NA
A630012P03Rik	-0.047201017	0.762565732	NA
A630019I02Rik	0.570338905	0.086172075	NA
A630020A06	0.20922721	0.517530958	0.86936771
A630023A22Rik	-0.043788702	NA	NA
A630023P12Rik	-0.034334954	0.733900102	NA
A630033H20Rik	-0.11977274	0.714188241	0.931781313
A630066F11Rik	-0.131023521	0.696357491	0.927445126
A630072M18Rik	-0.08891397	0.783511146	0.952510731
A630073D07Rik	0.093572378	NA	NA
A630075F10Rik	-0.007487667	NA	NA
A630076J17Rik	0.00587101	0.954839066	NA
A630077J23Rik	0.106529174	0.680455474	NA
A630089N07Rik	0.279515088	0.415580383	0.841547129
A630095E13Rik	-0.145913329	NA	NA
A630095N17Rik	-0.149988242	0.325078915	NA
A730004F24Rik	-0.084983674	NA	NA
A730006G06Rik	-0.109798133	0.397568722	NA
A730017C20Rik	-0.124871912	NA	NA
A730017L22Rik	-0.210434216	0.464463447	0.856483823
A730018C14Rik	-0.066670944	NA	NA
A730020E08Rik	-0.101700902	NA	NA
A730020M07Rik	-0.121435499	0.584189121	NA
A730036I17Rik	-0.078365795	NA	NA
A730043L09Rik	-0.042277116	0.621676181	NA
A730046J19Rik	-0.104477497	NA	NA
A730056A06Rik	-0.129062997	0.359920166	NA
A730082K24Rik	-0.072562858	NA	NA
A730085K08Rik	0.123270331	0.606006138	NA
A730090H04Rik	0.029558213	NA	NA
A730090N16Rik	-0.308466135	0.203360334	NA
A830009L08Rik	0.172200396	0.489447293	NA
A830010M20Rik	0.328615951	0.328086443	0.804000914
A830011K09Rik	-0.088859536	NA	NA
A830018L16Rik	-0.260767459	0.225402099	NA
A830019L24Rik	-0.099577601	0.693288995	0.926393444
A830052D11Rik	0.186294142	0.635988064	0.908602146
A830080D01Rik	0.266944445	0.250303753	0.769974892
A830082K12Rik	-0.22810184	0.294935621	NA
A830082N09Rik	-0.301654909	0.446027312	0.850210648
A930001A20Rik	-0.03156347	NA	NA
A930001C03Rik	-0.038452496	0.648296791	NA
A930002C04Rik	0.114994003	NA	NA
A930003A15Rik	0.004063899	NA	NA
A930003O13Rik	-0.111173699	NA	NA
A930004D18Rik	-0.07312331	0.619762838	NA
A930005H10Rik	-0.454320151	0.249251739	0.76935902
A930006I01Rik	-0.039765232	0.643461098	NA
A930006K02Rik	0.421948769	0.279108499	0.785777343
A930007I19Rik	-0.397673234	0.301265288	0.79249509
A930009A15Rik	-0.08321448	NA	NA
A930011G23Rik	-0.319608517	0.252351183	0.773248444
A930012L18Rik	-0.121715606	NA	NA
A930013F10Rik	-0.323700081	0.388045781	0.829446035
A930015D03Rik	-0.381352051	0.264959687	0.777813292
A930016O22Rik	-0.113342327	0.452698337	NA
A930017M01Rik	-0.166715177	NA	NA
A930018P22Rik	-0.060312261	NA	NA
A930019D19Rik	0.004345871	0.990264555	0.998898077
A930024E05Rik	0.11494498	0.740825364	0.940559762
A930031H19Rik	0.023018908	NA	NA
A930041C12Rik	-0.463455785	0.17222975	NA
AA387883	-0.15156972	NA	NA
AA388235	0.308458609	0.256356188	NA
AA413626	-0.069036795	0.821069454	NA
AA414768	-0.475990959	0.229714962	0.761709214
AA415398	-0.559145089	0.158558376	0.732799437
AA465934	0.027864842	0.929037511	NA
AA467197	-0.064173117	0.627261583	NA
AA474331	-0.416309146	0.291583491	0.787022974
AA536875	-0.078330772	0.535304914	NA
AA543186	-0.246233102	0.510836725	0.866562133
AA543401	0.014192975	NA	NA
AA545190	-0.066611979	0.497396605	NA
AA619741	-0.05324525	NA	NA
AA792892	-0.056389526	NA	NA
AA986860	-0.919064837	0.020373569	0.438257646
Aaas	0.160778155	0.460006085	0.855222162
Aacs	0.031357446	0.898969096	0.976597171
Aadac	-0.074463481	NA	NA
Aadacl2	-0.062674513	NA	NA
Aadacl3	-0.058513025	NA	NA
Aadat	-0.014771076	NA	NA
Aaed1	0.35112385	0.245650561	0.76684204
Aagab	0.120627717	0.403084199	0.834279242
Aak1	-0.164005465	0.381537378	0.827605797
Aamdc	-0.131736208	0.712629376	0.93129444
Aamp	0.231028709	0.188173048	0.745403181
Aanat	0.062405541	0.86013333	0.970635814
Aar2	-0.001793636	0.994583606	0.999649842
Aard	-0.057593896	NA	NA
Aars	-0.115077147	0.464217063	0.856483823
Aars2	0.605656452	0.037432258	0.528989574
Aarsd1	-0.144186779	0.602523186	0.8965089
Aasdh	0.215582687	0.469403492	0.857440038
Aasdhppt	0.127031724	0.631379608	0.907446102
Aass	-0.325143133	0.165068502	NA
Aatf	0.309132432	0.059671445	0.613247547
Aatk	0.133629113	0.654180652	0.915255791
AB124611	0.427898419	0.263843483	0.777813292
Abat	-0.390175115	0.322500422	0.803514207
Abca1	0.036650862	0.796717787	0.956086495
Abca12	-0.259879323	NA	NA
Abca13	-0.266885018	0.427448042	0.846862683
Abca14	0.324050291	NA	NA
Abca15	-0.21707686	NA	NA
Abca16	-0.260660977	NA	NA
Abca17	-0.27589659	NA	NA
Abca2	-0.324354914	0.073746732	0.64018287
Abca3	0.055107044	0.598014957	0.89495104
Abca4	-0.695725049	0.07061422	0.635018988
Abca5	-0.409384455	0.286312722	0.786402671
Abca6	-0.322118943	0.393464826	0.83086894
Abca7	-0.08570987	0.521565079	0.871663975
Abca8a	-0.634789383	0.059880201	0.613247547
Abca8b	-0.369608739	NA	NA
Abca9	-0.010906302	0.92519408	0.983411148
Abcb10	-0.493036972	0.075419536	0.641682796
Abcb11	-0.093129969	NA	NA
Abcb1a	-0.592328676	0.081675053	0.651130489
Abcb1b	-0.074467159	0.730453273	0.937271312
Abcb4	0.101628911	0.549146125	0.878554382
Abcb5	-0.149802323	NA	NA
Abcb6	0.371030477	0.156324598	0.732799437
Abcb7	-0.108913374	0.466852893	0.857440038
Abcb8	-0.562287145	0.082506036	0.651904965
Abcb9	0.035309887	0.928688452	0.984093829
Abcc1	0.348030759	0.271093255	0.782098774
Abcc10	-0.070643278	0.809448186	0.959675249
Abcc12	-0.183313415	NA	NA
Abcc2	-0.393103875	0.083183525	NA
Abcc3	-0.305731387	0.015228984	0.377030157
Abcc4	-0.233758558	0.436510916	0.848436815
Abcc5	0.277105939	0.15000602	0.731623661
Abcc6	-0.163195983	NA	NA
Abcc8	-0.09074781	NA	NA
Abcc9	-0.095270198	NA	NA
Abcd1	-0.171704715	0.295991995	0.788584492
Abcd2	0.28580614	0.1422454	0.728245933
Abcd3	-0.100801424	0.506355925	0.864839514
Abcd4	0.090255267	0.71510927	0.931998442
Abce1	0.148973156	0.337119819	0.809180188
Abcf1	0.452768527	0.027079237	0.481269866
Abcf2	0.225536834	0.128504957	0.713151833
Abcf3	-0.059265073	0.691757183	0.925087704
Abcg1	0.012743618	0.920083108	0.982484135
Abcg2	0.120027035	0.480344845	0.859312115
Abcg3	0.547619245	0.165434956	0.736278446
Abcg4	-0.087299084	NA	NA
Abcg5	-0.131134521	NA	NA
Abcg8	0.032410134	0.905905265	NA
Abhd1	0.059185806	0.873407821	NA
Abhd10	0.092884614	0.768437284	0.948404586
Abhd11	-0.323926413	0.410805258	0.839386972
Abhd11os	0.283295773	0.458646973	0.854321157
Abhd12	0.095973218	0.451120793	0.851460234
Abhd12b	0.022184311	NA	NA
Abhd13	0.046888582	0.773687276	0.948798849
Abhd14a	-0.281522002	0.418155556	0.842704991
Abhd14b	-1.220298992	0.00016016	0.02019977
Abhd15	0.160233037	0.487824694	0.8600298
Abhd16a	0.199359275	0.326916143	0.804000914
Abhd16b	-0.259522157	NA	NA
Abhd17a	0.08839126	0.753109365	0.944077257
Abhd17b	-0.011420625	0.965700199	0.993642529
Abhd17c	-0.458617505	0.023496892	0.460799967
Abhd2	0.166232347	0.438803186	0.848787981
Abhd3	0.321232364	0.413172146	0.840316866
Abhd4	-0.078790472	0.654882775	0.915280337
Abhd5	-0.214446744	0.314720067	0.796597708
Abhd6	-0.57292278	0.00799056	0.288718382
Abhd8	-0.373255253	0.262267223	0.777813292
Abi1	-0.127783644	0.289122803	0.787022974
Abi2	-0.263651362	0.150245425	0.731623661
Abi3	0.179652317	0.149256582	0.731623661
Abi3bp	0.476982094	0.225492274	0.760686322
Abl1	0.140300385	0.240357736	0.765081565
Abl2	0.199758163	0.30147896	0.79252083
Ablim1	-1.535679066	0.000100939	0.014204833
Ablim2	-0.153504808	0.683678327	0.9230617
Ablim3	-0.317906166	0.199184772	NA
Abo	-0.103291167	NA	NA
Abr	-0.071442518	0.522115476	0.871774116
Abra	-0.530460531	0.132441003	0.717928711
Abracl	-0.038625368	0.904099812	0.9785665
Abt1	-0.171904269	0.588801728	0.891628001
Abtb1	0.14124435	0.54536733	0.877061931
Abtb2	-0.205685118	0.594588296	0.892660547
Acaa1a	-0.338593538	0.187017393	0.745403181
Acaa1b	-0.003760016	0.991225464	NA
Acaa2	-0.337389923	0.158157796	0.732799437
Acaca	-0.237279382	0.318162247	0.79986884
Acacb	-1.235301302	0.001780631	0.128677027
Acad10	-0.618193183	0.033706831	0.514885564
Acad11	-0.564370537	0.020740318	0.439425226
Acad12	-0.125423656	0.718637862	0.933398385
Acad8	-0.478677671	0.152114841	0.732799437
Acad9	-0.221868871	0.253475399	0.774177163
Acadl	0.622193443	0.006850964	0.267315725
Acadm	0.075009313	0.611750525	0.899751131
Acads	-0.084201651	0.695477032	0.927445126
Acadsb	-0.119621294	0.559252384	0.880952647
Acadvl	0.214016806	0.219265415	0.759480023
Acan	-0.229357775	NA	NA
Acap1	-0.368017142	0.209943249	0.757502392
Acap2	0.00925451	0.946156822	0.988334342
Acap3	-0.346020764	0.160616379	0.732799437
Acat1	0.255047638	0.170381144	0.736785691
Acat2	-0.282751784	0.475542093	0.858038062
Acat3	-0.103619638	0.698742265	0.927542787
Acbd3	0.185582598	0.177126167	0.740265415
Acbd4	-0.243140683	0.507738789	0.865786307
Acbd5	-0.112559045	0.509253855	0.866162014
Acbd6	0.025586271	0.91054839	0.980541934
Acbd7	0.018006816	0.850795192	NA
Accs	0.046045926	0.850763731	0.968535114
Accsl	-0.035085281	NA	NA
Acd	0.144621461	0.589590469	0.891799339
Ace	-0.533028189	0.163329909	0.735474086
Ace2	0.360227387	0.050500857	NA
Ace3	-0.071676428	NA	NA
Acer1	-0.190356531	0.434040831	NA
Acer2	-0.021601363	0.953651504	0.989934541
Acer3	0.619875117	0.001223519	0.09678834
Ache	0.044727894	0.907648893	0.979604267
Acin1	0.553043568	0.004597142	0.222463795
Ackr1	-0.031274242	NA	NA
Ackr2	0.03089314	NA	NA
Ackr3	-0.106799193	0.764875326	0.947615008
Ackr4	-0.42957872	0.219265663	0.759480023
Acly	0.03834384	0.741237704	0.940639511
Acmsd	-0.059890497	0.779529442	NA
Acnat1	-0.196460422	NA	NA
Acnat2	-0.080368274	NA	NA
Aco1	-0.288920387	0.120642538	0.707086236
Aco2	-0.04201899	0.775225799	0.949391975
Acot1	-0.205558875	0.566774801	0.882895902
Acot10	-0.030310465	0.927369682	NA
Acot11	-0.426491439	0.267958852	0.780739135
Acot12	-0.180042727	NA	NA
Acot13	0.083491596	0.722249724	0.93455653
Acot2	0.611377051	0.049778819	0.581216621
Acot3	-0.056781763	NA	NA
Acot4	-0.101433576	NA	NA
Acot5	-0.023056009	NA	NA
Acot6	-0.246079529	0.520760261	0.871138044
Acot7	-0.695113411	0.039400498	0.539145613
Acot8	0.015749966	0.963368177	0.992468918
Acot9	-0.066174415	0.810331017	0.959675249
Acox1	-0.139284064	0.372313401	0.825408617
Acox2	-0.246732144	0.211826845	NA
Acox3	-0.080477299	0.563383764	0.882262801
Acoxl	-0.065933926	NA	NA
Acp1	-0.945093682	0.004684645	0.225284249
Acp2	0.02701593	0.760960055	0.946735556
Acp5	-0.383705551	0.296920082	0.789431496
Acp6	0.223462218	0.367898223	0.82283353
Acpp	-0.382825911	0.132225453	NA
Acpt	-0.240365939	0.419378037	NA
Acr	-0.018540951	NA	NA
Acrbp	0.084188408	0.770260434	0.948493033
Acrv1	-0.064551925	0.479277232	NA
Acsbg1	-0.299784435	0.42571426	0.846194703
Acsbg2	-0.002483929	NA	NA
Acsf2	0.210339433	0.293363205	0.787088542
Acsf3	-0.010978138	0.974402294	0.99608864
Acsl1	0.906469185	1.25E-05	0.002319318
Acsl3	0.082659793	0.806643499	0.958834972
Acsl4	-0.154416893	0.276948121	0.785104618
Acsl5	-0.003120668	0.981275539	0.996935381
Acsl6	-0.419632189	0.255607599	0.774177163
Acsm1	-0.187417154	NA	NA
Acsm2	-0.159788101	0.411080358	NA
Acsm3	-0.022724306	0.927752327	NA
Acsm4	-0.128683304	NA	NA
Acsm5	-0.16395261	0.302273131	NA
Acss1	0.084142675	0.662105651	0.917703534
Acss2	0.062919131	0.872412029	0.972482405
Acss2os	-0.136575901	NA	NA
Acss3	-0.207844757	0.346129081	NA
Acta1	-0.183633178	0.438283289	NA
Acta2	0.370527941	0.348899696	0.813178114
Actb	-0.012584382	0.93762364	0.986859585
Actbl2	-0.085929424	NA	NA
Actc1	-0.245768817	0.240142971	NA
Actg1	0.092318104	0.619306917	0.902770538
Actg2	-0.04489498	0.768836648	NA
Actl10	0.58415079	NA	NA
Actl11	-0.00505778	NA	NA
Actl6a	0.060816209	0.736219198	0.938682048
Actl6b	-0.152200083	NA	NA
Actl7a	-0.320238452	0.293556245	NA
Actl7b	-0.205638371	0.478733746	NA
Actl9	-0.066903642	NA	NA
Actn1	-1.244101172	2.90E-07	9.24E-05
Actn2	-0.183934918	0.539961703	NA
Actn3	0.221058345	0.557638024	0.880926796
Actn4	0.026920581	0.876413471	0.97252041
Actr10	-0.275611761	0.317079735	0.799603718
Actr1a	0.056148847	0.703459611	0.928569465
Actr1b	0.034521787	0.820566477	0.962397161
Actr2	-0.138262629	0.190805053	0.745848502
Actr3	0.065201077	0.5767452	0.885637495
Actr3b	-0.167142348	0.596705834	0.894374964
Actr5	0.19257091	0.434076445	0.848415678
Actr6	0.659193939	0.050475474	0.586278556
Actr8	-0.026426755	0.897348831	0.976197762
Actrt1	-0.037790151	NA	NA
Actrt2	-0.137584231	0.105792289	NA
Actrt3	-0.199150436	0.302372044	NA
Acvr1	-0.033494261	0.865077192	0.971265292
Acvr1b	-0.012014662	0.957355603	0.990721866
Acvr1c	-0.424448588	NA	NA
Acvr2a	-0.081702995	0.713865316	0.931781313
Acvr2b	0.446127832	0.133947958	0.719117989
Acvrl1	-0.53084368	0.045046985	0.566118665
Acy1	0.107082	0.653221962	0.914829706
Acy3	0.018032434	0.938799659	NA
Acyp1	-0.209572914	0.59094416	0.89198881
Acyp2	-0.68866432	0.067799121	0.631717357
Ada	0.001110712	0.997116458	0.999649842
Adad1	-0.091836854	NA	NA
Adad2	-0.053231579	NA	NA
Adal	0.511879806	0.022347662	0.455435818
Adam10	-0.012661423	0.924202971	0.983340193
Adam11	-0.284638479	0.402399904	0.834279242
Adam12	-0.361485731	NA	NA
Adam15	0.00014479	0.999110595	0.999649842
Adam17	0.139803348	0.194046888	0.748093114
Adam18	-0.435977829	0.192619333	NA
Adam19	-0.426095035	0.224620614	0.760686322
Adam1a	0.175094922	0.658663574	0.916565748
Adam1b	-0.141294458	NA	NA
Adam2	-0.04436883	NA	NA
Adam20	-0.105428688	NA	NA
Adam21	0.682680524	0.028687247	0.493590488
Adam22	-0.759800981	0.001089136	0.08867131
Adam23	-0.441299752	0.211103324	0.757957101
Adam24	-0.094061123	NA	NA
Adam25	-0.04940005	NA	NA
Adam26a	-0.068121681	NA	NA
Adam26b	-0.032799638	NA	NA
Adam28	-0.143643678	0.542201145	0.876548534
Adam29	-0.103018662	NA	NA
Adam3	-0.152216596	0.662088656	0.917703534
Adam30	-0.11829748	NA	NA
Adam32	0.037972383	0.865231062	NA
Adam33	0.083458058	0.767684889	0.948404586
Adam34	-0.051085438	NA	NA
Adam39	-0.031481099	NA	NA
Adam4	0.251008635	0.5257461	0.872132049
Adam5	-0.30623634	0.143712333	NA
Adam6a	-0.085871732	NA	NA
Adam6b	-0.300239049	0.132270863	NA
Adam7	-0.251660455	0.189179356	NA
Adam8	-0.58865158	0.137499819	0.724852234
Adam9	-0.239751546	0.042401077	0.552495128
Adamdec1	-0.155232377	0.413977029	NA
Adamts1	-0.313407344	0.421154233	0.843507258
Adamts10	-0.065348831	0.831062403	0.964954249
Adamts12	-0.160903576	NA	NA
Adamts13	-0.437248728	NA	NA
Adamts14	-0.151660689	NA	NA
Adamts15	-0.101057948	NA	NA
Adamts16	0.057956085	0.861038971	0.970796644
Adamts17	-0.344374266	0.288775316	0.787022974
[truncated: 21,543 more rows]
