# Supplementary material for: Unique molecular signature in mucolipidosis type IV microglia
Source: J Neuroinflammation. 2019 Dec 28;16:276. doi: 10.1186/s12974-019-1672-4 (PMC6935239; doi:10.1186/s12974-019-1672-4)
Supplement: Supplementary file 6 — Additional file 6: Table S2. List of genes expressed in mucolipidosis type IV mice microglia with expression as log2 fold change vs. WT. [file 12974_2019_1672_MOESM6_ESM.csv]

Gene	baseMean	log2FoldChange	lfcSE	stat	pvalue	padj
0610005C13Rik	24.18762924	-0.275802099	0.361480594	-0.762978991	0.445475925	NA
0610007P14Rik	322.0704236	0.305719639	0.276051067	1.107474939	0.268088641	0.630869022
0610009B22Rik	176.4185578	0.17865332	0.344531784	0.518539446	0.604081946	0.859021237
0610009L18Rik	46.41184539	-0.272906461	0.39277951	-0.694808292	0.487175451	NA
0610009O20Rik	1091.388404	-0.106028075	0.161563829	-0.656261214	0.511656069	0.815603236
0610010B08Rik	0.129279165	0.025276603	0.085053378	0.297185179	0.766325136	NA
0610010F05Rik	674.7389199	-0.296760904	0.235565086	-1.259783056	0.207747634	0.570348522
0610010K14Rik	1116.316177	0.149086656	0.203348554	0.733158183	0.463461957	0.78364788
0610011F06Rik	141.7551592	-0.039206523	0.350817229	-0.111757689	0.911015536	0.976729275
0610012G03Rik	537.4743804	0.126585183	0.295425216	0.428484694	0.668298274	0.88813219
0610030E20Rik	1571.557695	-0.282351093	0.197078322	-1.432684679	0.15194797	0.504174218
0610031O16Rik	0.68615529	-0.065459978	0.092225406	-0.709782487	NA	NA
0610037L13Rik	803.8446149	-0.540096521	0.187644266	-2.878300167	0.003998245	0.057520324
0610038B21Rik	4.437140502	0.069793474	0.184155392	0.378992294	NA	NA
0610039H22Rik	33.95685815	-0.217493803	0.389778843	-0.557992838	0.576849275	NA
0610039K10Rik	172.9621416	-0.516379224	0.374845722	-1.37757801	0.168333614	0.525931088
0610040B10Rik	11.85697551	-0.221776139	0.310871686	-0.713400896	0.475597719	NA
0610040F04Rik	9.902047239	-0.212823889	0.219112	-0.971301843	0.331397991	NA
0610040J01Rik	2894.855639	0.013904862	0.170625543	0.081493437	0.935049544	0.983399047
0610043K17Rik	35.63672914	0.200562157	0.376530502	0.532658458	0.594270027	NA
1010001N08Rik	2.106273121	-0.114594893	0.099309208	-1.153920114	0.248532922	NA
1110001J03Rik	67.60399611	0.231146893	0.393266133	0.58776201	0.556692047	NA
1110002L01Rik	126.3518838	-0.121082309	0.34064127	-0.355454019	0.722249486	0.908254988
1110004E09Rik	328.1416667	0.426366029	0.287389472	1.483582632	0.13791968	0.481944548
1110004F10Rik	2467.091819	0.249202596	0.190424728	1.308667203	0.190647106	0.553690236
1110006O24Rik	23.54325658	-0.609391923	0.383358651	-1.589613073	0.111922049	NA
1110007C09Rik	729.1926846	0.083841748	0.242567764	0.345642582	0.72961134	0.911058974
1110008F13Rik	515.6159636	0.273976801	0.303562162	0.902539365	0.36677042	0.715972147
1110008L16Rik	268.1966391	-0.305226839	0.305258335	-0.999896825	0.317360441	0.677376061
1110008P14Rik	67.91646249	0.384771942	0.38595929	0.996923645	0.318801573	NA
1110012L19Rik	148.9965361	0.401287819	0.372309851	1.077832935	0.281108319	0.645331238
1110015O18Rik	1.968371619	-0.09996499	0.108256575	-0.923408023	NA	NA
1110017D15Rik	9.888767854	-0.207671547	0.274912035	-0.755410898	0.450002476	NA
1110019D14Rik	173.0950694	-0.671963549	0.330681982	-2.032053711	0.042148219	0.263003947
1110020A21Rik	29.90604937	-0.247496929	0.382526767	-0.647005518	0.517628372	NA
1110025L11Rik	2.145497031	-0.0869501	0.093544125	-0.929508934	NA	NA
1110028F11Rik	12.27245949	-0.171949196	0.225764772	-0.76162988	0.446280936	NA
1110028F18Rik	2.564399729	0.024673127	0.101269088	0.243639271	NA	NA
1110032A03Rik	447.8643701	0.573955629	0.22948499	2.501059567	0.012382235	0.122871654
1110032F04Rik	0.751883835	0	0.092351262	0	NA	NA
1110034G24Rik	187.8400538	-0.030734162	0.359615168	-0.085464033	0.931892489	0.98236164
1110036E04Rik	1.061988813	-0.120656923	0.092895214	-1.298849729	NA	NA
1110037F02Rik	2947.331032	0.029735536	0.168957271	0.175994412	0.860298332	0.958576597
1110038B12Rik	208.5216067	0.485908064	0.295652493	1.643510794	0.100277294	0.412861288
1110038F14Rik	442.9906034	0.097332026	0.228006982	0.426881781	0.669465436	0.888418168
1110046J04Rik	35.00337122	-0.376804798	0.344848136	-1.092668797	0.274539245	NA
1110051M20Rik	452.7861497	-0.187776173	0.311258508	-0.603280451	0.546322136	0.831541255
1110058D11Rik	141.7984241	-0.729405189	0.380590455	-1.916509413	0.055300286	0.303204652
1110059E24Rik	377.5996943	0.030137138	0.273779359	0.110078196	0.91234736	0.977197462
1110059G10Rik	428.2310704	0.273888712	0.244824511	1.118714425	0.263261989	0.627185938
1110065P20Rik	23.10951608	0.002846569	0.380873258	0.007473795	0.99403683	NA
1190002F15Rik	16.68970793	0.364854443	0.293649946	1.242480881	0.21405919	NA
1190002N15Rik	549.5401967	0.209655804	0.266469153	0.786792022	0.431403625	0.765232735
1190003K10Rik	3.011302468	-0.089722996	0.111758068	-0.802832376	0.422071626	NA
1190005I06Rik	0.438289953	-0.049288815	0.091169888	-0.540626036	0.588765369	NA
1190007I07Rik	43.02939312	0.207699996	0.392811491	0.528752341	0.596977263	NA
1200014J11Rik	2385.492244	-0.090906239	0.112221342	-0.810061945	0.417904574	0.756372184
1300002E11Rik	363.0544566	-0.247868544	0.32647783	-0.759220142	0.447720879	0.775963921
1300017J02Rik	7.742825797	-0.141395123	0.163348929	-0.865601779	0.38670858	NA
1500004A13Rik	83.27493731	0.186457967	0.393321133	0.474060383	0.635456848	0.873077966
1500009C09Rik	20.13859118	-0.148408977	0.311496582	-0.476438542	0.633761982	NA
1500009L16Rik	3.601845505	0.052118464	0.186559518	0.279366417	0.779963641	NA
1500011B03Rik	207.1536564	-0.107496736	0.382896741	-0.280746021	0.778905208	0.93051814
1500011K16Rik	319.4140651	0.414480684	0.298211698	1.389887409	0.16456307	0.521224813
1500012F01Rik	351.402984	0.532638229	0.275616522	1.932533745	0.053293661	0.296849931
1500012K07Rik	4.043817557	-0.043607058	0.093838278	-0.464704373	NA	NA
1500015A07Rik	97.94932258	-0.27606271	0.388028563	-0.711449455	0.476805762	0.791708854
1500015L24Rik	1.553128294	-0.067623184	0.093295054	-0.724831396	0.468555472	NA
1500015O10Rik	69.29893143	-0.111291291	0.363160218	-0.306452319	0.759260278	NA
1500017E21Rik	4.210919529	-0.276291303	0.161471803	-1.71108081	NA	NA
1500026H17Rik	11.25203307	-0.040337194	0.308618947	-0.130702259	0.896010845	NA
1600002D24Rik	8.25922045	-0.087460954	0.152206001	-0.574622246	NA	NA
1600002H07Rik	190.7076392	-0.333182659	0.271401497	-1.227637516	0.219583072	0.581753596
1600002K03Rik	176.6528096	0.334120198	0.320826156	1.041436902	0.297672823	0.657213558
1600010M07Rik	110.423144	0.225584767	0.355859647	0.633914997	0.526136298	0.821716211
1600012H06Rik	800.9212056	-0.273934774	0.22864442	-1.198082044	0.230885078	0.593061901
1600014C10Rik	952.6538606	0.566325399	0.233464577	2.425744432	0.015277024	0.139877133
1600014C23Rik	1.610141336	0.022999385	0.093321857	0.246452286	NA	NA
1600014K23Rik	1.050544962	-0.091194412	0.092886358	-0.981784777	NA	NA
1600015I10Rik	7.593920215	-0.168695008	0.143086702	-1.178970545	NA	NA
1600019K03Rik	0.644927418	-0.07617307	0.092081012	-0.827239709	NA	NA
1600020E01Rik	258.8941891	-0.453098921	0.303344893	-1.493675785	0.135260381	0.476491375
1600023N17Rik	11.9736855	-0.1625436	0.28210108	-0.576189217	0.564487293	NA
1600025M17Rik	0.884857667	0.0237277	0.092647176	0.256108188	NA	NA
1600027J07Rik	3.209705545	-0.189445412	0.136909544	-1.383726851	0.166442108	NA
1600029I14Rik	11.31218249	-0.230295585	0.329644049	-0.698618968	0.484790187	NA
1600029O15Rik	3.6061117	-0.070520714	0.170748055	-0.413010354	0.679599028	NA
1700001C02Rik	5.328775486	-0.091302059	0.134893174	-0.676847139	NA	NA
1700001C19Rik	18.60339105	0.023043856	0.309173943	0.074533629	0.940585784	NA
1700001D01Rik	17.96646832	-0.430907172	0.327694737	-1.314965192	0.188521601	NA
1700001F09Rik	1.696994733	-0.11996336	0.093369537	-1.284823334	NA	NA
1700001G01Rik	4.275067563	-0.313894622	0.154407699	-2.032894883	0.042063144	NA
1700001G11Rik	6.917681099	-0.002518524	0.236114042	-0.010666556	0.991489481	NA
1700001G17Rik	21.20949737	-0.214141843	0.35374396	-0.605358302	0.544940951	NA
1700001J03Rik	3.831924751	-0.000807175	0.173781248	-0.004644778	0.996294017	NA
1700001J11Rik	2.857058575	-0.315012018	0.15988727	-1.970213255	0.048813935	NA
1700001K19Rik	64.87588174	-0.036819958	0.392456916	-0.093819108	0.925252852	NA
1700001K23Rik	28.77832105	-0.035771138	0.352678601	-0.101427017	0.919211491	NA
1700001L05Rik	119.0916375	-0.317883234	0.383751023	-0.828358012	0.407467778	0.748797397
1700001L19Rik	11.26695266	-0.09705554	0.16465403	-0.589451348	0.55555854	NA
1700001O22Rik	4.148477999	0.084404166	0.230737835	0.365801152	0.71451346	NA
1700001P01Rik	7.446928577	-0.197466599	0.242635582	-0.813840237	0.415736481	NA
1700003C15Rik	1.081168767	-0.053489851	0.092873229	-0.57594478	NA	NA
1700003D09Rik	2.277312071	0.018924351	0.200583325	0.094346579	0.92483385	NA
1700003E16Rik	11.35768825	-0.249283267	0.243275985	-1.024693281	0.305507934	NA
1700003F12Rik	129.7143155	0.811422662	0.366911323	2.211495288	0.027001558	0.197911353
1700003G13Rik	0.751747871	0	0.092236497	0	NA	NA
1700003G18Rik	1.549525038	-0.094772723	0.122789016	-0.771833882	0.440212821	NA
1700003H04Rik	1.528018294	-0.03641124	0.093313574	-0.390203037	NA	NA
1700003I22Rik	1.343477009	-0.040474701	0.09309379	-0.434773376	NA	NA
1700003L19Rik	0.911391335	-0.076557321	0.092685435	-0.82599085	NA	NA
1700003M02Rik	9.741808278	-0.123172582	0.195865797	-0.628862126	NA	NA
1700003M07Rik	15.19932449	-0.247964133	0.248052702	-0.999642943	0.317483334	NA
1700003P14Rik	2.394935603	-0.194993307	0.124640736	-1.564442841	0.117713606	NA
1700006A11Rik	2.05032527	-0.128705371	0.112270304	-1.146388374	NA	NA
1700006E09Rik	2.287740901	-0.029144313	0.093568575	-0.311475438	NA	NA
1700006F04Rik	0.739180194	-0.007908421	0.092345021	-0.085639931	NA	NA
1700006H21Rik	1.215257037	-0.028040268	0.093028464	-0.301416006	NA	NA
1700007B14Rik	3.866586623	-0.136918745	0.125465483	-1.09128616	NA	NA
1700007F19Rik	1.915704818	-0.100566016	0.108245201	-0.929057502	0.352859287	NA
1700007G11Rik	8.317858196	-0.027945585	0.246705696	-0.11327499	0.909812545	NA
1700007J10Rik	54.89682419	-0.469755261	0.393504414	-1.193773801	0.232566462	NA
1700007K09Rik	0.807500687	-0.102032332	0.092467746	-1.10343699	NA	NA
1700007K13Rik	5.608237818	-0.222059926	0.213159936	-1.04175264	0.297526377	NA
1700007L15Rik	31.01626949	0.024312101	0.380437931	0.063905566	0.94904542	NA
1700007P06Rik	9.717349412	-0.112017168	0.156121945	-0.7174979	0.473066932	NA
1700008C04Rik	2.419519832	-0.039143472	0.093597468	-0.418210805	NA	NA
1700008J07Rik	112.2075292	-0.232682535	0.365066496	-0.637370281	0.523883681	0.820794577
1700008K24Rik	2.619759564	-0.068685616	0.093652223	-0.733411483	NA	NA
1700008O03Rik	13.47960087	-0.040663971	0.321458167	-0.126498486	0.899337348	NA
1700008P02Rik	4.475093943	-0.112100167	0.126143163	-0.88867414	0.374178233	NA
1700009C05Rik	1.296796966	-0.067963866	0.093153889	-0.729587002	NA	NA
1700009J07Rik	55.7436558	-0.124672377	0.390022878	-0.319654011	0.749230626	NA
1700009N14Rik	2.551590602	-0.13124911	0.136948234	-0.958384831	0.337868741	NA
1700010B08Rik	3.318421071	-0.045529142	0.093973728	-0.484487982	NA	NA
1700010D01Rik	2.382350006	-0.103333546	0.179188734	-0.576674348	0.564159464	NA
1700010I02Rik	3.704386168	-0.121781092	0.153691133	-0.792375521	0.428141748	NA
1700010I14Rik	178.418782	-0.771160176	0.348142585	-2.215069945	0.026755264	0.19722959
1700010J16Rik	1.096548862	-0.12400569	0.092936414	-1.334306806	0.182103328	NA
1700010K23Rik	0.072692005	0	0.082205567	0	NA	NA
1700011A15Rik	3.376698281	-0.029210849	0.131722448	-0.221760601	NA	NA
1700011B04Rik	1.222816308	-0.063282281	0.093047942	-0.680104034	NA	NA
1700011C11Rik	0.989058379	-0.057446732	0.092737046	-0.619458292	NA	NA
1700011E24Rik	7.377411314	-0.39133166	0.278683188	-1.404216965	0.160254252	NA
1700011H14Rik	2.564631396	-0.099109646	0.127636933	-0.776496609	0.437455822	NA
1700011I03Rik	47.62258852	-0.36091151	0.364049829	-0.991379425	0.321500343	NA
1700011L22Rik	53.90099536	-0.42770632	0.376184201	-1.136959814	0.255555086	NA
1700011M02Rik	0.631004313	-0.091264798	0.09199304	-0.992083725	NA	NA
1700012A03Rik	1.571806146	-0.072681326	0.09329798	-0.779023576	NA	NA
1700012B07Rik	6.955978225	-0.209736835	0.146581838	-1.43085144	NA	NA
1700012B09Rik	3.290225121	-0.166666873	0.146681319	-1.136251531	0.255851309	NA
1700012C14Rik	1.364424683	-0.032921718	0.09314822	-0.353433676	NA	NA
1700012D01Rik	73.90348416	0.354432659	0.390041067	0.908706004	0.363505334	0.711972002
1700012D14Rik	58.89507315	0.051451085	0.387125597	0.132905408	0.89426819	NA
1700012D16Rik	1.790397421	0.036732328	0.093428553	0.393159553	NA	NA
1700012H19Rik	0.622994002	-0.066429771	0.091969515	-0.72230207	NA	NA
1700012I11Rik	3.496861937	-0.11467603	0.093780096	-1.222818439	NA	NA
1700012L04Rik	1.049400728	-0.08157639	0.155123466	-0.525880399	0.598971308	NA
1700012P22Rik	2.136550018	-0.095346207	0.093536205	-1.019350818	NA	NA
1700013D24Rik	1.470535411	-0.030121833	0.093249144	-0.323025304	NA	NA
1700013F07Rik	4.091468294	-0.045120699	0.15546599	-0.290228744	NA	NA
1700013G24Rik	2.247237966	-0.183686756	0.11816532	-1.554489563	NA	NA
1700013H16Rik	4.546405634	-0.303101815	0.203171551	-1.491851659	0.135738038	NA
1700015E13Rik	103.2215271	-0.741301038	0.392762433	-1.887403112	0.059106127	0.315674014
1700015F17Rik	0.927750506	-0.134539889	0.092709623	-1.451196597	NA	NA
1700015G11Rik	1.214331207	-0.159599513	0.093043679	-1.715318173	NA	NA
1700016C15Rik	2.518687236	-0.237560793	0.191726778	-1.239059022	0.215323641	NA
1700016D06Rik	8.773237336	-0.176551134	0.273487215	-0.645555346	NA	NA
1700016G22Rik	1.111130746	-0.020624075	0.092958754	-0.22186264	NA	NA
1700016H13Rik	1.482412689	-0.031430325	0.128371642	-0.244838539	0.806581452	NA
1700016K19Rik	8.162442933	-0.481635038	0.27928809	-1.724509766	0.084615857	NA
1700016L04Rik	3.271225344	-0.260733054	0.169601168	-1.537330539	0.124212387	NA
1700016L21Rik	2.98023597	-0.022991068	0.093700634	-0.245367266	NA	NA
1700016P04Rik	0.722375758	-0.001185952	0.092351053	-0.012841779	NA	NA
1700017B05Rik	13003.14915	-0.258771647	0.144476185	-1.791102441	0.073276858	0.356584343
1700017D01Rik	1.613742236	-0.040615838	0.093310556	-0.435275915	NA	NA
1700017G19Rik	4.157562119	-0.1593726	0.136727042	-1.165626039	NA	NA
1700017J07Rik	10.92234813	0.07419499	0.267172328	0.27770462	0.781239114	NA
1700017L05Rik	1.313142947	-0.059178836	0.093114796	-0.635547074	NA	NA
1700017N19Rik	4.809170558	-0.123207025	0.118196866	-1.042388259	NA	NA
1700018A04Rik	3.55292928	-0.043288983	0.14967177	-0.289226102	0.772408359	NA
1700018B08Rik	2.023676918	-0.032869583	0.095984088	-0.34244825	NA	NA
1700018B24Rik	3.844833359	-0.170353805	0.151341224	-1.125627243	NA	NA
1700018C11Rik	2.425511852	-0.073660789	0.113480675	-0.649104255	0.516270992	NA
1700018F24Rik	2.346309132	-0.043578937	0.093946743	-0.463868523	0.642741946	NA
1700018G05Rik	0.394480638	0.05362448	0.09095493	0.589571999	NA	NA
1700018L02Rik	9.549384235	-0.148672965	0.253395716	-0.586722488	0.557390102	NA
1700019A02Rik	1.958603626	0.018488573	0.179516935	0.102990688	0.917970362	NA
1700019B03Rik	5.270170244	-0.038198196	0.210016215	-0.181882129	0.855675229	NA
1700019B21Rik	5.101173354	-0.24102997	0.169633692	-1.420885012	NA	NA
1700019C18Rik	1.555158987	-0.046652882	0.093288703	-0.500091449	NA	NA
1700019D03Rik	12.53167395	-0.267732832	0.28042221	-0.954749026	0.339704631	NA
1700019E08Rik	0.51977926	-0.091064972	0.091545444	-0.994751548	NA	NA
1700019G17Rik	39.45385389	-0.415595172	0.368091016	-1.129055463	0.258874437	NA
1700019G24Rik	0.699967814	-0.072611083	0.092207267	-0.787476792	0.431002809	NA
1700019L03Rik	18.22483835	-0.510179271	0.344771551	-1.479760347	0.138937214	NA
1700019M22Rik	1.45653389	-0.103624125	0.093241764	-1.111348824	NA	NA
1700019N19Rik	1.541849257	-0.045783424	0.132230637	-0.346239157	0.729162989	NA
1700019O17Rik	3.590487852	-0.036436125	0.109523148	-0.332679669	NA	NA
1700020A23Rik	6.319797867	-0.263573496	0.248535323	-1.060507183	0.288913924	NA
1700020D05Rik	80.01223675	-0.202292965	0.389082875	-0.51992256	0.60311755	0.858375342
1700020G17Rik	2.617274642	-0.086532702	0.12664166	-0.68328781	NA	NA
1700020I14Rik	743.385909	-0.004793332	0.176105486	-0.02721853	0.978285437	0.995354756
1700020L24Rik	12.60844206	-0.25681945	0.293087308	-0.876255789	0.380890994	NA
1700020M21Rik	2.238058767	-0.113305758	0.174459549	-0.64946722	0.516036428	NA
1700020N01Rik	17.7854842	-0.077105123	0.315874849	-0.24410023	0.807153194	NA
1700020N15Rik	0.077066094	-0.116578222	0.082205567	-1.418130488	0.156152672	NA
1700020N18Rik	0.934667637	-0.031935204	0.092696369	-0.344514078	0.73045971	NA
1700021F05Rik	367.7099673	0.209990726	0.257989511	0.813950635	0.415673232	0.754404843
1700021F07Rik	15.00761695	-0.593980293	0.321443392	-1.847853486	0.064623541	NA
1700021K19Rik	1811.164153	-0.08750306	0.184856376	-0.473357001	0.635958501	0.873192158
1700021N21Rik	1.594133544	-0.086036691	0.093325172	-0.92190231	NA	NA
1700022A21Rik	1.756303441	-0.031524272	0.093400127	-0.337518516	NA	NA
1700022A22Rik	2.01371475	-0.06100216	0.100943562	-0.604319466	NA	NA
1700022E09Rik	0.989507288	-0.088834202	0.092785572	-0.957413968	NA	NA
1700022H01Rik	1.608681133	0.047042044	0.17447474	0.269620944	NA	NA
1700022H16Rik	0.941830466	-0.040766209	0.092703628	-0.439747718	NA	NA
1700022I11Rik	22.55708975	-0.082328135	0.342088191	-0.240663481	0.809815945	NA
1700023C21Rik	0.883636964	-0.042636181	0.102336792	-0.416626126	NA	NA
1700023F02Rik	2.364704459	-0.110727862	0.0936029	-1.182953328	NA	NA
1700023F06Rik	12.60190332	0.039734746	0.305261747	0.13016615	0.896434975	NA
1700024B18Rik	1.14827043	-0.057018829	0.092995036	-0.613138413	NA	NA
1700024F13Rik	15.01459223	-0.263390489	0.301919412	-0.872386731	0.382997437	NA
1700024G13Rik	1.202418023	-0.049235721	0.093018878	-0.529308909	NA	NA
1700024I08Rik	4.518769686	-0.073431104	0.114233338	-0.642816759	NA	NA
1700024N05Rik	0.537995869	0	0.091636139	0	NA	NA
1700024P04Rik	0.426637997	-0.050584673	0.091052799	-0.555553186	NA	NA
1700024P16Rik	14.16480043	-0.262900768	0.185869268	-1.414439143	NA	NA
1700025B11Rik	1.984635062	0.010562947	0.097460107	0.108382267	NA	NA
1700025C18Rik	0.733571431	-0.104675078	0.092342784	-1.133549083	NA	NA
1700025F22Rik	1.676545434	-0.076677791	0.097532455	-0.786177187	NA	NA
1700025F24Rik	0.62750091	-0.052546815	0.092021568	-0.571027165	NA	NA
1700025G04Rik	245.933107	-0.275396715	0.353102938	-0.779933231	0.435430177	0.768165182
1700025J12Rik	2.216227963	-0.067363623	0.093553821	-0.720052076	NA	NA
1700025K24Rik	0.617868051	-0.066402683	0.091970719	-0.721998084	NA	NA
1700025M24Rik	2.856263886	0.064066802	0.158007911	0.405465788	NA	NA
1700025N23Rik	263.9958957	-0.318354478	0.374495774	-0.850088305	0.395275993	0.74005639
1700026D08Rik	4.299935315	-0.124307039	0.144516968	-0.860155324	NA	NA
1700026D11Rik	3.739744425	-0.038831851	0.197725719	-0.196392515	NA	NA
1700026F02Rik	0.595027244	-0.107301442	0.091901263	-1.167573087	NA	NA
1700026J14Rik	8.590805603	-0.122804193	0.275495327	-0.445757807	0.655772203	NA
1700026L06Rik	8.914671025	-0.378822892	0.281144793	-1.34742987	0.177841826	NA
1700027A15Rik	0.8664912	-0.060926787	0.092616753	-0.657837645	NA	NA
1700027F06Rik	0.641939535	-0.148977179	0.092054951	-1.618350536	NA	NA
1700027F09Rik	1.344224253	0	0.093139094	0	NA	NA
1700027H10Rik	1.377744246	-0.072748947	0.093203593	-0.780538013	NA	NA
1700027I24Rik	1.288854588	-0.079789429	0.093085385	-0.857163873	NA	NA
1700027J07Rik	1.657108206	-0.044844256	0.093339575	-0.480442044	NA	NA
1700028B04Rik	1.507078639	0	0.093231184	0	NA	NA
1700028D13Rik	2.08884461	-0.051832741	0.093493088	-0.554401847	NA	NA
1700028E10Rik	58.30318212	-0.322708697	0.388152743	-0.831396153	0.405749871	NA
1700028I16Rik	2.750506923	-0.038440058	0.099224958	-0.387403121	NA	NA
1700028J19Rik	4.8744337	-0.254009867	0.233415979	-1.088228273	0.276494346	NA
1700028K03Rik	55.29709413	-0.747647487	0.37769301	-1.97951105	0.047758497	NA
1700028M03Rik	0.54519004	0	0.091457419	0	NA	NA
1700028P14Rik	4.663926974	-0.164072422	0.176795853	-0.928033208	0.353390344	NA
1700028P15Rik	2.870129025	-0.07836415	0.110092068	-0.711805592	NA	NA
1700029B22Rik	1.307382084	-0.062020167	0.107124253	-0.578955422	NA	NA
1700029F12Rik	3.691662244	-0.056755246	0.10811622	-0.52494664	NA	NA
1700029H14Rik	7.786096981	-0.100913683	0.203320064	-0.496329193	0.619662173	NA
1700029I15Rik	28.69112951	0.171149033	0.391115799	0.437591714	0.661682279	NA
1700029J03Rik	1.343533133	-0.051026886	0.093165399	-0.547702111	NA	NA
1700029J07Rik	176.0467755	-0.202155818	0.392848498	-0.51458977	NA	NA
1700029M20Rik	7.045534655	-0.062941133	0.093985569	-0.669689328	NA	NA
1700029N11Rik	2.108255126	-0.018346716	0.093481202	-0.196261018	NA	NA
1700029P11Rik	2.129155963	-0.058168421	0.096068927	-0.605486317	NA	NA
1700030A11Rik	1.872682585	-0.165730272	0.129781466	-1.276994912	0.201604044	NA
1700030C10Rik	76.2257979	0.002990904	0.38465799	0.007775489	0.99379612	0.998265086
1700030F04Rik	2.776501043	-0.02913845	0.093676792	-0.311053031	NA	NA
1700030F18Rik	0.705335857	-0.005927672	0.105442299	-0.056217215	NA	NA
1700030J22Rik	85.94098719	-0.189608727	0.391987045	-0.483711718	0.628590476	0.870565183
1700030K09Rik	379.4360848	-0.298335953	0.286228074	-1.042301506	0.297271914	0.657137851
1700030L20Rik	2.557224081	-0.136436361	0.099712083	-1.368303188	NA	NA
1700030M09Rik	2.302012614	-0.039482856	0.130312255	-0.302986516	NA	NA
1700030N03Rik	1.749841367	0	0.093375698	0	NA	NA
1700030O20Rik	4.146103392	-0.080379995	0.118248634	-0.679754108	NA	NA
1700031A10Rik	2.728176164	-0.153719151	0.112831297	-1.362380429	NA	NA
1700031F05Rik	2.688770755	0.055100533	0.125694856	0.438367448	NA	NA
1700031M16Rik	4.852163331	-0.185848571	0.196769994	-0.944496503	0.344915988	NA
1700031P21Rik	2.558551774	0	0.093591838	0	NA	NA
1700034E13Rik	2.287055278	-0.025976272	0.094369228	-0.2752621	NA	NA
1700034G24Rik	1.609495985	-0.048148425	0.093332257	-0.515881927	NA	NA
1700034H15Rik	21.42654828	-0.061369011	0.355888234	-0.172438999	0.863092414	NA
1700034I23Rik	20.27805763	-0.189108535	0.352996642	-0.535723325	0.59214978	NA
1700034J05Rik	44.13774358	-0.542590675	0.36763775	-1.475884007	0.139975034	NA
1700034K08Rik	0.472498034	0	0.091063719	0	NA	NA
1700034O15Rik	2.554558322	-0.102484597	0.127943731	-0.801013047	NA	NA
1700034P13Rik	3.663091255	-0.476327356	0.234444554	-2.031727111	0.04218129	NA
1700036G14Rik	1.567932781	-0.056898245	0.093298635	-0.60985077	NA	NA
1700037C18Rik	108.9964598	0.085578509	0.38199722	0.22402914	0.822734629	0.946776827
1700037H04Rik	122.1546865	0.18448646	0.326018856	0.565876657	0.571477631	0.845146227
1700039E15Rik	4.076285259	-0.154080587	0.194047423	-0.794035726	0.427174633	NA
1700039E22Rik	1.815535784	-0.007125141	0.094824994	-0.075139906	NA	NA
1700040L02Rik	8.337527235	-0.004034572	0.174096775	-0.023174304	0.981511236	NA
1700041A01Rik	10.06662938	-0.115514643	0.310266439	-0.37230789	0.709663625	NA
1700041C23Rik	0.910622852	-0.032014297	0.092689415	-0.34539324	0.729798759	NA
1700041M19Rik	3.44609715	-0.081904971	0.128348534	-0.638144964	NA	NA
1700042G07Rik	3.247059494	-0.02135896	0.097415447	-0.219256393	NA	NA
1700042G15Rik	6.483963432	-0.061909662	0.153245305	-0.403990595	0.686219635	NA
1700042O10Rik	1.41062799	-0.122604933	0.093215009	-1.315291762	NA	NA
1700044C05Rik	4.682840941	-0.068177291	0.137443367	-0.496039152	0.619866788	NA
1700044K03Rik	0.836245786	-0.053254904	0.092546855	-0.575437203	NA	NA
1700045H11Rik	0.982946154	-0.065376719	0.092754991	-0.704832358	NA	NA
1700046C09Rik	1.230224577	0	0.093049827	0	NA	NA
1700047A11Rik	26.92019089	-0.530060049	0.369536218	-1.434392687	0.151460233	NA
1700047E10Rik	2.425235834	-0.067983712	0.117907524	-0.576585016	NA	NA
1700047G03Rik	5.29438876	-0.202639414	0.205945155	-0.983948436	0.325140866	NA
1700047L14Rik	0.490955329	-0.077468312	0.091475465	-0.846875304	0.397064629	NA
1700047M11Rik	3.01097363	-0.102204796	0.149895281	-0.68184132	NA	NA
1700048M11Rik	46.53802243	-0.173913067	0.389884485	-0.446063061	0.655551695	NA
1700048O20Rik	14.70035199	-0.562243408	0.340762728	-1.649955705	0.098951996	NA
1700049E15Rik	1.911590291	-0.067184436	0.093450611	-0.718929869	NA	NA
1700049E22Rik	2.049127033	-0.020259299	0.09349939	-0.216678409	NA	NA
1700049G17Rik	425.6027098	-0.198099374	0.254123296	-0.779540394	0.435661452	0.768165182
1700049L16Rik	4.315761715	-0.13175543	0.119833125	-1.099490896	NA	NA
1700051A21Rik	2.774797668	-0.040771325	0.094003104	-0.433723178	NA	NA
1700052I22Rik	0.749363938	-0.057387521	0.092367098	-0.621298301	NA	NA
1700052K11Rik	144.1111626	-0.276799916	0.367017798	-0.754186629	0.450737165	0.77833766
1700054A03Rik	1.527545955	0.021279897	0.093295347	0.22809173	NA	NA
1700054K19Rik	1.557376477	-0.0517973	0.093294195	-0.555203894	NA	NA
1700054M17Rik	4.108360608	-0.114828491	0.105122927	-1.092325863	NA	NA
1700055C04Rik	0.68100547	-0.073395929	0.092179512	-0.796228218	NA	NA
1700056E22Rik	53.14699692	0.231676446	0.372398013	0.622120523	0.533862621	NA
1700057G04Rik	0.662976226	-0.064542271	0.092053025	-0.701142315	NA	NA
1700057H15Rik	3.049712017	-0.024415843	0.096913367	-0.251934729	NA	NA
1700057H21Rik	0.812151364	-0.121987546	0.092506853	-1.31868659	NA	NA
1700060C16Rik	2.557364151	-0.041113242	0.09363029	-0.439101934	NA	NA
1700060C20Rik	3.185945083	0.059091089	0.111857276	0.528272199	NA	NA
1700061F12Rik	0.515294392	-0.075721469	0.091554389	-0.827065414	NA	NA
1700061G19Rik	31.91052075	-0.813640126	0.378433554	-2.150021097	0.031553546	NA
1700061I17Rik	3.841664011	-0.141160666	0.119492919	-1.181330799	0.237471337	NA
1700061J23Rik	1.295488733	-0.020875541	0.093048734	-0.224350617	NA	NA
1700063A18Rik	0.341452499	-0.102789327	0.090305253	-1.138243061	NA	NA
1700063D05Rik	0.996290039	-0.080352006	0.092793481	-0.865922958	NA	NA
1700063O14Rik	1.238551622	-0.080351273	0.093075781	-0.863288737	NA	NA
1700064J06Rik	0.958935646	-0.115047647	0.092753547	-1.240358459	0.214842839	NA
1700064M15Rik	13.19231428	-0.043495022	0.303820367	-0.143160322	0.886163565	NA
1700065D16Rik	5.529440494	-0.13489011	0.243845863	-0.553177768	0.580141689	NA
1700065I16Rik	0.331488113	-0.061288463	0.090068984	-0.680461357	NA	NA
1700065J11Rik	0.767057183	-0.088026895	0.092396682	-0.952706227	NA	NA
1700065J18Rik	0.393900207	-0.042474701	0.090746829	-0.468057144	0.639743725	NA
1700065L07Rik	2.135681879	-0.057639604	0.093530598	-0.61626468	NA	NA
1700065O20Rik	1.717427597	-0.048905308	0.093363991	-0.523813381	NA	NA
1700066B17Rik	0.842305167	-0.09997055	0.092566418	-1.079987241	NA	NA
1700066B19Rik	31.31460673	-0.248502446	0.366211518	-0.67857627	0.497406383	NA
1700066J03Rik	1.590331157	-0.038240477	0.093320886	-0.409774047	NA	NA
1700066M21Rik	217.41361	-0.039291381	0.350540503	-0.112087992	0.910753638	0.976729275
1700066N21Rik	1.378531304	-0.120304762	0.093183418	-1.291053336	NA	NA
1700066O22Rik	2.993701095	-0.118201704	0.093721422	-1.261202626	0.207235853	NA
1700067G17Rik	5.089967881	-0.089818323	0.12924445	-0.694949171	NA	NA
1700067K01Rik	67.97222857	-0.145642968	0.393032776	-0.370561889	0.710963873	NA
1700067P10Rik	2.39438651	-0.065068491	0.093620101	-0.695026921	NA	NA
1700069L16Rik	1.034213594	-0.054753476	0.092829828	-0.589826314	NA	NA
1700069P05Rik	0.258796108	-0.071969569	0.089056479	-0.808134003	NA	NA
1700071K01Rik	2.950863438	-0.159367809	0.125771224	-1.267124578	NA	NA
1700071M16Rik	147.5315588	0.093416781	0.39184822	0.238400423	0.81157054	0.943297141
1700072B07Rik	0.768301525	-0.146912272	0.092419054	-1.589631856	0.111917812	NA
1700072I22Rik	2.151867675	-0.030401873	0.093516414	-0.325096654	NA	NA
1700072O05Rik	2.343381902	-0.029019841	0.097909329	-0.296395058	NA	NA
1700073E17Rik	8.569106017	-0.157388447	0.177033263	-0.889033193	NA	NA
1700074H08Rik	0.769705249	0.002983352	0.092376043	0.032295732	NA	NA
1700074P13Rik	3.031844002	-0.113083806	0.098908326	-1.143319382	NA	NA
1700080E11Rik	5.093175979	-0.211876627	0.13594156	-1.558586108	NA	NA
1700080N15Rik	1.150906876	-0.113266289	0.092983402	-1.218134495	NA	NA
1700080O16Rik	2.064337014	-0.133309617	0.103480933	-1.288252951	0.197657925	NA
1700081H04Rik	2.441577644	-0.05252678	0.09360878	-0.561130913	NA	NA
1700084C01Rik	20.80302859	-0.345128652	0.26045634	-1.325092149	0.18514059	NA
1700084D21Rik	1.36214823	-0.026470724	0.093161229	-0.284138848	NA	NA
1700084E18Rik	30.58053953	-0.361801025	0.376233399	-0.961639838	0.336230553	NA
1700084F23Rik	0.882656325	-0.105507427	0.092632585	-1.138988263	NA	NA
1700084J12Rik	5.176230208	-0.193087484	0.22522964	-0.857291627	0.391283735	NA
1700084M14Rik	0.423095872	-0.003095736	0.090944053	-0.034040005	NA	NA
1700085C21Rik	2.973731804	-0.068018345	0.104784763	-0.64912439	NA	NA
1700086L19Rik	4.717350356	-0.051414475	0.17427118	-0.295025689	0.767974256	NA
1700086O06Rik	36.49141657	-0.383272415	0.386057727	-0.992785246	0.320814622	NA
1700088E04Rik	2.404629588	0.025477625	0.211999047	0.120178015	0.904342133	NA
1700091H14Rik	1.551161322	-0.025388031	0.093252506	-0.272250393	NA	NA
1700092C02Rik	0.721192675	-0.167519344	0.092272887	-1.815477437	0.06945057	NA
1700092C10Rik	0.778367137	0	0.092353858	0	NA	NA
1700092E19Rik	3.627671481	-0.106595856	0.122207642	-0.872251968	NA	NA
1700092K14Rik	0.508844037	0	0.091273863	0	NA	NA
1700092M07Rik	12.28037107	-0.08665707	0.288750032	-0.300111031	0.764092465	NA
1700093K21Rik	3.122581096	-0.166228496	0.120843345	-1.375570129	NA	NA
1700094D03Rik	286.3903509	-0.718442578	0.361578586	-1.986961081	0.04692671	0.278848165
1700094J05Rik	6.036647492	-0.251304697	0.280720857	-0.895212061	0.370673739	NA
1700094M24Rik	1.41632818	-0.073411796	0.093195651	-0.787716975	NA	NA
1700095A21Rik	3.842745824	-0.107831742	0.111400589	-0.967963839	NA	NA
1700095B10Rik	9.010751044	-0.084157066	0.264479391	-0.318198956	0.750334025	NA
1700095J12Rik	37.89179046	-0.469450279	0.368514623	-1.273898645	0.202699339	NA
1700096J18Rik	10.20265614	-0.376012602	0.283907666	-1.324418628	0.185364051	NA
1700096K18Rik	91.5521907	0.235026817	0.393327644	0.59753445	0.550150614	0.833744142
1700096P03Rik	0.54916047	0	0.091656297	0	1	NA
1700097N02Rik	0.966318496	-0.010561405	0.092762103	-0.113854736	NA	NA
1700099I09Rik	66.20081089	-0.43788292	0.383445692	-1.141968548	0.253467093	NA
1700100I10Rik	4.257465962	-0.135136314	0.140581819	-0.961264515	0.336419185	NA
1700100L14Rik	5.305908823	-0.06912695	0.189854565	-0.364104756	0.715779786	NA
1700101E01Rik	4.770313627	-0.068318654	0.175370264	-0.389568061	0.696855973	NA
1700101I11Rik	4.651853248	-0.072008268	0.206557785	-0.348610768	0.727381543	NA
1700101O22Rik	1.154284429	-0.024020043	0.110922836	-0.216547317	0.828561146	NA
1700102H20Rik	2.45405455	-0.04612084	0.173280151	-0.266163431	0.790113345	NA
1700102P08Rik	39.69466658	-0.191536461	0.354742946	-0.539930288	0.58924511	NA
1700104L18Rik	1.947179953	-0.065666667	0.093472143	-0.702526599	NA	NA
1700105P06Rik	5.446473914	0.115942676	0.266347083	0.435306724	0.663339805	NA
1700106J16Rik	2.957414708	-0.116930174	0.097277284	-1.202029591	NA	NA
1700108F19Rik	3.283775403	-0.07572449	0.100312622	-0.754884965	NA	NA
1700108J01Rik	1.680349937	0.07672329	0.10961854	0.699911622	NA	NA
1700109G14Rik	4.62240587	-0.000729285	0.094797897	-0.007693047	NA	NA
1700109G15Rik	0.218076016	0	0.087856467	0	NA	NA
1700109H08Rik	135.2676772	-0.057993289	0.380394417	-0.152455678	0.878827545	0.966501627
1700109I08Rik	1.011900306	-0.022507974	0.092766673	-0.242629954	NA	NA
1700109K24Rik	16.47914932	-0.508565559	0.373895446	-1.360181206	0.173772588	NA
1700110C19Rik	185.8265659	-0.149597608	0.385309836	-0.388252761	0.697828992	0.898716203
1700110I01Rik	0.137272119	-0.024811918	0.085517714	-0.290137762	0.771710848	NA
1700110I07Rik	1.693883088	-0.03636141	0.095261603	-0.381700588	NA	NA
1700110K17Rik	30.55021849	0.089064939	0.363415757	0.245077263	0.806396608	NA
1700111N16Rik	1.887820139	-0.078707837	0.127190912	-0.61881652	0.536037238	NA
1700112E06Rik	273.3797279	0.555735322	0.311858338	1.782012068	0.074747264	0.359736784
1700112H15Rik	2.117198568	-0.057581463	0.093556497	-0.615472629	NA	NA
1700112J05Rik	2.826882061	-0.137322265	0.191411791	-0.717418003	0.473116214	NA
1700112J16Rik	17.89802059	-0.121538141	0.314644408	-0.386271417	0.699295667	NA
1700113A16Rik	262.8138891	-0.396161042	0.3410324	-1.161652212	0.245376764	0.607855304
1700113B09Rik	2.904046492	-0.114935663	0.120107536	-0.95693964	0.338597722	NA
1700113H08Rik	5.165234727	-0.049586652	0.106950766	-0.463639987	NA	NA
1700116B05Rik	4.395607278	-0.106867724	0.13764911	-0.77637788	0.437525901	NA
1700119H24Rik	2.114775813	-0.049865854	0.095701697	-0.521055069	NA	NA
1700120C14Rik	4.612026747	-0.139259982	0.268980747	-0.517732155	0.60464516	NA
1700120E14Rik	5.938643761	-0.206434707	0.144419659	-1.429408623	NA	NA
1700120G07Rik	4.112624764	0.001825122	0.19272905	0.009469883	NA	NA
1700120K04Rik	21.87931971	-0.268474914	0.357103178	-0.751813286	0.452163351	NA
1700121L16Rik	1.011717764	-0.046738707	0.092827252	-0.503502002	NA	NA
1700121N20Rik	1.301973013	-0.053459996	0.093126355	-0.574058716	NA	NA
1700122C19Rik	3.170007423	-0.102439479	0.124082972	-0.825572414	NA	NA
1700122O11Rik	2.611794889	-0.106432746	0.096453562	-1.103461015	NA	NA
1700123I01Rik	10.83633585	-0.336445781	0.294361531	-1.142967902	0.253051918	NA
1700123J17Rik	13.67009887	-0.212162628	0.229532832	-0.924323659	0.355317828	NA
1700123K08Rik	2.359438449	-0.060324982	0.093596787	-0.644519796	NA	NA
1700123L14Rik	3.214217398	-0.09980286	0.118645477	-0.841185544	0.400243998	NA
1700123M08Rik	25.74874659	-0.232911653	0.370972615	-0.627840556	0.530108395	NA
1700123O12Rik	1.812424975	-0.114087677	0.09341678	-1.221276065	NA	NA
1700123O20Rik	368.895736	0.140446799	0.325750324	0.431148608	0.666360319	0.88650286
1700123O21Rik	1.235864449	-0.081233212	0.09306035	-0.87290895	NA	NA
1700124L16Rik	11.51359611	-0.089889131	0.303936221	-0.295749979	0.767421026	NA
1700125G02Rik	2.602734071	-0.067886916	0.108833622	-0.62376787	NA	NA
1700125G22Rik	14.90936332	-0.219889946	0.304763537	-0.721510022	0.470595777	NA
1700125H03Rik	0.542291685	-0.043894051	0.091652511	-0.478918146	NA	NA
1700125H20Rik	2.585964198	-0.085250075	0.10570116	-0.806519765	NA	NA
1700126H18Rik	1.016941234	-0.066422673	0.092841156	-0.715444268	0.474334567	NA
1700128A07Rik	3.025466097	-0.069964431	0.094099927	-0.743512066	NA	NA
1700128F08Rik	4.440756007	-0.169607372	0.13690595	-1.238860486	NA	NA
1700129C05Rik	4.982199574	-0.129448062	0.140068101	-0.924179464	0.355392886	NA
1810006J02Rik	0.677583998	-0.070253988	0.092221783	-0.761793861	NA	NA
1810007C17Rik	0.791717923	0	0.092396475	0	NA	NA
1810007D17Rik	1.559477145	-0.028297354	0.098466089	-0.287381715	NA	NA
1810008I18Rik	1.907666555	-0.037106262	0.099187972	-0.37410042	NA	NA
1810009A15Rik	14.85316279	-0.092886779	0.375377159	-0.247449204	0.804560599	NA
1810009J06Rik	0.493660122	-0.078521605	0.091427889	-0.858836467	NA	NA
1810010D01Rik	8.9672931	-0.061221635	0.276836125	-0.221147563	0.824977537	NA
1810010H24Rik	32.22959471	0.041338261	0.380894861	0.108529323	0.913575822	NA
1810011H11Rik	1142.658381	-0.215501488	0.222694773	-0.967698908	0.333194764	0.692742103
1810011O10Rik	687.2312362	-0.523365433	0.316877478	-1.651633419	0.098609303	0.410213236
1810012K16Rik	6.348357293	-0.057745169	0.258120668	-0.223713852	0.822979967	NA
1810013A23Rik	22.56448303	-0.138324459	0.311737403	-0.443721086	0.657244248	NA
1810013L24Rik	1371.012686	-0.341422811	0.201363832	-1.695551816	0.089970789	0.394793515
1810014B01Rik	123.7090712	-0.072935978	0.371273159	-0.196448293	0.844259301	0.955116611
1810018F18Rik	5.255716071	-0.168720701	0.216229291	-0.780286055	0.435222519	NA
1810019D21Rik	14.12476116	-0.011320824	0.274154771	-0.041293552	0.967061873	NA
1810020O05Rik	3.475561922	-0.132878069	0.119663134	-1.11043447	0.266811852	NA
1810021B22Rik	58.80594211	0.306566871	0.390971335	0.784115978	0.432972061	NA
1810022K09Rik	445.8832902	0.1639155	0.229001638	0.715783088	0.474125296	0.791258939
1810024B03Rik	16.4101646	-0.05212677	0.359228436	-0.145107584	0.884625931	NA
1810026B05Rik	1533.418013	-0.350468924	0.203774614	-1.719885111	0.085453328	0.385227451
1810026J23Rik	646.3615506	0.075762428	0.23189232	0.326713831	0.743884338	0.916622119
1810030O07Rik	952.472072	0.225852203	0.205853921	1.097147933	0.27257673	0.635619832
1810032O08Rik	94.50267837	-0.314209934	0.386276968	-0.813431708	0.415970586	0.754455795
1810034E14Rik	67.83100951	0.249587492	0.390416186	0.639285719	0.522637077	NA
1810037I17Rik	330.9275556	0.660014614	0.31762088	2.077995041	0.037709816	0.245397041
1810041H14Rik	20.48401906	-0.209845192	0.345120686	-0.608034235	0.543164768	NA
1810041L15Rik	18.57699072	-0.393595102	0.294377777	-1.337040809	NA	NA
1810043G02Rik	477.9984365	0.206734744	0.193118359	1.070507979	0.284390719	0.648247178
1810043H04Rik	265.6476351	0.458703148	0.368428643	1.245025752	0.213122284	0.575394228
1810044D09Rik	22.31477408	-0.123986939	0.359616169	-0.344775762	0.730262956	NA
1810046K07Rik	2.52098923	-0.124354147	0.135514668	-0.917643446	NA	NA
1810053B23Rik	6.880537314	-0.211020707	0.154605873	-1.364894504	NA	NA
1810055G02Rik	154.8616309	0.371332881	0.351027385	1.057845904	0.290125701	0.653555524
1810058I24Rik	417.1206961	0.110298798	0.346870658	0.317982497	0.750498214	0.918759499
1810062G17Rik	4.267771184	-0.048863348	0.160474129	-0.304493616	0.760751856	NA
1810062O18Rik	10.65020402	-0.510568749	0.34075764	-1.498333971	0.134046502	NA
1810063I02Rik	0.89024577	-0.013436592	0.092665682	-0.14500074	0.884710288	NA
1810064F22Rik	3.469967009	-0.231884551	0.162973694	-1.422834232	NA	NA
1810065E05Rik	1.919909629	-0.067248282	0.108472393	-0.619957579	NA	NA
2010001A14Rik	33.46517151	-0.492349593	0.389579067	-1.263798892	0.206302219	NA
2010001E11Rik	2.987207178	-0.155847723	0.129257451	-1.205715581	NA	NA
2010003K11Rik	4.58625887	-0.030962631	0.096282188	-0.321582129	NA	NA
2010005H15Rik	5.088078608	0.139393649	0.16298609	0.855248741	0.392413458	NA
2010009K17Rik	10.73195389	-0.116877074	0.27814768	-0.420197909	0.674340882	NA
2010010A06Rik	4.720180482	-0.21509986	0.208974227	-1.029312864	0.30333268	NA
2010012O05Rik	284.543305	-0.397345798	0.306263676	-1.297397729	0.194494374	0.556005235
2010016I18Rik	6.214670133	0.069488309	0.262683466	0.26453248	0.79136964	NA
2010106C02Rik	30.33909686	-0.352806122	0.356852256	-0.988661599	0.322828737	NA
2010106E10Rik	1.089007955	-0.021742733	0.092899427	-0.234045936	NA	NA
2010107E04Rik	746.4862228	0.864982817	0.311037263	2.780962026	0.005419808	0.070693467
2010107G12Rik	8.528386376	-0.182543094	0.205172734	-0.889704445	0.373624607	NA
2010107G23Rik	10.48211993	-0.145026158	0.247399609	-0.586202051	0.557739744	NA
2010109A12Rik	32.94580866	0.076339015	0.387757376	0.196873146	0.843926808	NA
2010109I03Rik	4.652230659	-0.497136161	0.255654251	-1.944564426	0.051827424	NA
2010111I01Rik	776.8966298	-0.265671786	0.213967145	-1.241647571	0.214366622	0.577085451
2010204K13Rik	26.08979709	0.143034576	0.355793341	0.402015888	0.687672333	NA
2010300C02Rik	89.09811215	-0.391991553	0.393473162	-0.996234535	0.319136204	0.679179535
2010308F09Rik	1.6281266	0.010008036	0.093321462	0.107242601	NA	NA
2010310C07Rik	29.21185093	-0.276502473	0.364290589	-0.759016239	0.447842843	NA
2010315B03Rik	720.0434469	-0.390342863	0.264117243	-1.477915103	0.139430503	0.483495737
2010320M18Rik	143.7389504	-0.048759776	0.294672791	-0.165470915	0.868573341	0.962639977
2200002D01Rik	35.32085452	-0.468139825	0.389753883	-1.201116514	0.229706008	NA
2200002J24Rik	2.403917188	-0.096865381	0.119563116	-0.810161059	NA	NA
2210010C04Rik	4.970301964	-0.230160556	0.180065814	-1.278202407	NA	NA
2210011C24Rik	2.591552821	0.006431298	0.157525669	0.040826983	0.967433828	NA
2210013O21Rik	153.7846443	0.138981999	0.35655249	0.389793937	0.696688928	0.898417196
2210015D19Rik	447.6216416	0.085843267	0.23788047	0.360867233	0.7181987	0.906265398
2210016F16Rik	951.1653755	0.191236461	0.204651596	0.93444891	0.350072378	0.7033491
2210016L21Rik	631.3687251	0.388579494	0.225242915	1.725157459	0.0844991	0.383083096
2210018M11Rik	2011.415762	-0.136561645	0.213341274	-0.640108885	0.522101813	0.820180717
2210019I11Rik	1.662339006	-0.043291342	0.096979048	-0.44639892	NA	NA
2210039B01Rik	5.387654049	-0.065644669	0.116489501	-0.563524333	NA	NA
2210404E10Rik	0.69057405	0	0.09200638	0	NA	NA
2210404O09Rik	110.9841824	-0.105109586	0.393136946	-0.267361251	0.789191031	0.934340153
2210406O10Rik	9.452213067	0.341752551	0.290632889	1.175890835	0.239638502	NA
2210407C18Rik	2.592790643	-0.132811924	0.160510479	-0.827434596	0.407990778	NA
2210408F21Rik	102.2686848	-0.184567434	0.375095638	-0.492054332	0.622680935	0.867896701
2210408I21Rik	292.1348396	-0.259990411	0.393019447	-0.661520475	0.508278588	0.813521585
2210409D07Rik	11.03382346	-0.094186488	0.308435824	-0.305368186	0.76008575	NA
2210409E12Rik	0.344797746	-0.059155066	0.090268063	-0.655326636	0.512257475	NA
2210414B05Rik	4.328268272	-0.140401402	0.168725723	-0.832128018	NA	NA
2210416O15Rik	1.840589067	-0.012138945	0.129419485	-0.093795345	NA	NA
2210417A02Rik	6.997226201	-0.099076408	0.277305627	-0.357282358	0.720880436	NA
2210420H20Rik	1.495455922	-0.026057526	0.093196062	-0.279599009	NA	NA
2300002M23Rik	1.404601765	-0.032427082	0.09317612	-0.348019232	NA	NA
2300003K06Rik	1.097496796	-0.074455608	0.09292191	-0.801270739	NA	NA
2300005B03Rik	0.510635486	0	0.091435229	0	NA	NA
2300009A05Rik	88.13659563	-0.022745701	0.389381446	-0.058414958	0.9534181	0.985909356
2310001H17Rik	28.85900067	-0.066329559	0.352010548	-0.1884306	0.850539114	NA
2310001K24Rik	0.399143485	-0.053877997	0.090753327	-0.593675173	NA	NA
2310002D06Rik	1.082335653	-0.031334855	0.107189015	-0.292332712	NA	NA
2310002F09Rik	7.389046438	-0.163753153	0.160110216	-1.022752684	NA	NA
2310002L09Rik	2.375763083	-0.097272745	0.093603525	-1.039199592	NA	NA
2310003N18Rik	0.2995162	-0.113760645	0.089781954	-1.267076955	NA	NA
2310005A03Rik	3.471891865	-0.183130341	0.13691501	-1.337547579	NA	NA
2310005E17Rik	1.998587199	-0.128169072	0.093492883	-1.370896563	NA	NA
2310007B03Rik	1.849383422	-0.012037463	0.103354386	-0.116467845	NA	NA
2310008N11Rik	2.142984947	-0.113269207	0.116876913	-0.969132434	NA	NA
2310009A05Rik	177.9212542	0.133751095	0.33465402	0.39966977	0.68939976	0.896246798
2310009B15Rik	52.32169743	0.517936131	0.392999371	1.31790575	0.187535201	NA
2310010G23Rik	3.808739293	-0.094166654	0.189616967	-0.496615129	0.619460482	NA
2310010J17Rik	120.5855467	0.177395614	0.375516978	0.472403711	0.636638656	0.873192158
2310011J03Rik	484.7128245	0.112931895	0.229788722	0.491459695	0.623101352	0.867896701
2310015A10Rik	434.3296225	-0.202472435	0.302889821	-0.668468932	0.503834307	0.810226873
2310015D24Rik	4.337911677	-0.070100757	0.129410383	-0.541693452	NA	NA
2310016D03Rik	2.575658271	-0.1051432	0.10785685	-0.974840255	NA	NA
2310020H05Rik	1.920624188	-0.053863464	0.093455014	-0.576357138	NA	NA
2310022A10Rik	530.8518194	-0.194400771	0.275541476	-0.705522718	0.480484999	0.795037829
2310022B05Rik	377.7753871	0.094013793	0.387860808	0.242390545	0.80847756	0.942635041
2310030A07Rik	3.626799483	-0.030814881	0.110367908	-0.279201463	NA	NA
2310030G06Rik	4.880614208	-0.156356185	0.169083146	-0.924729569	0.355106595	NA
2310033P09Rik	1424.836605	0.040183353	0.205775593	0.195277547	0.845175673	0.955292221
2310034C09Rik	4.304346054	-0.097760604	0.096952589	-1.008334131	NA	NA
2310034G01Rik	8.077719077	-0.176159413	0.29220042	-0.602871867	0.546593933	NA
2310034O05Rik	15.09688208	-0.024352543	0.309425646	-0.078702408	0.93726933	NA
2310035C23Rik	2172.834037	-0.437465142	0.170923338	-2.559423118	0.010484604	0.108805084
2310036O22Rik	1925.542968	0.285397838	0.147823785	1.930662493	0.053524804	0.297491226
2310039H08Rik	88.12042693	0.083554534	0.388321748	0.21516831	0.829636097	0.94880983
2310039L15Rik	1.98194052	-0.072922676	0.093486258	-0.780036315	0.4353695	NA
2310040G24Rik	170.4156847	-0.436520189	0.309321589	-1.411217985	0.158180349	0.513241287
2310043L19Rik	0.372208205	-0.097079916	0.090573667	-1.071833785	NA	NA
2310043O21Rik	2.287711822	-0.192105537	0.162003087	-1.185814046	0.235695743	NA
2310045N01Rik	752.549142	-0.166676999	0.237578258	-0.701566718	0.482949413	0.796646169
2310047M10Rik	437.2369777	-0.227935643	0.176773279	-1.289423628	0.197250852	0.558935599
2310050C09Rik	3.982021351	-0.047544058	0.101642134	-0.46775934	NA	NA
2310057J18Rik	2.987805944	-0.102692895	0.122462853	-0.838563635	NA	NA
2310057M21Rik	275.1950162	-0.282912559	0.30751052	-0.920009366	0.357567865	0.707662139
2310057N15Rik	1.723257363	-0.029778311	0.093402052	-0.318818597	NA	NA
2310061I04Rik	324.4088952	0.066353748	0.320876924	0.206788781	0.836174818	0.952021338
2310061N02Rik	4.506851062	-0.047475274	0.113211204	-0.419351372	NA	NA
2310065F04Rik	4.695565434	-0.138185804	0.158497085	-0.871850755	0.383289801	NA
2310067B10Rik	1458.375335	-0.118545356	0.198932868	-0.595906331	0.551237803	0.834676963
2310068J16Rik	23.52305631	0.247546453	0.381944322	0.648121831	0.516906155	NA
2310069B03Rik	3.716936383	-0.139271647	0.172109962	-0.809201544	0.418399227	NA
2310069G16Rik	3.990861065	-0.080836478	0.102878339	-0.785748276	NA	NA
2310075C17Rik	0.307476165	0	0.089902061	0	NA	NA
2310079G19Rik	1.901660196	-0.054533591	0.093456546	-0.583518154	NA	NA
2310081J21Rik	0.808824583	-0.054799575	0.092479712	-0.592557808	NA	NA
2400006E01Rik	3.478980787	-0.186555949	0.156329692	-1.193349431	0.232732551	NA
2410002F23Rik	580.0030121	-0.28573944	0.266037008	-1.074058988	0.282796244	0.646136087
2410003L11Rik	10.97005448	-0.088642591	0.270506494	-0.327691176	0.743145176	NA
2410004B18Rik	576.1739457	0.224443213	0.26729881	0.839671576	0.401092555	0.744186382
2410004I01Rik	2.790642282	-0.065726777	0.124853907	-0.526429479	NA	NA
2410004P03Rik	13.54987958	-0.147337756	0.247931498	-0.594268002	0.552332876	NA
2410006H16Rik	957.8893368	0.540269848	0.319053214	1.693353412	0.090388217	0.395695605
2410012E07Rik	5.405144296	-0.144535226	0.15559159	-0.928939839	NA	NA
2410015M20Rik	461.5029472	0.603574059	0.312043399	1.934263182	0.053080778	0.296548492
2410016O06Rik	445.1444986	0.251214538	0.35189948	0.713881529	0.47530044	0.791258939
2410017I17Rik	72.91589034	-0.367518183	0.38748494	-0.948470882	0.342889789	0.698353621
2410018L13Rik	1.854537339	-0.088357684	0.137081889	-0.644561324	NA	NA
2410021H03Rik	44.60974953	0.162752845	0.382305584	0.425714016	0.670316248	NA
2410089E03Rik	1635.449893	-0.48470798	0.237534587	-2.040578539	0.041292737	0.25969007
2410124H12Rik	1.678000829	-0.068940683	0.100797528	-0.683952126	0.494005397	NA
2410127L17Rik	156.3937929	0.231779473	0.387679067	0.597864298	0.549930483	0.833635997
2410131K14Rik	296.421813	-0.032750367	0.303682901	-0.107843962	0.914119469	0.97750638
2410137M14Rik	2.190376364	-0.105424874	0.118663438	-0.888436037	NA	NA
2410141K09Rik	10.30135288	-0.021096149	0.094041224	-0.224328739	NA	NA
2500002B13Rik	31.31341139	-0.215803904	0.378855369	-0.569620816	0.568934907	NA
2500004C02Rik	125.886593	-0.761712148	0.362488892	-2.101339285	0.035611194	0.238407793
2510002D24Rik	357.8779798	-0.470444952	0.270751704	-1.737551216	0.082289922	0.377033179
2510003B16Rik	14.83925179	-0.344395495	0.302594645	-1.138141408	0.25506144	NA
2510009E07Rik	5114.878199	0.304146392	0.114465033	2.657111831	0.007881329	0.090683838
2510039O18Rik	2248.475564	0.091835547	0.193012689	0.47580057	0.634216463	0.872662957
2610001J05Rik	544.8614512	0.458496598	0.23807474	1.925851515	0.054122917	0.299681586
2610002M06Rik	382.809683	0.22863438	0.241279847	0.947590037	0.3433382	0.698484493
2610005L07Rik	1661.695578	-0.39598703	0.197351596	-2.006505334	0.04480236	0.271360627
2610008E11Rik	1381.239812	-0.37044237	0.180507832	-2.052223256	0.04014797	0.255325134
2610015P09Rik	898.1888796	-0.294399475	0.239469154	-1.229383704	0.218927977	0.581404228
2610016A17Rik	1.128099843	-0.044879536	0.092906908	-0.483059192	NA	NA
2610020C07Rik	452.4236739	-0.60089095	0.341579562	-1.759153701	0.078551406	0.370110587
2610020H08Rik	211.8272791	-0.384006631	0.349768151	-1.097889073	0.27225293	0.635613373
2610027K06Rik	28.75894674	-0.566787122	0.364578618	-1.554636214	0.120032734	NA
2610028E06Rik	6.915608383	-0.055073659	0.09397855	-0.586023717	NA	NA
2610028H24Rik	3.279896358	-0.21084977	0.168644725	-1.250260097	NA	NA
2610035D17Rik	57.5296872	-0.005010272	0.385247144	-0.013005346	0.989623528	NA
2610035F20Rik	1.567874909	-0.047654967	0.10734935	-0.443924131	0.657097437	NA
2610037D02Rik	6.364331934	-0.160640464	0.17906607	-0.897101635	NA	NA
2610042L04Rik	82.02863721	-0.772309801	0.391596387	-1.9722087	0.048585787	0.284405266
2610044O15Rik8	130.0856024	-0.049761252	0.380392998	-0.130815375	0.89592136	0.97198361
2610100L16Rik	2.366232762	-0.099825105	0.138344492	-0.721569063	NA	NA
2610203C22Rik	349.4839358	-1.011580083	0.279654421	-3.61725046	0.000297749	0.00819871
2610206C17Rik	73.52889512	-0.178696323	0.363946614	-0.490995975	0.623429294	0.868100585
2610301B20Rik	293.8784895	-0.240029867	0.286478705	-0.837862859	0.40210773	0.744616876
2610305D13Rik	4.466487021	-0.225187129	0.167197642	-1.346831963	NA	NA
2610306M01Rik	56.05712361	0.291259708	0.391690845	0.743595903	0.457120982	NA
2610307P16Rik	19.68436695	-0.446503952	0.294967195	-1.513741053	0.130091528	NA
2610316D01Rik	2.214126698	-0.072140519	0.093541852	-0.771211142	NA	NA
2610318N02Rik	24.15016924	0.091211446	0.355583662	0.256511915	0.797555582	NA
2610507B11Rik	6220.708539	0.051812259	0.130101916	0.398243631	0.690450607	0.896476956
2610507I01Rik	175.7834279	-0.593808252	0.385587992	-1.540007118	0.123558618	0.456341752
2610524H06Rik	36.30419823	0.034566501	0.383692929	0.090088972	0.928216513	NA
2610528A11Rik	214.2259427	0.412457038	0.340646914	1.210805151	0.22597009	0.588811978
2610528J11Rik	1.540654635	-0.036408718	0.093265401	-0.390377541	NA	NA
2700029M09Rik	825.9022398	0.137073866	0.188702476	0.726402053	0.467592333	0.786218986
2700038G22Rik	50.00351199	-0.188974924	0.384193963	-0.491873746	0.622808599	NA
2700046A07Rik	4.46486295	-0.077211041	0.120071992	-0.64303956	NA	NA
2700046G09Rik	91.77317047	-0.229151281	0.386456475	-0.592954952	0.5532113	0.83542527
2700049A03Rik	862.3325344	-0.317449081	0.19985673	-1.588383247	0.112199703	0.43449277
2700054A10Rik	15.08119268	-0.132244791	0.217873029	-0.606981008	NA	NA
2700060E02Rik	1735.179612	0.402775312	0.176817253	2.277918611	0.022731427	0.179275936
2700062C07Rik	355.0335949	0.021017126	0.29578337	0.071055808	0.94335334	0.984477986
2700069I18Rik	1.608558212	-0.100166248	0.093333348	-1.07320963	0.283177071	NA
2700070H01Rik	31.28416916	-0.247085512	0.33208187	-0.744049989	0.456846233	NA
2700081O15Rik	395.6395054	-0.671472655	0.343161477	-1.956725037	0.050379805	0.288801264
2700089I24Rik	2.7146429	-0.102218356	0.146556323	-0.697468074	0.485509912	NA
2700094K13Rik	216.7826432	0.560991072	0.33035044	1.698169594	0.089475757	0.393704349
2700097O09Rik	126.4642859	-0.189649216	0.351790037	-0.539097745	0.589819411	0.854478685
2700099C18Rik	36.22355271	-0.322930992	0.384574298	-0.839710282	0.401070848	NA
2810001G20Rik	40.85628909	-0.371445117	0.385521751	-0.963486796	0.335303287	NA
2810002D19Rik	161.9189125	0.000542164	0.335765928	0.001614708	0.99871165	0.999783766
2810004N23Rik	1214.69085	-0.005466005	0.212138712	-0.025766183	0.979443835	0.995354756
2810006K23Rik	728.4563698	0.029319403	0.210604602	0.139215396	0.889279942	0.969712214
2810013P06Rik	794.0664169	0.262388968	0.36672823	0.715486146	0.474308699	0.791258939
2810021J22Rik	336.335494	-0.328886333	0.297793932	-1.104409115	0.269415709	0.631925878
2810025M15Rik	714.4432619	0.29102793	0.288943109	1.007215333	0.313831306	0.674550719
2810029C07Rik	90.56395167	-0.460632547	0.391724265	-1.17591017	0.239630774	0.600389468
2810032G03Rik	3.933567672	-0.150185433	0.150505973	-0.997870246	0.318342281	NA
2810047C21Rik1	8.98080579	0.034145837	0.259602135	0.131531417	0.895354935	NA
2810049E08Rik	1.682167105	-0.082238218	0.093372075	-0.880758171	NA	NA
2810403A07Rik	1713.832241	0.057746472	0.173719422	0.332412299	0.739577953	0.915151762
2810403D21Rik	39.28647544	-0.046745545	0.392951032	-0.11896023	0.905306864	NA
2810404M03Rik	2.074194563	-0.038839273	0.093507302	-0.415360854	0.677877759	NA
2810405F15Rik	1.589664126	0.04091834	0.150704738	0.271513292	0.785996278	NA
2810408A11Rik	27.36745763	-0.715072207	0.371642691	-1.924085216	0.054343903	NA
2810408I11Rik	4.036110331	-0.081068	0.248002502	-0.3268838	0.743755775	NA
2810410L24Rik	7.818780527	-0.149670779	0.23369104	-0.640464347	0.521870761	NA
2810417H13Rik	71.24032333	-0.224160053	0.390922141	-0.573413552	0.566364717	NA
2810428I15Rik	537.2334324	0.432999736	0.302929869	1.42937287	0.152897092	0.505267067
2810429I04Rik	51.1139258	-0.260519077	0.372559626	-0.699268141	0.484384473	NA
2810433D01Rik	3.370193685	-0.034933555	0.123648666	-0.282522699	0.777542744	NA
2810442N19Rik	11.91464059	0.09554512	0.268796878	0.355454725	0.722248958	NA
2810454H06Rik	76.98160342	0.163467671	0.393221444	0.415714029	0.677619275	0.890487712
2810459M11Rik	18.79097641	-0.276311965	0.33607863	-0.822164639	0.410983201	NA
2810468N07Rik	25.56177873	-0.000988024	0.351082649	-0.002814221	0.99775458	NA
2810471M01Rik	7.675742262	-0.225673801	0.163796601	-1.377768521	0.168274768	NA
2810474O19Rik	4164.344755	0.075388894	0.144229535	0.522700807	0.601182477	0.857946265
2900005J15Rik	67.42932631	-0.851224585	0.387658536	-2.195810243	0.028105528	NA
2900008C10Rik	99.6097734	-0.440099268	0.357270787	-1.231836701	0.21801009	0.580790316
2900009J06Rik	0.989398084	0.035049884	0.13181352	0.265905074	0.790312318	NA
2900011O08Rik	24.84291466	-0.089576256	0.299595389	-0.298990768	0.76494709	NA
2900026A02Rik	938.4310666	0.549142817	0.23758049	2.311396941	0.02081094	0.170488452
2900041M22Rik	0.622379437	-0.078880411	0.091984562	-0.857539668	NA	NA
2900052N01Rik	65.52363869	-0.263090961	0.371118739	-0.708913167	0.478378363	NA
2900055J20Rik	0.79529353	0.029133468	0.092472988	0.315048414	NA	NA
2900057B20Rik	2.182360903	-0.041923697	0.093531323	-0.448231623	NA	NA
2900060B14Rik	260.3332523	0.264317172	0.352176964	0.75052374	0.452939331	0.778841243
2900076A07Rik	161.7608464	-0.430762341	0.38773588	-1.11096848	0.266581917	0.62884025
2900079G21Rik	24.86607448	-0.256961709	0.239372905	-1.073478678	0.2830564	NA
2900092C05Rik	1.116148368	-0.105253468	0.117443899	-0.896202095	0.370144837	NA
2900092D14Rik	27.28934874	-0.377815744	0.280575412	-1.346574672	0.178117256	NA
2900097C17Rik	3116.261948	0.170744968	0.138873903	1.22949643	0.218885736	0.581404228
3000002C10Rik	66.39826949	-0.103988529	0.38610378	-0.269327922	0.787677347	NA
3010001F23Rik	4.599968353	0.029305297	0.139374361	0.210263183	NA	NA
3010026O09Rik	135.97531	-0.033024115	0.354679665	-0.093109694	0.925816416	0.980083892
3100003L05Rik	1.643258715	-0.066795137	0.094976527	-0.703280473	NA	NA
3110001I22Rik	219.4131165	-0.34903674	0.375098158	-0.930521073	0.352101359	0.70552475
3110002H16Rik	863.3200629	-0.118766815	0.183131137	-0.648534254	0.516639464	0.817447193
3110009E18Rik	72.45027911	-0.321999986	0.38963141	-0.826422044	0.408564723	0.748842878
3110009F21Rik	3.096207077	-0.180828645	0.129044166	-1.40129268	0.161126569	NA
3110015C05Rik	7.413493892	-0.350383509	0.183165617	-1.912932752	0.055756662	NA
3110021A11Rik	1.575400398	0	0.140578562	0	1	NA
3110021N24Rik	143.703921	-0.179969061	0.353424761	-0.509214635	0.610601786	0.862447743
3110035E14Rik	527.8327744	-0.649336153	0.330374253	-1.965456286	0.04936145	0.286390761
3110039I08Rik	18.11930971	-0.266763988	0.232495416	-1.147394616	NA	NA
3110039M20Rik	4.516149536	-0.047396048	0.132525172	-0.357638079	NA	NA
3110040N11Rik	185.9617388	0.135894162	0.287360314	0.472905113	0.636280877	0.873192158
3110043O21Rik	1471.693452	0.059648832	0.161313425	0.369769795	0.711554023	0.903479484
3110045C21Rik	2.511812167	-0.107743664	0.163753834	-0.657961165	0.510563086	NA
3110052M02Rik	507.5038419	-0.31282419	0.267528009	-1.16931379	0.242277229	0.60339258
3110056K07Rik	203.6393061	-0.05294716	0.382429548	-0.138449449	0.889885219	0.969942001
3110057O12Rik	138.4385978	-0.522586566	0.388019285	-1.34680565	0.178042835	0.540153234
3110062M04Rik	231.140712	-0.083737051	0.321607484	-0.260370344	0.794578117	0.937102226
3110070M22Rik	12.03036817	0.08154962	0.329217614	0.247707342	0.804360851	NA
3110079O15Rik	1.216907205	-0.034479606	0.093060537	-0.370507273	NA	NA
3110082I17Rik	407.1711054	-0.026634717	0.316585448	-0.08413121	0.93295211	0.982932861
3110082J24Rik	1.151861566	-0.00281946	0.093002877	-0.030315834	NA	NA
3110099E03Rik	3.297116084	-0.076787784	0.098693289	-0.778044635	NA	NA
3200001D21Rik	61.65423204	-0.096314001	0.381213129	-0.252651322	0.800537667	NA
3300002I08Rik	118.4023882	-0.364592794	0.385740864	-0.945175447	0.344569312	0.699290838
3300002P13Rik	7.16791025	0.03860734	0.222776413	0.173300844	0.86241496	NA
3300005D01Rik	11.02107313	-0.415590608	0.283464289	-1.466112747	0.142617574	NA
3425401B19Rik	21.02434586	-0.340578651	0.267489187	-1.273242689	0.202931937	NA
3632451O06Rik	7.350464819	-0.296383585	0.218194508	-1.35834576	0.174353997	NA
3632454L22Rik	28.4661253	-0.013660726	0.358411309	-0.038114662	0.969596261	NA
3830403N18Rik	113.7549418	0.002387396	0.393028836	0.006074354	0.995153397	0.998628592
3830406C13Rik	525.4037986	0.147344947	0.279743363	0.526714721	0.598391711	0.857232709
3830408C21Rik	25.52984667	-0.405395848	0.31844071	-1.273065394	0.202994838	NA
3830417A13Rik	1.09269194	0	0.092867578	0	NA	NA
3830432H09Rik	18.52298832	-0.12324864	0.309418306	-0.398323684	0.690391604	NA
3930402G23Rik	9.361831052	-0.069391085	0.234303479	-0.296159007	0.767108653	NA
4430402I18Rik	48.32470422	-0.092518115	0.386199641	-0.239560333	0.810671119	NA
4631405J19Rik	63.86390189	-0.274881426	0.392132853	-0.700990555	0.48330891	NA
4632404H12Rik	102.3036648	-0.103342998	0.393358669	-0.262719514	0.792766775	0.93610128
4632415L05Rik	596.0966681	-0.254027109	0.210765421	-1.205259898	0.228102985	0.589836215
4632427E13Rik	375.8520619	-0.081381917	0.313614557	-0.259496618	0.795252091	0.937436048
4632428C04Rik	37.1708186	0.157160668	0.383520579	0.409784186	0.681964268	NA
4632428N05Rik	52637.63163	-0.201998557	0.110792231	-1.823219514	0.068270151	0.341755233
4732416N19Rik	13.23148998	-0.116106463	0.341090762	-0.340397559	0.733557157	NA
4732456N10Rik	5.751941207	-0.150043727	0.172813922	-0.868238652	NA	NA
4732471J01Rik	334.3494771	-0.406475645	0.33019944	-1.231000408	0.218322712	0.580964218
4732490B19Rik	2.925001225	-0.16241834	0.157729465	-1.029727326	0.303138024	NA
4732491K20Rik	98.70637119	-0.14795082	0.338245406	-0.437406739	0.661816398	0.884249876
4831407H17Rik	13.29436552	-0.333739038	0.301645706	-1.106394128	0.268555966	NA
4831440E17Rik	63.21831125	-0.237887092	0.383746325	-0.619907153	0.535318916	NA
4833411C07Rik	232.4821261	0.390842355	0.339513203	1.151184551	0.249656319	0.612902162
4833412C05Rik	2.245676086	-0.090015347	0.093574567	-0.96196381	NA	NA
4833415N18Rik	4.030088608	-0.245818008	0.183345588	-1.340735874	0.180006223	NA
4833417C18Rik	72.61188682	-0.121061618	0.388693782	-0.311457564	0.755452799	0.921558672
4833418N02Rik	105.2106145	-0.237215714	0.354312024	-0.669510764	0.503169717	0.809855381
4833419F23Rik	59.54517959	0.522269704	0.392444419	1.330811902	0.183250911	NA
4833420G17Rik	1530.456978	-0.526191986	0.219190171	-2.400618524	0.016367389	0.146860954
4833422C13Rik	83.42388678	-0.347779465	0.386275965	-0.900339386	0.367939667	0.71747012
4833422M21Rik	4.756767683	-0.234176213	0.17008843	-1.376790965	NA	NA
4833423E24Rik	3.119775793	-0.089309779	0.120594231	-0.740580857	NA	NA
4833427F10Rik	7.582079298	-0.313615149	0.217604456	-1.441216571	0.149523508	NA
4833427G06Rik	4.218241256	-0.192331739	0.190305907	-1.010645137	0.312186304	NA
4833428L15Rik	2.033938835	-0.102540927	0.110821348	-0.925281356	NA	NA
4833439L19Rik	2501.434891	0.095999219	0.149312451	0.642941822	0.520261851	0.818926835
4921501E09Rik	3.675820127	-0.170543007	0.147745574	-1.154301967	NA	NA
4921504A21Rik	9.296592336	-0.29415894	0.206708388	-1.423062421	NA	NA
4921504E06Rik	5.849397191	-0.298199817	0.239229026	-1.246503494	0.212579607	NA
4921506M07Rik	5.343071713	-0.094176947	0.140132092	-0.67205838	NA	NA
4921507L20Rik	91.99928554	-0.414258271	0.392274829	-1.05604092	0.29094952	0.654006089
4921507P07Rik	43.02032145	-0.247810093	0.352159903	-0.703686283	0.481628164	NA
4921508D12Rik	4.705244557	-0.118890369	0.129044196	-0.921315118	NA	NA
4921509C19Rik	9.472029039	-0.143813024	0.189430866	-0.759184748	0.447742049	NA
4921509O07Rik	10.54337263	-0.130165138	0.194167278	-0.670376282	NA	NA
4921511C10Rik	91.38220764	-0.130870069	0.386367004	-0.338719579	0.734820989	0.913492937
4921511C20Rik	1.40394378	-0.050570105	0.093178254	-0.542724328	NA	NA
4921511H03Rik	2.144678255	-0.084910698	0.105873158	-0.802004009	NA	NA
4921511I17Rik	42.04379494	-0.532111789	0.390608763	-1.362262805	0.173114962	NA
4921513I03Rik	2.482100589	-0.025653185	0.11655523	-0.22009467	NA	NA
4921515E04Rik	5.197190131	-0.075317448	0.113100806	-0.665932017	NA	NA
4921517D22Rik	8.664323561	-0.408678312	0.229279011	-1.782449735	NA	NA
4921518K17Rik	7.631795942	-0.200673437	0.141266168	-1.420534302	NA	NA
4921524J17Rik	315.9046153	-0.18679278	0.229463643	-0.814040853	0.415621548	0.754404843
4921524L21Rik	7.253328276	-0.165744048	0.168803557	-0.981875329	NA	NA
4921525O09Rik	5.808487168	-0.106399553	0.126872617	-0.838632918	NA	NA
4921529L05Rik	3.1911708	-0.128942844	0.152339229	-0.846419171	0.397318948	NA
4921530L21Rik	3.38667445	-0.073041424	0.111209712	-0.656789977	NA	NA
4921531C22Rik	222.0672004	-0.060508466	0.347792302	-0.173978739	0.861882171	0.959673471
4921531P14Rik	0.965878129	-0.034801674	0.092782573	-0.375088479	NA	NA
4921533I20Rik	1.841286087	-0.068130594	0.093437218	-0.729159062	NA	NA
4921534H16Rik	3.110248788	-0.052625402	0.093731146	-0.561450528	NA	NA
4921536K21Rik	78.86256936	-0.502898466	0.392817911	-1.280233036	0.200463191	0.563761851
4921539E11Rik	3.610849136	-0.036486561	0.164571436	-0.221706527	NA	NA
4922502D21Rik	2.381326968	-0.125559241	0.113720838	-1.104100564	NA	NA
4922502H24Rik	0.380956383	-0.173193013	0.090642196	-1.910732764	0.056038932	NA
4922502N22Rik	1.712053252	-0.050096274	0.093335166	-0.536735256	NA	NA
4930401C15Rik	1.874011599	-0.116194247	0.101191707	-1.148258593	0.250861827	NA
4930401O10Rik	3.415484855	-0.063483684	0.099200382	-0.639954028	NA	NA
4930401O12Rik	1.196797805	-0.10819732	0.093047791	-1.162814495	NA	NA
4930402F06Rik	3.726893996	-0.06004112	0.128950556	-0.465613501	NA	NA
4930402F11Rik	0.592471265	-0.082800763	0.091844177	-0.901535247	NA	NA
4930402H24Rik	488.0506816	-0.325596245	0.247896503	-1.313436218	0.189036	0.553254856
4930402K13Rik	5.862163619	-0.10419361	0.118840355	-0.876752765	NA	NA
4930404A05Rik	2.126040261	-0.114734918	0.111519206	-1.028835495	NA	NA
4930404H11Rik	4.245566324	-0.057205667	0.103532419	-0.552538694	NA	NA
4930404I05Rik	33.7495007	-0.366699718	0.357219407	-1.026539182	0.304637505	NA
4930404N11Rik	273.9909603	0.236194469	0.287575598	0.821330012	0.411458317	0.751379071
4930405A10Rik	27.27262634	-0.106928838	0.367069282	-0.291304238	0.770818646	NA
4930405A21Rik	21.39057936	0.085273766	0.336257171	0.253596868	0.799807016	NA
4930405D11Rik	0.992892075	-0.150345037	0.092803617	-1.620034234	0.105224923	NA
4930405J17Rik	1.186072258	-0.065693331	0.10194874	-0.644376095	NA	NA
4930405L22Rik	2.976262747	-0.138321794	0.127672307	-1.083412656	0.2786253	NA
4930405O22Rik	95.95631405	-0.465510213	0.389991085	-1.193643217	0.232617561	0.594406988
4930406D18Rik	9.078516901	0.078814415	0.272246217	0.289496823	0.772201211	NA
4930407G08Rik	0.827239553	-0.054283738	0.092502145	-0.586837619	NA	NA
4930407I10Rik	29.59178171	-0.182063538	0.213514877	-0.852697201	NA	NA
4930407I19Rik	5.653159668	-0.209602388	0.136495754	-1.535596391	NA	NA
4930412B13Rik	3.536910781	-0.07406285	0.143822334	-0.514960702	NA	NA
4930412C18Rik	8.05690286	-0.104327339	0.175028138	-0.596060387	0.551134886	NA
4930412O13Rik	6.765942364	-0.286090367	0.185071708	-1.54583524	0.122144364	NA
4930413E15Rik	1.228224398	-0.021055879	0.093017772	-0.22636404	NA	NA
4930413F20Rik	2.979481664	-0.077722653	0.10867091	-0.715211214	NA	NA
4930413G21Rik	234.408153	0.062095643	0.363644322	0.17075928	0.864413049	0.961345345
4930413M19Rik	4.925693986	-0.054553046	0.154543958	-0.352993714	0.724093153	NA
4930414N06Rik	23.88642281	-0.7321205	0.367555665	-1.991862919	0.0463861	NA
4930415F15Rik	2.727622297	-0.070779849	0.12051883	-0.587292865	0.557007032	NA
4930415L06Rik	1.281646423	-0.101920329	0.093127017	-1.094422781	0.273769597	NA
4930415O20Rik	4.299313974	-0.135681421	0.161532253	-0.839964892	NA	NA
4930417O13Rik	2.795920392	-0.14977898	0.172333256	-0.869124066	0.384779275	NA
4930417O22Rik	2.862834159	-0.059100017	0.168661863	-0.350405339	NA	NA
4930419G24Rik	3.486264507	-0.21289977	0.156015881	-1.364603201	0.172377798	NA
4930423M02Rik	4.558186359	-0.086135909	0.104608577	-0.823411535	NA	NA
4930425K10Rik	1.537842995	-0.057804227	0.09559571	-0.604673856	NA	NA
4930425L21Rik	1.678021008	-0.022803417	0.093347039	-0.244286454	NA	NA
4930425O10Rik	1.738829053	-0.03357517	0.093384106	-0.359538376	NA	NA
4930426D05Rik	1.322413669	-0.100863202	0.093140296	-1.082916918	NA	NA
4930426L09Rik	39.59200544	-0.373949257	0.373826752	-1.000327705	0.317151944	NA
4930427A07Rik	45.57733213	-0.122729658	0.39280509	-0.312444165	0.75470299	NA
4930428D20Rik	1.411766725	-0.097236628	0.093185729	-1.04347124	NA	NA
4930428E07Rik	2.235808054	-0.095286301	0.093566245	-1.01838329	NA	NA
4930428G15Rik	5.136997911	-0.211509224	0.152516277	-1.38679771	NA	NA
4930428O21Rik	5.564240722	-0.045833059	0.117545756	-0.38991675	NA	NA
4930429B21Rik	11.3610538	-0.03913966	0.276802989	-0.141398977	0.887554762	NA
4930429D17Rik	2.208081968	-0.019206804	0.102753121	-0.186921858	NA	NA
4930429F11Rik	1.066603486	-0.038408833	0.092837881	-0.413719404	NA	NA
4930429F24Rik	18.78240322	-0.02869655	0.380164545	-0.07548455	0.93982919	NA
4930430A15Rik	2.049771167	-0.044507269	0.104076136	-0.427641442	NA	NA
4930430F08Rik	206.1798609	0.04682131	0.360909969	0.129731274	0.896779039	0.972111907
4930430F21Rik	0.756968157	0.008265992	0.092398918	0.089459839	NA	NA
4930430J02Rik	13.5393188	-0.131703265	0.300018613	-0.438983649	0.660673384	NA
4930431F12Rik	5.666625026	-0.396732597	0.2209484	-1.795589363	NA	NA
4930431P03Rik	10.16561319	-0.218503261	0.245442385	-0.890242574	0.373335649	NA
4930432J09Rik	3.929318108	-0.13842545	0.143438403	-0.965051529	NA	NA
4930432K21Rik	80.38161818	-0.792597383	0.390302318	-2.030726815	0.042282715	0.263696373
4930432M17Rik	4.800777268	-0.018050055	0.135668635	-0.133045162	NA	NA
4930433B08Rik	0.474141563	-0.047535346	0.091327865	-0.52049116	0.602721288	NA
4930433I11Rik	8.104118237	-0.153591338	0.164561666	-0.933336065	NA	NA
4930433N12Rik	18.7670136	-0.430782883	0.300501484	-1.433546606	0.15170169	NA
4930434J06Rik	2.340204707	-0.099637231	0.111336089	-0.894923041	NA	NA
4930435E12Rik	5.047534965	-0.29405729	0.154785746	-1.899769827	NA	NA
4930438E09Rik	3.841933777	-0.136308225	0.133173014	-1.023542386	NA	NA
4930440C22Rik	1.198187796	-0.049786142	0.093000155	-0.535333969	NA	NA
4930440I19Rik	3.479048106	-0.060020089	0.112642797	-0.532835567	NA	NA
4930441H08Rik	1.218052013	-0.085875374	0.093071019	-0.92268651	NA	NA
4930441J16Rik	1.917432524	-0.057428537	0.093468292	-0.614417316	NA	NA
4930442J19Rik	4.176930955	-0.030958972	0.093840106	-0.329911947	NA	NA
4930442L01Rik	3.665839167	-0.144236551	0.146466779	-0.984773148	NA	NA
4930443O20Rik	12.30512221	-0.212685313	0.277051402	-0.767674558	0.442680555	NA
4930444F02Rik	8.191193923	-0.143942216	0.146937728	-0.979613734	NA	NA
4930444G20Rik	2.742715319	-0.112710859	0.109463656	-1.029664662	NA	NA
4930444M15Rik	2.511561346	-0.131537882	0.114965118	-1.144154715	NA	NA
4930444P10Rik	5.305736038	-0.18130113	0.20622639	-0.879136417	0.379327314	NA
4930445N18Rik	12.16558506	-0.022581622	0.317912701	-0.071030889	0.943373172	NA
4930447A16Rik	3.281991722	-0.104311917	0.134787102	-0.773901327	NA	NA
4930447C04Rik	1.981803382	-0.131296685	0.121586447	-1.079862831	NA	NA
4930447F24Rik	3.394925627	-0.047524789	0.154416243	-0.307770656	0.758256852	NA
4930447J18Rik	0.605949243	-0.068098092	0.09189546	-0.741038691	0.458669981	NA
4930447K03Rik	62.79225937	0.073655936	0.323603235	0.227611865	0.819947995	NA
4930447M23Rik	117.7497604	-0.330014952	0.38390986	-0.859615724	0.390000904	0.73631067
4930447N08Rik	2.697427961	-0.209537486	0.146486823	-1.430418667	NA	NA
4930448C13Rik	3.496390043	-0.110702379	0.150323004	-0.736430063	NA	NA
4930448F12Rik	3.380387736	-0.095161495	0.12219457	-0.778770249	NA	NA
4930448H16Rik	2.234335542	-0.056622062	0.100598516	-0.562851859	NA	NA
4930448I06Rik	0.445638078	-0.117254294	0.091199578	-1.285689007	0.198551619	NA
4930448I18Rik	0.853058822	-0.080606215	0.092584143	-0.870626569	NA	NA
4930448K20Rik	0.722585767	-0.03684004	0.09227248	-0.399252733	NA	NA
4930449E01Rik	2.518267857	-0.136664051	0.166704561	-0.81979791	0.412331323	NA
4930449E18Rik	3.535779855	-0.08617572	0.147414108	-0.584582581	NA	NA
4930449I24Rik	0.866426251	-0.034081468	0.092511424	-0.368402805	NA	NA
4930451G09Rik	81.73418016	-0.385979533	0.392460203	-0.983487064	0.325367779	0.684697866
4930451I11Rik	1.973633602	-0.045946592	0.100400301	-0.457634007	NA	NA
4930452A19Rik	1.205796536	-0.081243112	0.093060208	-0.873016664	NA	NA
4930452B06Rik	10.23414182	-0.080258125	0.183603295	-0.437127911	NA	NA
4930452G13Rik	2.578157959	-0.115862471	0.093647545	-1.237218448	NA	NA
4930452N14Rik	2.181435968	-0.082206507	0.093553773	-0.87870862	NA	NA
4930453H23Rik	8.576772185	-0.025820811	0.097210194	-0.265618344	NA	NA
4930453L07Rik	15.62243903	-0.010049453	0.258559533	-0.038867074	0.968996368	NA
4930453N24Rik	525.4083811	-0.046086995	0.284848133	-0.16179497	0.871467315	0.963411147
4930455B14Rik	1.678422569	-0.088610998	0.113785509	-0.778754688	0.436124234	NA
4930455C13Rik	36.35786433	-0.358188286	0.389435053	-0.919763856	0.357696175	NA
4930455D15Rik	8.145777317	-0.216998047	0.19690246	-1.10205859	0.270436201	NA
4930455F16Rik	3.372149418	-0.131064729	0.134654729	-0.973339218	NA	NA
4930455G09Rik	2.683597496	-0.023278943	0.16575395	-0.140442766	0.88831017	NA
4930455H04Rik	4.948992636	0.039917211	0.146610911	0.272266305	NA	NA
4930455J16Rik	2.527687966	0.019670116	0.136512566	0.144090149	0.885429283	NA
4930456L15Rik	5.615619774	-0.077064552	0.131584149	-0.585667446	NA	NA
4930459C07Rik	1.655162661	-0.024587988	0.093319785	-0.263480969	NA	NA
4930459L07Rik	0.897516946	-0.041216622	0.092677789	-0.444730307	0.656514665	NA
4930461G14Rik	2.45407673	-0.101039295	0.093623165	-1.079212556	NA	NA
4930463O16Rik	4.508659134	-0.068947876	0.1347463	-0.511686601	NA	NA
4930465K10Rik	2.235741297	-0.165062952	0.186534385	-0.884892896	0.3762144	NA
4930465M20Rik	3.638288094	-0.040462551	0.097154889	-0.416474675	NA	NA
4930467D21Rik	3.784794319	-0.131286048	0.126321093	-1.039304238	NA	NA
4930467E23Rik	1.427281868	-0.049891229	0.093197464	-0.535328187	NA	NA
4930467K11Rik	1.227208567	-0.07204318	0.100828103	-0.714514886	NA	NA
4930469G21Rik	5.770392702	-0.315767196	0.236859536	-1.333141158	NA	NA
4930470H14Rik	4.544663663	-0.090574674	0.14674205	-0.617237352	0.537078182	NA
4930470O06Rik	0.355692861	-0.098846382	0.090490898	-1.092335067	NA	NA
4930470P17Rik	2.411786827	-0.084512074	0.129020244	-0.655029567	NA	NA
4930471C04Rik	1.991497317	-0.086451758	0.141229345	-0.612137359	0.540446882	NA
4930471G03Rik	2.946649149	-0.001082476	0.158613787	-0.006824605	0.994554796	NA
4930471M09Rik	2.087824383	-0.057101496	0.133982454	-0.426186376	0.669972044	NA
4930473A02Rik	172.9915442	-0.499335744	0.311153633	-1.604788414	0.108540377	0.427854073
4930473O22Rik	1.85661602	-0.077128483	0.108607058	-0.710160873	NA	NA
4930474G06Rik	5.201586754	-0.225130362	0.137113615	-1.641925653	NA	NA
4930474H20Rik	1.543294423	-0.067694276	0.093293789	-0.725603247	NA	NA
4930474M22Rik	1.568273324	-0.083381755	0.093293762	-0.893754879	NA	NA
4930474N05Rik	0.99009025	-0.049361677	0.092714667	-0.532404185	NA	NA
4930474N09Rik	9.101238229	-0.262161386	0.266758386	-0.982767176	0.32572204	NA
4930477N07Rik	3.194228414	-0.141620333	0.140651053	-1.006891379	NA	NA
4930478L05Rik	25.56738825	-0.257424503	0.375290107	-0.68593469	0.492754294	NA
4930478P22Rik	3.190331482	-0.02618138	0.095919017	-0.272952958	NA	NA
4930479D17Rik	28.39048793	0.298999377	0.33519982	0.892003396	0.372391112	NA
4930480E11Rik	1.2077786	-0.027974978	0.09303392	-0.300696541	NA	NA
4930480G23Rik	1.826776373	-0.095722933	0.112897884	-0.847871813	0.396509364	NA
4930480K15Rik	4.384530165	-0.259910802	0.167730229	-1.549576388	NA	NA
4930480K23Rik	101.2867268	-0.439293185	0.392761922	-1.118471931	0.263365488	0.627185938
4930480M12Rik	0.910204074	-0.050260229	0.092676103	-0.542321345	NA	NA
4930481A15Rik	99.47027852	-0.323879797	0.365142355	-0.886995968	0.375081071	0.72449734
4930482G09Rik	1.130640513	-0.08676402	0.092963945	-0.933308281	NA	NA
4930483J18Rik	2.62573823	-0.085458505	0.133982511	-0.637833283	0.523582211	NA
4930483K19Rik	4.321438037	0.01661954	0.186748669	0.088994157	0.929086554	NA
4930483O08Rik	4.048569069	-0.053483213	0.136754467	-0.39108933	NA	NA
4930484H19Rik	3.0381485	-0.189074177	0.157838945	-1.197893068	NA	NA
4930486F22Rik	1.559122272	-0.077134051	0.093308754	-0.826653961	NA	NA
4930486I03Rik	0.851839916	-0.134778094	0.092590722	-1.455632815	0.145494152	NA
4930486L24Rik	82.46374906	0.799617796	0.393150064	2.03387426	0.041964275	0.262637644
4930487D11Rik	2.05915075	-0.076376777	0.144251546	-0.529469378	0.596479881	NA
4930487H11Rik	32.99558275	0.214960556	0.347710569	0.618216916	0.536432361	NA
4930488B22Rik	4.145301376	-0.114845176	0.142811155	-0.804175107	NA	NA
4930488L21Rik	2.750821071	-0.120423242	0.146548047	-0.82173215	0.411229357	NA
4930500F04Rik	3.885079982	-0.011141917	0.1313887	-0.084801178	NA	NA
4930500L23Rik	2.081869509	-0.037596219	0.107215986	-0.350658709	0.725844406	NA
4930502A04Rik	3.662388837	-0.13631009	0.122542997	-1.112344999	NA	NA
4930502E09Rik	9.218592819	0.35216753	0.225197269	1.563817946	0.117860329	NA
4930502E18Rik	9.461326748	0.169530516	0.294521932	0.575612537	0.564877105	NA
4930503B20Rik	0.126619693	0	0.084737861	0	1	NA
4930503E14Rik	0.895223046	-0.094407803	0.092676308	-1.018683252	0.308353366	NA
4930503E24Rik	3.802182644	-0.115541835	0.134971609	-0.856045471	NA	NA
4930503F20Rik	4.295829052	-0.04268362	0.103635322	-0.411863631	NA	NA
4930503H13Rik	1.811722536	-0.032976758	0.093409006	-0.353036171	NA	NA
4930503L19Rik	196.2227575	-0.545676305	0.358201511	-1.523378007	0.127664161	0.463920964
4930503O07Rik	0.886465918	-0.08687006	0.092650513	-0.937610132	NA	NA
4930504C09Rik	1.390165538	-0.113379248	0.093196439	-1.216562022	NA	NA
4930504O13Rik	2.531080555	-0.044011862	0.093618655	-0.470118504	NA	NA
4930505A04Rik	2.883151398	-0.064829452	0.094226222	-0.688019226	NA	NA
4930505G20Rik	2.096098878	-0.121361984	0.121715805	-0.997093056	0.318719343	NA
4930505K13Rik	0.754319963	-0.098247479	0.092397979	-1.063307667	0.28764245	NA
4930505K14Rik	3.077258709	0	0.093701043	0	NA	NA
4930506A18Rik	3.707424594	-0.156986038	0.161883812	-0.969745133	NA	NA
4930506C21Rik	84.31852899	-0.416411193	0.384800489	-1.082148293	0.27918664	0.643001372
4930507D05Rik	40.15209118	-0.155926709	0.391363026	-0.398419623	0.690320896	NA
4930507D10Rik	3.916170446	-0.049139597	0.118196894	-0.415743552	NA	NA
4930509E16Rik	3.36236168	0.048165779	0.220880122	0.218062984	0.827380037	NA
4930509J09Rik	4.049104236	-0.102042005	0.12404331	-0.822632069	NA	NA
4930509K18Rik	3.723132711	-0.1611123	0.162628854	-0.990674756	NA	NA
4930511A02Rik	2.776924699	-0.186231234	0.124787226	-1.492390206	0.135596881	NA
4930511A08Rik	28.04160543	-0.224196605	0.379715012	-0.590433873	0.554899807	NA
4930511E03Rik	2.215767148	-0.14566227	0.118294391	-1.231353985	NA	NA
4930511M06Rik	9.203736194	-0.172033653	0.240630777	-0.714927886	0.474653605	NA
4930512B01Rik	106.0535268	-0.786839749	0.358833672	-2.192770108	0.028323947	0.204527365
4930512J16Rik	8.79750739	-0.193206678	0.190182474	-1.015901591	NA	NA
4930512M02Rik	3.075410512	-0.161736611	0.124305037	-1.301126773	NA	NA
4930513D17Rik	1.531422511	-0.047973281	0.093251545	-0.514450252	NA	NA
4930513N10Rik	40.40565116	-0.087444754	0.368119748	-0.237544316	0.812234543	NA
4930513O06Rik	1.793771261	-0.055868821	0.09728438	-0.57428357	NA	NA
4930515B02Rik	0.399806029	0	0.090536574	0	NA	NA
4930515G01Rik	83.83018286	0.034543401	0.393092953	0.087875909	0.929975304	0.98202518
4930515G16Rik	0.181730013	0	0.086760148	0	NA	NA
4930515L03Rik	0.72653354	-0.036692922	0.092285199	-0.39760354	0.690922451	NA
4930515L19Rik	0.771212297	-0.056248626	0.092416786	-0.608640795	NA	NA
4930517E11Rik	1.731190171	-0.076759263	0.093381565	-0.821995888	NA	NA
4930517M08Rik	2.543071539	-0.100252407	0.095431416	-1.050517867	NA	NA
4930518J21Rik	2.290881298	-0.123426585	0.099658823	-1.238491289	0.21553395	NA
4930518P08Rik	1.494879056	-0.019959604	0.093205966	-0.21414513	NA	NA
4930519D14Rik	1.612592559	-0.051716459	0.093296028	-0.55432648	NA	NA
4930519F09Rik	2.475072902	-0.113857451	0.112828909	-1.009115942	NA	NA
4930519F16Rik	1.604863588	-0.064924045	0.111248047	-0.583597167	0.559491367	NA
4930519F24Rik	0.769605632	-0.067210314	0.092397496	-0.72740407	NA	NA
4930519G04Rik	5.636870384	-0.135607131	0.141709957	-0.956934388	NA	NA
4930519H02Rik	2.073697827	-0.088313151	0.096125122	-0.918731222	NA	NA
4930519K11Rik	4.735966558	-0.257766311	0.298133358	-0.864600703	0.387257987	NA
4930520O04Rik	36.70871461	-0.00017337	0.372647529	-0.000465238	0.999628794	NA
4930520P13Rik	1.248955738	-0.003351571	0.093048678	-0.036019542	NA	NA
4930521E06Rik	1.464848557	-0.049047062	0.093221259	-0.526136022	NA	NA
4930522H14Rik	0.145384011	0	0.085230119	0	NA	NA
4930522O17Rik	0.308264378	-0.209136378	0.089741888	-2.330420972	0.019783912	NA
4930523C07Rik	39.91045388	0.073386941	0.331626673	0.221293844	0.824863643	NA
4930523O13Rik	2.932995842	-0.087025354	0.122098697	-0.712745972	NA	NA
4930524B15Rik	1.783088694	-0.064681657	0.093412392	-0.692431224	NA	NA
4930524B17Rik	4.383089844	-0.03594245	0.169733303	-0.211758386	NA	NA
4930524C18Rik	7.288740733	-0.117202216	0.145878256	-0.803424848	NA	NA
4930524N10Rik	0.517592215	-0.076694614	0.091510396	-0.838097272	NA	NA
4930524O05Rik	0.29514211	-0.066066112	0.089619957	-0.737180806	NA	NA
4930524O08Rik	4.647347062	-0.137888254	0.172299369	-0.800282994	NA	NA
4930525C09Rik	0.923394882	-0.041421897	0.092666039	-0.447001921	NA	NA
4930525D18Rik	1.753817607	-0.094485874	0.113764455	-0.830539506	NA	NA
4930525G20Rik	39.68104834	-0.0825313	0.379206966	-0.217641835	0.827708186	NA
4930526H09Rik	2.646013313	-0.122733378	0.093658928	-1.310429032	NA	NA
4930526I15Rik	401.3994611	-0.149262316	0.296542557	-0.503341975	0.61472386	0.86451436
4930526L06Rik	2.901915678	-0.14011167	0.141463765	-0.990442111	0.321958071	NA
4930527F14Rik	3.158525226	-0.133860855	0.118214804	-1.132352725	NA	NA
4930527G23Rik	0.794655007	-0.045994198	0.092402964	-0.497756737	NA	NA
4930528A17Rik	58.358594	-0.166296398	0.38677565	-0.429955708	0.667227861	NA
4930528D03Rik	3.325505045	-0.108446259	0.141214827	-0.767952353	NA	NA
4930528G23Rik	2.273469028	-0.173372264	0.114517221	-1.513940542	NA	NA
4930528H21Rik	1.809077992	-0.046968827	0.104447681	-0.449687602	0.652935712	NA
4930528P14Rik	1.575147406	-0.097622649	0.093307488	-1.046246674	NA	NA
4930529C04Rik	5.886940451	-0.267615495	0.179090451	-1.494303538	NA	NA
4930529K09Rik	2.914194504	-0.049294828	0.093701918	-0.526081315	NA	NA
4930529L06Rik	1.472315168	-0.062912255	0.093257102	-0.674610877	NA	NA
4930532I03Rik	3.1402648	-0.098302777	0.112410333	-0.874499474	NA	NA
4930532M18Rik	3.9383154	0.036261863	0.135249077	0.26811172	0.788613325	NA
4930533B01Rik	33.46382526	-0.55290694	0.383143709	-1.443079779	0.148997999	NA
4930533N22Rik	1.27999735	-0.078892928	0.093100972	-0.847391027	NA	NA
4930533P14Rik	2.309073759	0.021900501	0.110827354	0.197609167	0.843350862	NA
4930538K18Rik	25.81074628	-0.352152294	0.34512782	-1.020353252	0.307560956	NA
4930539C22Rik	6.195499156	-0.233202255	0.162473178	-1.435327709	NA	NA
4930539E08Rik	51.76225132	-0.205718276	0.354114594	-0.580937016	0.561282903	NA
4930539J05Rik	81.96840945	0.254637353	0.384687249	0.661933437	0.508013882	0.813446431
4930539M17Rik	0.695843864	-0.038054379	0.092166706	-0.412886393	NA	NA
4930539N22Rik	5.361178645	-0.137691704	0.146076507	-0.942599918	NA	NA
4930540M03Rik	1.116452089	-0.051455955	0.092942992	-0.553629204	0.579832635	NA
4930542C21Rik	1.389321248	-0.0621476	0.093186833	-0.666913959	NA	NA
4930542D17Rik	2.994345977	-0.112692633	0.11289479	-0.998209331	NA	NA
4930543E12Rik	4.26028493	-0.149290741	0.116270295	-1.283997268	0.199142911	NA
4930543N07Rik	5.299260865	-0.03027507	0.097834682	-0.309451307	NA	NA
4930544D05Rik	3.594623997	0.063077051	0.206203389	0.305897256	0.759682875	NA
4930544G11Rik	2.809415902	-0.162276523	0.114808022	-1.413459793	0.157520575	NA
4930544M13Rik	2.28404931	-0.051856798	0.093562139	-0.554249816	NA	NA
4930545E07Rik	1.692016818	-0.073803168	0.093356477	-0.790552196	NA	NA
4930545H06Rik	1.24982704	-0.09946009	0.093077939	-1.068567817	NA	NA
4930545L23Rik	7.834002117	-0.171891531	0.159285869	-1.079138611	NA	NA
4930546C10Rik	4.913615542	-0.116137685	0.129399996	-0.897509181	NA	NA
4930546K05Rik	8.892242685	-0.160912022	0.170588788	-0.943274319	NA	NA
4930547E08Rik	6.875173574	-0.329757446	0.25425135	-1.296974217	0.194640058	NA
4930547E14Rik	1.600874677	-0.105872413	0.14831784	-0.71382116	0.475337773	NA
4930548G14Rik	3.039220407	-0.112957593	0.115108843	-0.981311172	NA	NA
4930548H24Rik	16.24415278	-0.62122049	0.297296052	-2.089568584	0.036656571	NA
4930548J01Rik	1.398088539	-0.073885479	0.093187471	-0.792869237	NA	NA
4930548K13Rik	0.322156973	-0.084391135	0.090090192	-0.936740544	0.348892035	NA
4930549C01Rik	0.478476206	-0.142784409	0.091374213	-1.562633528	0.118138817	NA
4930549C15Rik	1.815041038	-0.039680368	0.096242947	-0.412293771	NA	NA
4930549G23Rik	27.66313091	-0.147713914	0.367097895	-0.402382895	0.687402256	NA
4930550C14Rik	16.55355774	-0.306758564	0.324962035	-0.943982775	0.345178451	NA
4930550C17Rik	2.770468458	-0.021979109	0.10629581	-0.20677305	0.836187104	NA
4930550L24Rik	2.266604304	-0.089710804	0.143068736	-0.627046878	NA	NA
4930552N02Rik	7.685788578	-0.334782983	0.192965593	-1.734936146	0.082752116	NA
4930552P12Rik	9.003840117	-0.122273545	0.266106079	-0.459491739	0.645881083	NA
4930553C11Rik	6.068524534	-0.075132968	0.145622422	-0.515943675	NA	NA
4930553E22Rik	1.086839746	-0.126360565	0.092908145	-1.360059071	NA	NA
4930554C24Rik	2.212956204	-0.08924867	0.093556441	-0.953955383	NA	NA
4930554G24Rik	2.438699492	-0.053310742	0.104780405	-0.508785421	0.61090264	NA
4930554H23Rik	5.495710958	-0.090870579	0.141644374	-0.641540338	NA	NA
4930554I06Rik	0.413115662	0	0.090821958	0	NA	NA
4930555B11Rik	1.692242943	-0.05954923	0.114347008	-0.520776458	NA	NA
4930555B12Rik	0.145384011	0	0.085230119	0	NA	NA
4930555G01Rik	2.468591093	-0.13461196	0.194739009	-0.691242913	NA	NA
4930555G21Rik	1.800346467	-0.042724612	0.09339898	-0.457441949	NA	NA
4930555K05Rik	3.121253829	0.008214652	0.107874472	0.076150102	NA	NA
4930556C24Rik	2.662442254	-0.01344606	0.101515301	-0.132453535	NA	NA
4930556G01Rik	2.13162999	-0.083063644	0.125460499	-0.662070091	0.507926303	NA
4930556J02Rik	2.755916763	-0.067775044	0.157117473	-0.431365412	NA	NA
4930556M19Rik	67.70993914	0.243581252	0.363187366	0.670676557	0.5024266	NA
4930556N09Rik	1.642570865	-0.087565568	0.093331131	-0.93822466	NA	NA
4930556N13Rik	11.58347717	-0.260388393	0.287639995	-0.905257952	0.365328747	NA
4930557A04Rik	0.300654744	-0.11211578	0.089861325	-1.247653311	0.212158046	NA
4930557F10Rik	1.074757065	-0.096820737	0.092916142	-1.042022784	NA	NA
4930557J02Rik	0.823892619	-0.064761968	0.092483056	-0.700257659	0.483766409	NA
4930557K07Rik	68.23164836	-0.63053894	0.386352016	-1.632032223	0.102672698	NA
4930558C23Rik	1.930170917	0.003182437	0.09348524	0.034042135	NA	NA
4930558F17Rik	0.221391332	0	0.088336272	0	NA	NA
4930558G05Rik	3.224293833	-0.04613914	0.093745729	-0.492173246	NA	NA
4930558J18Rik	6.010985234	-0.270524313	0.196587448	-1.376101653	0.168790164	NA
4930558K02Rik	6.086772083	-0.099177379	0.159862927	-0.62039011	NA	NA
4930559C10Rik	2.92283988	-0.114504997	0.119318983	-0.959654482	0.337229139	NA
4930562C15Rik	85.00533715	-0.29874441	0.39304124	-0.760084134	0.447204296	0.775963921
4930563D23Rik	3.76512516	-0.094313991	0.158663739	-0.594426879	NA	NA
4930563E18Rik	10.33340727	0.052890455	0.260328206	0.203168362	0.839003441	NA
4930563E22Rik	52.24750602	-0.359342362	0.393440269	-0.913333967	0.361066923	NA
4930563F08Rik	0.795343053	-0.013309446	0.092481119	-0.143915279	NA	NA
4930563H07Rik	0.530531842	0.010199126	0.091603315	0.111340145	0.911346622	NA
4930563M20Rik	2.160969305	-0.038005911	0.093530461	-0.406347954	NA	NA
4930563M21Rik	18.4862527	-0.087718187	0.181866337	-0.482322281	NA	NA
4930564B18Rik	3.136834317	-0.112628487	0.115179997	-0.977847627	NA	NA
4930564C03Rik	17.94499118	-0.09122945	0.322721294	-0.28268804	0.777415985	NA
4930564D02Rik	3.188768419	-0.031060309	0.102351203	-0.303467939	NA	NA
4930565D16Rik	4.265931527	-0.067980941	0.095249188	-0.713716752	NA	NA
4930565N06Rik	254.3214082	-0.485177693	0.345726286	-1.403357835	0.16051016	0.516737921
4930567H12Rik	3.152116862	-0.185001027	0.14692921	-1.259116733	0.207988171	NA
4930567H17Rik	24.75941658	0.018770918	0.234466131	0.08005812	0.936191031	NA
4930567J20Rik	0.644987152	-0.091665678	0.092119623	-0.99507222	0.31970114	NA
4930567K12Rik	1.823328589	-0.086343169	0.093429968	-0.924148542	NA	NA
4930567K20Rik	0.746288808	-0.035967597	0.092348203	-0.389478043	NA	NA
4930568D16Rik	2.195250582	-0.063616152	0.095440409	-0.666553637	NA	NA
4930568E12Rik	4.54261638	-0.036486852	0.151716065	-0.240494319	0.809947067	NA
4930568G15Rik	5.561433438	-0.174319882	0.161802149	-1.077364446	0.281317481	NA
4930570G19Rik	10.22931438	-0.131025945	0.190392585	-0.688188274	0.491334227	NA
4930571K23Rik	5.79068116	-0.101117778	0.095400787	-1.059926031	NA	NA
4930571O06Rik	1.828802465	-0.03311436	0.093403427	-0.354530467	NA	NA
4930572K03Rik	1.819676886	-0.077802236	0.093426542	-0.832763732	NA	NA
4930572O03Rik	1.399503684	-0.038353428	0.105910183	-0.362131638	NA	NA
4930572O13Rik	1.031024138	-0.063044039	0.092822223	-0.679191216	NA	NA
4930573O16Rik	0.832267293	-0.044884479	0.09246697	-0.485410942	NA	NA
4930577N17Rik	211.9703055	-0.131901895	0.344926226	-0.382406107	0.702160161	0.900178286
4930578C19Rik	1.902273138	-0.023184631	0.093437428	-0.248130025	NA	NA
4930578E11Rik	8.299154589	-0.340777075	0.238363761	-1.429651364	0.152817106	NA
4930578I06Rik	1.543424641	0	0.093253341	0	NA	NA
4930578M01Rik	20.08772543	0.096127957	0.34592043	0.277890372	0.781096515	NA
4930578N18Rik	0.986385792	-0.111403955	0.092807794	-1.20037283	NA	NA
4930579F01Rik	5.586829497	-0.237937506	0.154359231	-1.541453045	NA	NA
4930579G18Rik	253.2709414	-0.410296935	0.328877959	-1.247565925	0.212190064	0.575140794
4930579G24Rik	42.78769595	0.067963464	0.372719971	0.182344572	0.855312321	NA
4930579H20Rik	2.416088776	-0.095755585	0.135953316	-0.704326956	NA	NA
4930579J19Rik	0.965608162	-0.089700485	0.092768582	-0.966927412	NA	NA
4930579K19Rik	20.94035682	-0.45371643	0.346415314	-1.309747033	0.190281427	NA
4930579P08Rik	3.919887789	-0.131187417	0.116557712	-1.125514695	NA	NA
4930581F22Rik	170.2026462	-0.589031777	0.32192638	-1.829709564	0.06729338	0.338765024
4930583K01Rik	3.171290817	-0.146280385	0.135655994	-1.078318623	0.280891589	NA
4930583P06Rik	0.939419409	-0.058350208	0.092705845	-0.629412393	0.529079106	NA
4930584F24Rik	1.30908162	-0.077102768	0.093132037	-0.827886621	NA	NA
4930586N03Rik	1.443738638	-0.084709273	0.093199541	-0.908902255	NA	NA
4930587E11Rik	1.606896416	-0.081033442	0.093324989	-0.868293079	NA	NA
4930590J08Rik	18.64618141	-0.390069389	0.284512683	-1.371008793	0.170372215	NA
4930590L20Rik	0.933923765	-0.092050631	0.092722528	-0.992753679	NA	NA
4930591A17Rik	1.069498295	-0.119195879	0.092907731	-1.282948972	NA	NA
4930591E09Rik	0.951930707	-0.092498157	0.09271374	-0.997674747	0.318437102	NA
4930592A05Rik	2.463389124	-0.087541497	0.119055813	-0.73529796	NA	NA
4930592I03Rik	102.9364031	-0.318603507	0.367230793	-0.867583856	0.385622187	0.732113816
4930593A02Rik	3.172520002	-0.17163281	0.15116148	-1.135426892	0.256196497	NA
4930593C16Rik	1.646328252	-0.06400833	0.093356679	-0.685632038	NA	NA
4930594C11Rik	2707.937678	-0.709330029	0.348365657	-2.036165204	0.041733769	0.261614035
4930594O21Rik	7.006924176	-0.044581165	0.093983119	-0.474352896	NA	NA
4930595D18Rik	69.43233182	-0.536198061	0.387968724	-1.382065173	0.166951691	NA
4930595M18Rik	2.069811344	-0.094926446	0.102734232	-0.924000152	NA	NA
4930596D02Rik	5.790516678	-0.104685345	0.126396594	-0.828229162	NA	NA
4930596I21Rik	64.02053919	0.01930422	0.374078663	0.051604707	0.958843669	NA
4930597A21Rik	1.658178432	-0.075925095	0.093325978	-0.813547274	NA	NA
4930597G03Rik	4.908997248	-0.23520502	0.154081929	-1.526493218	0.126887078	NA
4930598F16Rik	1.162935003	-0.111437743	0.093006654	-1.198169567	NA	NA
4930599N23Rik	87.78959015	0.134034996	0.392261165	0.341698359	0.732577907	0.912120943
4931402G19Rik	147.0408148	-0.361878807	0.276129344	-1.310540927	0.190012908	0.553541633
4931403E22Rik	65.24454039	-0.754151319	0.393601945	-1.916025388	0.055361864	NA
4931403G20Rik	184.031538	-0.55354421	0.383161659	-1.444675367	0.148549092	0.498440023
4931406B18Rik	86.94705822	-0.029472091	0.27486917	-0.107222252	0.914612663	0.97750638
4931406C07Rik	1400.673117	0.096270112	0.165854913	0.580447758	0.561612707	0.83913117
4931406H21Rik	1362.490202	-0.384872969	0.31980115	-1.203475873	0.228792222	0.590664463
4931406P16Rik	1734.403891	0.10889271	0.162109178	0.671724521	0.501759087	0.808765624
4931408C20Rik	12.37416277	-0.304705859	0.191283623	-1.592953197	NA	NA
4931408D14Rik	9.521776784	-0.159002337	0.17853669	-0.890586341	NA	NA
4931409K22Rik	11.59836554	-0.193989773	0.213699871	-0.907767387	0.364001133	NA
4931414P19Rik	231.4933671	0.034392991	0.35152778	0.097838615	0.922060444	0.979098319
4931417E11Rik	2.213851479	-0.038009814	0.093530397	-0.406389954	NA	NA
4931419H13Rik	2.680937806	-0.054947466	0.093666361	-0.586629666	NA	NA
4931420L22Rik	2.33895683	-0.063739703	0.095379314	-0.668275965	NA	NA
4931423N10Rik	7.254573014	-0.231453839	0.215119819	-1.075929872	NA	NA
4931428F04Rik	85.64394507	-0.13824524	0.386102888	-0.358052851	0.720303762	0.907118133
4931428L18Rik	4.535672276	-0.098976575	0.139488112	-0.709569969	NA	NA
4931429I11Rik	14.20495536	-0.371405498	0.241288927	-1.539256285	0.123741742	NA
4931429L15Rik	6.408814128	-0.13392462	0.171015224	-0.783115192	NA	NA
4931429P17Rik	1.827256091	-0.0507583	0.123225016	-0.411915546	NA	NA
4931430N09Rik	1.144222439	-0.07372244	0.092937744	-0.793245423	NA	NA
4931431C16Rik	197.9913525	0.230862161	0.3847669	0.600005252	0.548502735	0.83287195
4931431F19Rik	3.144085908	-0.095361632	0.119498604	-0.798014614	NA	NA
4931440F15Rik	63.30613945	-0.309904788	0.387965887	-0.798793911	0.424409922	NA
4931440J10Rik	4.142961867	-0.131548253	0.189856079	-0.692884074	NA	NA
4931440P22Rik	119.7338003	0.135593897	0.393242885	0.344809537	0.730237563	0.911231752
4932411E22Rik	3.112622424	-0.080194229	0.095624977	-0.838632671	NA	NA
4932411N23Rik	4.736663603	-0.132636331	0.173523928	-0.764369113	NA	NA
4932412D23Rik	15.14207366	-0.342840694	0.244360642	-1.403011102	0.160613528	NA
4932413F04Rik	3.235386037	-0.080826308	0.113044253	-0.71499706	NA	NA
4932414J04Rik	8.427972945	-0.175891162	0.143388528	-1.226675273	NA	NA
4932414N04Rik	8.390500085	-0.241221946	0.183635351	-1.313592094	NA	NA
4932415M13Rik	9.392599496	-0.233486851	0.156406074	-1.492824704	NA	NA
4932416H05Rik	49.68733279	-0.358186909	0.387612713	-0.924084524	0.35544231	NA
4932416K20Rik	398.670279	0.025662925	0.264311536	0.097093475	0.922652163	0.979098319
4932418E24Rik	6.060952502	-0.114807974	0.170119569	-0.674866361	NA	NA
4932429P05Rik	1.318174353	-0.078173215	0.093113395	-0.839548545	0.40116156	NA
4932435O22Rik	6.944752639	-0.270454389	0.195439561	-1.383826224	0.166411671	NA
4932438A13Rik	7775.479298	-0.199381211	0.158092154	-1.261170816	0.207247311	0.569688647
4932438H23Rik	12.57504985	-0.361952264	0.304295692	-1.189475477	0.234252616	NA
4932441J04Rik	1.172385406	-0.024392374	0.134667268	-0.181130685	0.856265	NA
4932443I19Rik	3.958993353	-0.154299487	0.166696926	-0.925628864	0.354638888	NA
4932702P03Rik	0.97777437	0	0.092776936	0	1	NA
4933400A11Rik	2.065037547	-0.029380406	0.101080615	-0.290663108	0.771308989	NA
4933400B14Rik	4.136442371	-0.107979324	0.111762191	-0.966152536	0.333967859	NA
4933400C23Rik	1.654966005	-0.070251053	0.093335699	-0.752670778	NA	NA
4933400F21Rik	118.8232972	-0.519383047	0.383562712	-1.354102031	0.175703828	0.537568334
4933400L20Rik	2.905562568	-0.061656267	0.094379223	-0.653282211	NA	NA
4933401B06Rik	1.322763311	-0.048450407	0.093131438	-0.520236863	NA	NA
4933401D09Rik	9.264992697	-0.241151949	0.181038992	-1.332044253	0.182845647	NA
4933401H06Rik	17.42199959	-0.246015376	0.334111748	-0.736326625	0.461531947	NA
4933402C06Rik	2.770122793	-0.079685095	0.100604539	-0.792062627	0.428324161	NA
4933402D24Rik	8.617845856	-0.178953523	0.250403249	-0.714661348	0.474818327	NA
4933402E13Rik	8.10388778	-0.17849906	0.156610212	-1.139766413	NA	NA
4933402J07Rik	5.530328209	-0.110623103	0.134748518	-0.820959702	NA	NA
4933402J10Rik	4.790727498	-0.132148762	0.134584959	-0.981898445	NA	NA
4933402J15Rik	2.856971092	-0.144923442	0.113260459	-1.279559011	NA	NA
4933402N03Rik	5.800506652	-0.134775523	0.126677816	-1.063923636	NA	NA
4933402N22Rik	0.337435272	0	0.09027475	0	1	NA
4933402P03Rik	4.539167294	-0.027852605	0.111182744	-0.250511941	NA	NA
4933403O08Rik	0.954504156	-0.048659112	0.092744987	-0.524654906	NA	NA
4933404G15Rik	5.446146796	-0.324415516	0.18923355	-1.714365747	0.086461575	NA
4933404K08Rik	2.469204264	-0.077966579	0.093625221	-0.832751881	NA	NA
4933404K13Rik	3.778764632	-0.121449635	0.19933201	-0.609283148	0.542336775	NA
4933404O12Rik	143.8683855	-0.01900623	0.387601549	-0.049035484	0.960891018	0.989861718
4933405D12Rik	2.215481033	-0.111400361	0.14869051	-0.749209621	0.453730871	NA
4933405E24Rik	1.964863676	-0.073236932	0.093482407	-0.783430108	NA	NA
4933405L10Rik	4.053579052	-0.058212975	0.141318266	-0.411928174	0.68039207	NA
4933405O20Rik	1.70860691	-0.069292195	0.098089464	-0.70641833	0.479928025	NA
4933406C10Rik	23.37944034	-0.334224782	0.335131525	-0.997294368	0.318621647	NA
4933406D12Rik	4.045332482	-0.163754815	0.140675808	-1.164058104	NA	NA
4933406F09Rik	1.050223875	-0.083323942	0.092903896	-0.89688319	0.369781251	NA
4933406G16Rik	2.016275114	-0.03839758	0.107401524	-0.357514295	NA	NA
4933406I18Rik	1227.644108	-0.769125334	0.280618875	-2.740818248	0.00612864	0.076655878
4933406J08Rik	4.369006766	-0.055122559	0.154202876	-0.357467773	0.720741648	NA
4933406J10Rik	76.76309497	-0.741754466	0.378525231	-1.95959055	0.050043667	0.287905222
4933406K04Rik	2.928891608	-0.077761056	0.115193564	-0.675046884	NA	NA
4933406M09Rik	27.19333814	-0.171065118	0.321942482	-0.531353046	0.595174153	NA
4933407E24Rik	1.389014377	-0.035144352	0.102079839	-0.344282994	0.730633472	NA
4933407G14Rik	4.063014493	-0.055638187	0.110486244	-0.503575693	NA	NA
4933407I05Rik	2.817557753	-0.102738233	0.105257884	-0.976062109	NA	NA
4933407K13Rik	162.2333161	-0.77644678	0.336110802	-2.310091716	0.020883077	0.170613106
4933407L21Rik	3.364497506	-0.090890999	0.127858788	-0.710870176	NA	NA
4933408B17Rik	25.58602811	-0.237086076	0.315494098	-0.751475472	0.452366557	NA
4933408J17Rik	7.972851448	-0.010932426	0.304217188	-0.035936253	0.971333188	NA
4933408N05Rik	3.436794684	-0.056613606	0.099468161	-0.569163092	NA	NA
4933409G03Rik	5.709529278	-0.29622857	0.211305892	-1.401894514	0.160946749	NA
4933409K07Rik	4.264751311	-0.413803816	0.301723146	-1.371468583	0.170228931	NA
4933411E08Rik	4.604405119	-0.129540232	0.141663819	-0.91442002	0.360496186	NA
4933411G06Rik	2.600458654	-0.030907456	0.093634436	-0.330086426	NA	NA
4933411K16Rik	54.67455904	-0.059431363	0.390529801	-0.152181376	0.879043883	NA
4933412E12Rik	177.6876345	0.357235573	0.312392167	1.143548432	0.252810958	0.616275269
4933412E24Rik	8.518116218	-0.133327174	0.140664282	-0.94783958	NA	NA
4933412O06Rik	2.782334709	-0.032308294	0.112129104	-0.28813477	0.773243578	NA
4933413G19Rik	2.030578418	-0.147874628	0.151828345	-0.973959296	0.33007675	NA
4933413J09Rik	40.40051712	-0.214881892	0.36914125	-0.582112923	0.560490621	NA
4933413L06Rik	1.682841166	-0.018582569	0.093377894	-0.199003943	NA	NA
4933415F23Rik	1.389929719	-0.050470573	0.093181065	-0.541639791	NA	NA
4933416C03Rik	14.67097892	-0.257447153	0.216336197	-1.190032719	0.234033532	NA
4933416E03Rik	4.201763098	-0.107441967	0.105069972	-1.022575384	NA	NA
4933416M06Rik	1.99082641	-0.095740476	0.111710628	-0.857039999	NA	NA
4933416M07Rik	10.52057231	-0.142343951	0.205112275	-0.693980655	0.487694341	NA
4933417A18Rik	1.02433143	-0.109040973	0.092842878	-1.174467827	NA	NA
4933417D19Rik	78.03566099	-0.240581144	0.376206985	-0.639491433	0.522503285	0.820180717
4933417E11Rik	1.775587322	-0.042472811	0.093405957	-0.454712018	0.649316433	NA
4933417G07Rik	12.61644047	-0.611196851	0.314884679	-1.941018066	0.052256086	NA
4933417O13Rik	2.158492421	-0.007126196	0.101275194	-0.070364674	0.943903407	NA
4933421I07Rik	2.714275601	-0.068602528	0.099191701	-0.691615597	NA	NA
4933421O10Rik	1999.18859	0.426857274	0.270063099	1.580583483	0.113973305	0.437450086
4933422A05Rik	3.348381763	-0.090460028	0.221116757	-0.40910526	0.682462416	NA
4933424G05Rik	6.774811153	-0.166291946	0.265978	-0.625209399	0.531833634	NA
4933424G06Rik	5.636870369	-0.192866983	0.21282132	-0.906239014	0.364809357	NA
4933425B07Rik	5.356647684	-0.12784024	0.129562313	-0.986708532	NA	NA
4933425L06Rik	33.38139866	-0.252671108	0.35279461	-0.71619889	0.473868548	NA
4933427D06Rik	5.090800979	-0.059975486	0.108134073	-0.554640038	NA	NA
4933427D14Rik	714.5548665	-0.171184607	0.21466901	-0.797435116	0.425198372	0.762431705
4933427E11Rik	4.434438072	-0.120463789	0.180192532	-0.668528199	0.503796488	NA
4933427E13Rik	4.781565897	-0.098076097	0.1141012	-0.859553594	NA	NA
4933427G17Rik	10.24508912	-0.33176986	0.233512024	-1.420782768	0.155379922	NA
4933427I22Rik	2.586473751	-0.067636544	0.10305458	-0.656317691	NA	NA
4933428C19Rik	2.918741666	-0.029277617	0.093688329	-0.31250015	NA	NA
4933428G20Rik	7.738655996	-0.196316267	0.237836795	-0.825424289	0.40913075	NA
4933429K18Rik	4.103865348	-0.04474718	0.148912543	-0.300493021	NA	NA
4933429O19Rik	5.589386373	-0.085446696	0.139248612	-0.613626909	0.539461898	NA
4933430H16Rik	1.90192334	-0.087166148	0.093466268	-0.932594716	NA	NA
4933430I17Rik	22.13998954	-0.543350968	0.340947193	-1.593651392	0.111014137	NA
4933430M04Rik	1.509473914	-0.059078273	0.09325233	-0.633531328	NA	NA
4933430N04Rik	3.025463567	-0.066074567	0.095329954	-0.693114431	NA	NA
4933431E20Rik	58.21888477	-0.274297723	0.393005725	-0.697948414	0.485209456	NA
4933431G14Rik	439.1255159	-0.385136886	0.327324521	-1.176620941	0.239346836	0.600005517
4933432G23Rik	1.268300709	-0.066243366	0.093099137	-0.711535768	NA	NA
4933432I03Rik	26.88925208	0.277678369	0.374803	0.740864853	0.458775388	NA
4933432I09Rik	8.842383455	0.101242106	0.217166052	0.466196743	0.64107468	NA
4933432K03Rik	1.192303061	-0.028444541	0.09299412	-0.305874619	NA	NA
4933433C11Rik	5.362106851	-0.011142586	0.143775806	-0.077499727	NA	NA
4933433F19Rik	1.146409483	-0.080542048	0.092946824	-0.866538995	NA	NA
4933433G08Rik	3.040405755	-0.115860684	0.099618269	-1.163046558	NA	NA
4933433G15Rik	114.6525075	0.184640011	0.38768244	0.476266119	0.6338848	0.872506381
4933433G19Rik	41.1143089	0.028399197	0.38012667	0.074709825	0.940445591	NA
4933433H22Rik	16.70964539	-0.24577124	0.322874834	-0.761196645	0.446539622	NA
4933434E20Rik	2045.122366	0.211524783	0.161104411	1.312967044	0.189194053	0.553254856
4933436E23Rik	3.132334833	-0.087688598	0.112311371	-0.78076331	NA	NA
4933436H12Rik	3.176235929	-0.083641293	0.112909122	-0.740784195	NA	NA
4933436I01Rik	7.221713368	-0.040337283	0.093987818	-0.429175652	NA	NA
4933438B17Rik	1.384939228	-0.057738299	0.093149894	-0.619842889	NA	NA
4933438K21Rik	11.69322411	-0.156795157	0.160748516	-0.975406556	NA	NA
4933439C10Rik	182.2584921	-0.593459474	0.362897857	-1.635334747	0.101978893	0.415730165
4933439K11Rik	39.18175265	-0.042612699	0.379970814	-0.112147295	0.910706618	NA
4933440J02Rik	3.855831668	-0.057212157	0.102587596	-0.557690781	NA	NA
4933440M02Rik	5.740895749	-0.232903563	0.170713156	-1.36429768	NA	NA
5031410I06Rik	1.820042282	-0.042242215	0.093412345	-0.452212338	NA	NA
5031414D18Rik	2363.99402	-0.472343214	0.218683882	-2.159936115	0.030777615	0.217343879
5031425E22Rik	784.7065625	-0.117669138	0.254495987	-0.462361469	0.643822126	0.876815477
5031425F14Rik	22.11390282	0.11358213	0.316079524	0.359346687	0.719335752	NA
5031426D15Rik	7.29406594	-0.245459218	0.19478101	-1.260180438	0.207604278	NA
5031434C07Rik	6.245239349	-0.128699139	0.144293772	-0.891924418	NA	NA
5031434O11Rik	44.87017672	-0.323328896	0.360933535	-0.895812842	0.37035273	NA
5031439G07Rik	3453.97224	-0.003102601	0.121379756	-0.025561108	0.979607407	0.995354756
5033403F01Rik	8.342083194	0.036422396	0.270545737	0.134625652	0.892907859	NA
5033403H07Rik	0.303671314	-0.038650869	0.089843102	-0.430204082	NA	NA
5033404E19Rik	1.477682089	-0.058930943	0.093255524	-0.631929786	NA	NA
5033406O09Rik	3.623948662	-0.140608241	0.17513632	-0.802850268	0.422061284	NA
5033428I22Rik	4.664371495	-0.03299743	0.106358281	-0.310247869	NA	NA
5330411J11Rik	2.624518151	-0.093257838	0.115863494	-0.804894059	NA	NA
5330413P13Rik	9.63131938	-0.060780659	0.094035997	-0.646355241	NA	NA
5330417C22Rik	10.62214846	-0.20225991	0.24421697	-0.828197605	NA	NA
5330426P16Rik	244.5575799	-0.08685439	0.300892141	-0.288656227	0.772844463	0.929071646
5330434G04Rik	8.662634392	-0.119657963	0.209414715	-0.571392336	0.567733723	NA
5330439B14Rik	1.3173329	0	0.093103821	0	NA	NA
5430401F13Rik	0.291806154	-0.04011133	0.089566178	-0.447840143	NA	NA
5430402E10Rik	0.836559925	-0.072414586	0.092550628	-0.782432143	NA	NA
5430402O13Rik	21.94276733	-0.296899908	0.367353314	-0.8082135	0.418967688	NA
5430403N17Rik	7.853002733	-0.048970215	0.094003844	-0.520938429	NA	NA
5430405H02Rik	77.60628218	-0.621443208	0.372686732	-1.667468022	0.095421378	0.403847198
5430416N02Rik	208.1654232	-0.349505568	0.324494924	-1.077075612	0.281446488	0.645331238
5430416O09Rik	10.23263304	-0.170284607	0.178128997	-0.955962307	NA	NA
5430419D17Rik	11.66285009	-0.083236462	0.115627669	-0.719866299	NA	NA
5430421F17Rik	9.074769006	-0.175190406	0.184987579	-0.947038756	0.343619031	NA
5430421N21Rik	1.635054502	-0.035151738	0.093318162	-0.376686995	0.706406229	NA
5430425K12Rik	3.876572179	-0.204451842	0.157860386	-1.295143431	NA	NA
5430427M07Rik	7.35313157	-0.093496516	0.263262328	-0.355145823	0.72248035	NA
5430427O19Rik	1286.439782	-0.083706544	0.158390786	-0.528481146	0.59716543	0.857015363
5430428K19Rik	1.269948078	-0.078286329	0.093111544	-0.840780053	0.400471164	NA
5430431A17Rik	60.10238526	-0.187435451	0.390616288	-0.479845456	0.631337288	NA
5430434I15Rik	2.462142552	-0.042920345	0.165734898	-0.258969871	0.795658487	NA
5430437J10Rik	9.176900952	-0.078818841	0.297224724	-0.265182655	0.790868756	NA
5430440P10Rik	4.266727761	-0.069147988	0.180891738	-0.382261727	0.70226724	NA
5530400C23Rik	2.229964365	-0.172473162	0.134551209	-1.281840296	0.199898675	NA
5530401A14Rik	1.475733705	-0.064486077	0.093254632	-0.69150535	NA	NA
5530601H04Rik	463.8610345	-0.177202845	0.293026771	-0.604732613	0.545356675	0.831258383
5730403I07Rik	3.140811892	-0.019392635	0.133371678	-0.145402945	NA	NA
5730405O15Rik	70.64109726	-0.291880899	0.360646046	-0.809327879	0.418326574	NA
5730408K05Rik	68.70862348	0.229371096	0.374395522	0.612643802	0.540111889	NA
5730409E04Rik	530.5667342	-0.088438257	0.266144002	-0.33229476	0.739666696	0.915151762
5730412P04Rik	4.353297194	-0.059279446	0.171314866	-0.346026279	NA	NA
5730416F02Rik	1.573556958	0	0.102616947	0	NA	NA
5730420D15Rik	2.636311454	-0.110603704	0.123872316	-0.892884767	0.371918886	NA
5730422E09Rik	37.74924525	-0.455570611	0.36539125	-1.246802191	0.212470037	NA
5730435O14Rik	13.12673169	-0.42606232	0.30235704	-1.40913643	0.158794831	NA
5730455P16Rik	696.315161	-0.143263613	0.23722582	-0.603912397	0.545901886	0.83151659
5730457N03Rik	1.379586273	-0.064910569	0.106582713	-0.60901592	NA	NA
5730460C07Rik	7.766047969	-0.071934335	0.09885732	-0.727658157	NA	NA
5730480H06Rik	62.92251222	-0.12356821	0.393390484	-0.314110826	0.753436868	NA
5730488B01Rik	3.440461545	-0.048261565	0.15572455	-0.309916226	NA	NA
5730507C01Rik	2.96624493	0.005176102	0.250065966	0.020698947	NA	NA
5730508B09Rik	43.68715653	-0.372148621	0.386810835	-0.962094616	0.336002078	NA
5730522E02Rik	4.701369154	0.006231725	0.18847314	0.033064259	NA	NA
5730559C18Rik	6.044018371	-0.143974701	0.147304326	-0.977396289	NA	NA
5830411N06Rik	10.97361039	-0.056396596	0.105852143	-0.532786529	NA	NA
5830415F09Rik	211.6583033	-0.012456467	0.338099473	-0.036842609	0.9706105	0.993166646
5830416I19Rik	11.57749441	-0.18990837	0.237128325	-0.800867503	0.423208355	NA
5830416P10Rik	36.6601568	-0.292848977	0.31634296	-0.925732555	0.354584985	NA
5830417I10Rik	459.1127364	0.018285092	0.303082305	0.060330452	0.951892449	0.985816712
5830418P13Rik	4.943186127	-0.175768277	0.159540405	-1.101716379	NA	NA
5830428M24Rik	7.051713501	-0.144527693	0.25648739	-0.563488493	0.573102294	NA
5830432E09Rik	411.9521286	-0.488610581	0.27413361	-1.782381157	0.074687096	0.359736784
5830444B04Rik	283.3080851	-0.48099328	0.30156895	-1.594969508	0.110719055	0.431742674
5830454E08Rik	37.72636712	0.180901481	0.385330773	0.469470631	0.638733273	NA
5830473C10Rik	24.65369075	-0.537330493	0.340863283	-1.576381264	0.114937964	NA
5930403L14Rik	42.36307232	-0.547764119	0.382835501	-1.430808057	0.152485233	NA
5930412G12Rik	5.358518324	-0.234557929	0.194424601	-1.206421037	0.227655188	NA
5930430L01Rik	64.84812163	-0.344548265	0.393213139	-0.876237926	0.380900703	NA
5930438M14Rik	2.573150639	-0.030347105	0.101297307	-0.299584518	NA	NA
6030407O03Rik	4.33593531	-0.054628144	0.136349047	-0.400649254	0.688678378	NA
6030408B16Rik	6.325583438	-0.247541205	0.214228817	-1.1554991	0.247886101	NA
6030419C18Rik	19.96511935	0.096629425	0.306495821	0.315271589	0.752555454	NA
6030440G07Rik	4.462869958	-0.093294757	0.158284061	-0.589413465	NA	NA
6030443J06Rik	42.03434642	-0.471190003	0.355839718	-1.324163601	0.185448716	NA
6030458C11Rik	1227.783148	-0.410077377	0.217640302	-1.884197798	0.059538225	0.316617715
6030466F02Rik	4.007711967	-0.097896096	0.13979997	-0.700258348	NA	NA
6030468B19Rik	49.26129385	-0.189907244	0.300199606	-0.632603241	0.52699277	NA
6030469F06Rik	2.676639058	-0.098799432	0.107937064	-0.915342971	0.360011607	NA
6030471H07Rik	2.08728288	-0.093514698	0.114672462	-0.815493941	0.414789632	NA
6030498E09Rik	1.095519961	-0.032554708	0.09294047	-0.350274834	NA	NA
6230400D17Rik	38.33839073	-0.010584746	0.373237337	-0.028359291	0.977375592	NA
6330403A02Rik	19.94211971	-0.041066893	0.30093613	-0.136463818	0.891454626	NA
6330403K07Rik	17.67722378	-0.075999006	0.346376432	-0.219411596	0.826329438	NA
6330407A03Rik	681.1212001	-0.554563237	0.335519886	-1.652847595	0.098361885	0.409859845
6330408A02Rik	144.9352014	-0.429254925	0.393042998	-1.092132228	0.274774986	0.637377704
6330409D20Rik	78.14344961	-0.586693423	0.375693149	-1.561629284	0.118375347	0.444689224
6330410L21Rik	6.111947741	-0.073895324	0.132423868	-0.558021188	NA	NA
6330415B21Rik	5.123614501	-0.153825692	0.154764356	-0.993934882	NA	NA
6330415G19Rik	23.54224266	-0.391128916	0.375851096	-1.040648597	0.298038668	NA
6330416G13Rik	1474.331984	-0.038229525	0.159981437	-0.238962254	0.811134852	0.942986336
6330418K02Rik	170.7272055	-0.678746859	0.358086842	-1.895481151	0.058028687	0.31184413
6330549D23Rik	47.98871441	-0.044824831	0.388616856	-0.115344535	0.90817204	NA
6430503K07Rik	1.364855288	-0.053385736	0.093206197	-0.57277024	NA	NA
6430531B16Rik	11.31018315	-0.39879751	0.29594813	-1.347525021	0.1778112	NA
6430548M08Rik	759.9892306	0.249112424	0.238336811	1.045211702	0.295925136	0.656849475
6430550D23Rik	46.10253952	-0.210129929	0.392887553	-0.534834783	0.592764109	NA
6430562O15Rik	19.01971869	-0.535140327	0.344567948	-1.553076341	0.120404898	NA
6430571L13Rik	23.04753591	-0.208666821	0.354180931	-0.589153177	0.555758524	NA
6430573F11Rik	5.46729995	-0.12788462	0.175711244	-0.72781125	0.466729137	NA
6430584L05Rik	7.665768316	-0.234310992	0.179874821	-1.302633635	NA	NA
6430710C18Rik	2.791817944	-0.228308112	0.186531667	-1.223964359	0.220965673	NA
6530402F18Rik	94.95450243	-0.075150154	0.392629117	-0.191402396	0.848210343	0.955626927
6530403H02Rik	8.92516715	-0.077923903	0.095035437	-0.819945756	NA	NA
6530411M01Rik	2.558573423	-0.115059812	0.132072408	-0.871187359	0.383651861	NA
6720468P15Rik	4.700615951	-0.266036973	0.15916114	-1.671494514	NA	NA
6720483E21Rik	2.735688791	-0.292638422	0.187654129	-1.559456345	NA	NA
6720489N17Rik	84.61256532	-0.249103867	0.389732509	-0.639166253	0.522714784	0.820268997
6820408C15Rik	9.370986749	-0.234448778	0.27980435	-0.83790255	0.402085437	NA
6820431F20Rik	756.4654357	-0.165095698	0.236905515	-0.696884148	0.485875299	0.798389627
7420426K07Rik	0.634051929	-0.032478608	0.092040285	-0.352873831	NA	NA
7420461P10Rik	3.458484703	-0.054661269	0.099079866	-0.551688965	NA	NA
7420700N18Rik	2.068381325	-0.073309005	0.11152892	-0.657309383	0.510982004	NA
7420701I03Rik	3.144698831	-0.097026463	0.118542047	-0.818498292	NA	NA
7530416G11Rik	4.090981988	-0.129089559	0.186002988	-0.69401874	0.487670457	NA
7630403G23Rik	3.631420347	-0.079937706	0.100294301	-0.797031394	NA	NA
8030411F24Rik	1.121186069	-0.073338527	0.092946136	-0.789043314	NA	NA
8030423F21Rik	13.05269437	-0.183842624	0.249801012	-0.735956283	0.461757303	NA
8030423J24Rik	26.89171595	0.157832078	0.349293978	0.45186029	0.651369633	NA
8030442B05Rik	565.6991886	-0.844887927	0.272266836	-3.103161367	0.001914652	0.034168004
8030443G20Rik	0.874740079	-0.07404141	0.092612107	-0.79947873	NA	NA
8030451O07Rik	2.934328593	-0.076918716	0.094426488	-0.814588337	NA	NA
8030455M16Rik	1.134148386	-0.073035987	0.092952624	-0.785733465	NA	NA
8030462N17Rik	912.1495603	-0.055265546	0.189442379	-0.291727471	0.770495003	0.928308556
8430408G22Rik	262.3925079	-0.273410254	0.374847206	-0.729391201	0.465762399	0.784814194
8430419L09Rik	1132.408604	-0.01408104	0.167695124	-0.083968093	0.9330818	0.982932861
8430422H06Rik	2.116614446	-0.022995337	0.104662149	-0.219710151	NA	NA
8430423G03Rik	1.477786818	-0.082634222	0.093229535	-0.886352403	NA	NA
8430426J06Rik	2.833097904	-0.138669304	0.130005068	-1.066645368	NA	NA
8430429K09Rik	133.2866246	-0.511315858	0.360368632	-1.418868936	0.15593723	0.509878124
8430430B14Rik	2.927398738	-0.032180305	0.093691576	-0.343470627	NA	NA
8430431K14Rik	28.54692973	-0.178677104	0.316970415	-0.56370278	0.572956425	NA
8430436N08Rik	1.001902569	0.02506679	0.092860608	0.269939978	0.78720643	NA
8430437L04Rik	2.434269788	-0.049009247	0.093609883	-0.523547786	NA	NA
9030025P20Rik	290.7903448	-0.669447514	0.359293833	-1.863231297	0.062429731	0.323761896
9030204H09Rik	1.264452014	-0.027296376	0.093091471	-0.293221023	NA	NA
9030404E10Rik	3.495194246	-0.165400539	0.191698299	-0.862816936	0.388238126	NA
9030612E09Rik	3.166842218	-0.009004079	0.110582907	-0.081423785	NA	NA
9030617O03Rik	1145.830588	-0.05673011	0.252795348	-0.224411209	0.82243735	0.946776765
9030619P08Rik	4.483683665	-0.158383241	0.148484125	-1.066667841	NA	NA
9030624G23Rik	8.083110435	0.012937312	0.279148878	0.046345564	0.963034824	NA
9030624J02Rik	3112.353197	0.237192433	0.143317606	1.655012527	0.097921957	0.408719319
9030625G05Rik	2.240852884	-0.142216129	0.123813526	-1.148631608	0.250707918	NA
9130008F23Rik	3.560869692	-0.100745413	0.11281465	-0.893017108	NA	NA
9130011E15Rik	833.6186239	-0.508728954	0.159811944	-3.183297448	0.001456079	0.027564667
9130015A21Rik	3.602375887	-0.087686389	0.093800276	-0.934820159	NA	NA
9130015L21Rik	0.804355081	-0.046060426	0.092399063	-0.49849451	NA	NA
9130019O22Rik	617.3241402	0.13616661	0.250248641	0.544125273	0.58635527	0.852358125
9130019P16Rik	354.5173121	-0.353849372	0.349783087	-1.011625162	0.31171731	0.671982472
9130023H24Rik	303.8598372	-0.143956397	0.357611363	-0.40254984	0.687279416	0.894892578
9130024F11Rik	41.2890898	-0.764094138	0.385119277	-1.984045422	0.047250777	NA
9130204L05Rik	0.549564129	-0.044673416	0.091583224	-0.487790383	NA	NA
9130209A04Rik	1.779945801	-0.110648475	0.093408893	-1.18456039	NA	NA
9130221F21Rik	8.439223992	-0.203108085	0.192681508	-1.054113013	0.291831179	NA
9130221H12Rik	183.4248142	-0.163317984	0.306610651	-0.532655937	0.594271773	0.855948584
9130227L01Rik	2.994526342	-0.16560331	0.145876106	-1.135232587	NA	NA
9130230L23Rik	9.314142317	-0.239787387	0.246244812	-0.973776404	0.330167571	NA
9130401M01Rik	359.5913702	0.295293663	0.270370876	1.092179998	0.274753992	0.637377704
9130409I23Rik	1.673470808	-0.090739651	0.103232614	-0.878982406	NA	NA
9130409J20Rik	3.22645285	-0.175510146	0.136060281	-1.289944018	NA	NA
9230009I02Rik	1.619062423	-0.096006426	0.093325107	-1.028730949	NA	NA
9230102K24Rik	2.95751275	-0.06141944	0.095041685	-0.646236866	NA	NA
9230102O04Rik	1.874591732	-0.090539156	0.104784107	-0.864054286	0.38755807	NA
9230104L09Rik	0.896948987	-0.023618251	0.092573371	-0.255130076	NA	NA
9230105E05Rik	6.285120932	-0.180481627	0.229395268	-0.786771362	0.431415721	NA
9230110C19Rik	4.80014601	-0.026268236	0.187819911	-0.139858631	0.888771688	NA
9230110F15Rik	2.081566782	0.002662668	0.118023274	0.022560534	NA	NA
9230112D13Rik	0.903247344	0	0.092629432	0	NA	NA
9230112J17Rik	5.581722528	-0.148250552	0.170214904	-0.87096105	NA	NA
9230114K14Rik	36.4977719	-0.181590896	0.367205281	-0.494521472	0.620937946	NA
9230116L04Rik	9.207282047	0.220639025	0.30253206	0.729307913	0.465813333	NA
9230116N13Rik	30.96613425	0.113899636	0.378639769	0.30081266	0.763557354	NA
9230117E06Rik	4.933234907	-0.071513741	0.187028361	-0.382368434	NA	NA
9330020H09Rik	211.2867695	0.271154604	0.380862453	0.711948899	0.47649642	0.791708854
9330102E08Rik	102.8234201	-0.378247615	0.388639376	-0.973261174	0.330423514	0.690120004
9330111N05Rik	4.12930242	-0.135202494	0.150175416	-0.900297112	NA	NA
9330117O12Rik	3.090850021	-0.146746996	0.130232032	-1.126811841	NA	NA
9330133O14Rik	578.8576839	-0.013076697	0.281303014	-0.04648616	0.962922765	0.990454363
9330136K24Rik	58.77440735	-0.034178947	0.390384714	-0.087551961	0.930232785	NA
9330151L19Rik	116.1825244	-0.264164311	0.392356874	-0.673275604	0.50077197	0.808241852
9330158H04Rik	3.952947484	-0.068749143	0.120405499	-0.570980089	0.56801314	NA
9330159F19Rik	35.90711878	-0.511367354	0.322327965	-1.586481499	0.112630126	NA
9330159M07Rik	136.5211542	-0.171272122	0.369062343	-0.464073687	0.642594953	0.875739988
9330162012Rik	2.897395174	0.013653575	0.142335247	0.095925464	NA	NA
9330162B11Rik	4.579586273	-0.104168441	0.13563569	-0.768001704	NA	NA
9330175E14Rik	19.11200688	0.375487824	0.318735981	1.178052826	0.238775547	NA
9330175M20Rik	9.354040352	-0.161911692	0.147662933	-1.096495162	NA	NA
9330178D15Rik	12.41111128	-0.196020432	0.168791366	-1.161317885	NA	NA
9330179D12Rik	8.229220002	-0.06335919	0.271585845	-0.233293419	0.815533568	NA
9330182L06Rik	15.87880439	-0.083289248	0.219100121	-0.380142408	0.703839708	NA
9330182O14Rik	8.234549133	-0.27095813	0.177655874	-1.525185312	NA	NA
9330188P03Rik	0.831652866	-0.057574425	0.09258909	-0.621827305	0.53405543	NA
9330199G10Rik	5.669749509	-0.133560048	0.133589392	-0.999780339	NA	NA
9430007A20Rik	2.926357954	-0.100887892	0.098324778	-1.026067836	NA	NA
9430014N10Rik	2.874830372	-0.095272948	0.149604506	-0.636832076	NA	NA
9430015G10Rik	558.6354313	-0.626537382	0.292568241	-2.141508525	0.032233052	0.2233847
9430016H08Rik	201.4878556	0.086640459	0.391508903	0.221298822	0.824859767	0.947637458
9430018G01Rik	33.50754597	-0.318601012	0.335415934	-0.949868448	0.342179101	NA
9430019J16Rik	2.890857267	-0.069793007	0.116697227	-0.598069117	NA	NA
9430020K01Rik	27.76804035	-0.226908861	0.296177949	-0.766123413	0.443602873	NA
9430021M05Rik	3.025423383	-0.000166087	0.123884478	-0.001340659	NA	NA
9430037G07Rik	31.57309072	-0.278657347	0.341342183	-0.816357781	0.414295536	NA
9430038I01Rik	105.9987124	-0.361184608	0.3764737	-0.959388687	0.337362972	0.695174306
9430041J12Rik	24.88543855	-0.352024863	0.347233703	-1.013798086	0.310679109	NA
9430060I03Rik	79.87495917	0.108103813	0.389606354	0.277469328	0.781419754	0.931536133
9430065F17Rik	2.999388305	-0.421962767	0.195381807	-2.159682993	0.030797219	NA
9430069I07Rik	4.406274925	-0.036497892	0.177800429	-0.205274489	NA	NA
9430076C15Rik	29.17250751	-0.406315698	0.312719726	-1.299296666	0.193842138	NA
9430078K24Rik	3.383222563	-0.098339836	0.098162514	-1.001806411	NA	NA
9430083A17Rik	36.7727685	-0.016940417	0.35915073	-0.047167988	0.962379341	NA
9430091E24Rik	229.0752429	-0.469800817	0.364063368	-1.290436935	0.196898995	0.558927821
9530002B09Rik	0.258796108	-0.071969569	0.089056479	-0.808134003	NA	NA
9530003J23Rik	4.001371924	-0.113711477	0.123314751	-0.922123882	NA	NA
9530014B07Rik	1.452861548	-0.037799839	0.093206811	-0.405548038	NA	NA
9530020I12Rik	5.647878641	-0.189878279	0.17149391	-1.107201291	NA	NA
9530026F06Rik	5.423512088	-0.119485312	0.125406582	-0.952783423	NA	NA
9530026P05Rik	1.310743499	-0.083774478	0.0931237	-0.899604266	NA	NA
9530027J09Rik	23.19801259	-0.206255289	0.336783054	-0.612427755	0.540254783	NA
9530036O11Rik	5.47929347	0.011667623	0.170036947	0.068618163	0.945293561	NA
9530051G07Rik	7.965463002	-0.314146528	0.213110553	-1.474101228	0.140454338	NA
9530052E02Rik	0.601543651	-0.067500668	0.091921996	-0.734325526	NA	NA
9530053A07Rik	21.39616407	-0.698193682	0.299243144	-2.333198589	NA	NA
9530059O14Rik	8.23067676	-0.415738232	0.216021963	-1.924518348	NA	NA
9530062K07Rik	39.25128049	-0.035657488	0.387335637	-0.092058372	0.926651662	NA
9530068E07Rik	2890.324272	0.216632859	0.181629852	1.192716154	0.232980557	0.594729559
9530077C05Rik	36.27105707	-0.575759536	0.371870523	-1.548279576	0.121555	NA
9530080O11Rik	2.885699822	-0.060644307	0.148683576	-0.407874953	0.683365482	NA
9530082P21Rik	233.8340404	-0.080842804	0.297400113	-0.271831786	0.785751364	0.932954447
9530091C08Rik	14.12763553	-0.311925006	0.199459346	-1.563852547	NA	NA
9630001P10Rik	2.691573386	-0.042987217	0.101595879	-0.423119691	NA	NA
9630013A20Rik	2.157486995	-0.03533663	0.108800455	-0.324783848	NA	NA
9630013K17Rik	48.96932748	-0.379758191	0.37405289	-1.01525266	0.309985404	NA
9630028B13Rik	17.41852238	-0.278449663	0.273916376	-1.016549894	NA	NA
9630028H03Rik	5.362653737	-0.084252873	0.114396465	-0.736498923	NA	NA
9630028I04Rik	336.4997033	-0.570153262	0.306926936	-1.85761885	0.06322316	0.326667566
9830107B12Rik	7.546892188	0.067489995	0.206365446	0.327041163	NA	NA
9830132P13Rik	5.74368262	-0.068781655	0.164505763	-0.418110917	NA	NA
9830147E19Rik	420.1557668	-0.145388833	0.289051089	-0.502986629	0.614973673	0.86451436
9830166K06Rik	8.191315646	-0.140815798	0.14198284	-0.9917804	NA	NA
9930012K11Rik	59.32811256	-0.35590379	0.393438797	-0.904597597	0.365678609	NA
9930014A18Rik	54.74969187	-0.516882568	0.382268743	-1.352144475	0.176329102	NA
9930021J03Rik	2832.637459	-0.248613748	0.169165504	-1.469648023	0.141657107	0.488010431
9930104L06Rik	477.4419744	-0.293839127	0.275647555	-1.065995769	0.286425554	0.649917613
9930111H07Rik	1.542743028	-0.077976102	0.099728372	-0.781884844	0.434282253	NA
9930111J21Rik1	1581.986306	0.176796576	0.230578596	0.766751896	0.443229042	0.773283478
9930111J21Rik2	54.35797871	-0.215077529	0.384083668	-0.559975722	0.575495997	NA
a	7.948078521	-0.149712848	0.279092449	-0.536427441	0.59166317	NA
A130010J15Rik	267.7112866	-0.138320517	0.364654837	-0.379319023	0.704450975	0.901050671
A130077B15Rik	497.4236745	0.900893818	0.214492851	4.200111168	2.66784E-05	0.001215485
A1bg	3.278006661	-0.100061752	0.105422832	-0.949146881	NA	NA
A1cf	6.38184541	-0.065104836	0.130626092	-0.49840606	NA	NA
A230001M10Rik	3.577692727	-0.118617995	0.121078786	-0.979676112	NA	NA
A230009B12Rik	9.266581766	-0.301913467	0.222460625	-1.357154626	NA	NA
A230020J21Rik	7.734426967	-0.124518261	0.261592768	-0.476000394	0.634074097	NA
A230028O05Rik	20.7128979	-0.235019303	0.314870387	-0.746400145	0.455425732	NA
A230046K03Rik	7976.218174	0.048456189	0.17827988	0.271798419	0.785777021	0.932954447
A230050P20Rik	513.5449406	-0.361291865	0.3108343	-1.162329463	0.245101663	0.607442358
A230056J06Rik	14.64962672	-0.355964041	0.339819163	-1.047510208	0.294864327	NA
A230056P14Rik	63.21236013	-0.303201032	0.387085644	-0.783291855	0.433455745	NA
A230057D06Rik	4.029603187	-0.061807033	0.15615627	-0.39580244	0.692250776	NA
A230065H16Rik	0.840696283	0.01649903	0.092543108	0.178284802	NA	NA
A230070E04Rik	0.903556407	0	0.092651481	0	NA	NA
A230072C01Rik	58.66673766	-0.086933494	0.389565815	-0.223154831	0.823415005	NA
A230072E10Rik	21.18572939	-0.415410899	0.323754623	-1.283104147	0.199455591	NA
A230077H06Rik	3.595272616	-0.121853442	0.106406262	-1.145171722	NA	NA
A230103J11Rik	46.83251456	-0.072460272	0.392802649	-0.184469917	0.853644825	NA
A230108P19Rik	18.08673757	-0.201330915	0.30414935	-0.661947543	0.508004841	NA
A2m	45.64176279	-0.357694358	0.325627702	-1.098476435	0.271996502	NA
A330009N23Rik	77.16230255	-0.07960322	0.385095551	-0.206710308	0.836236107	0.952021338
A330015K06Rik	4.09664235	-0.103095997	0.126092731	-0.817620459	0.413573941	NA
A330023F24Rik	321.8219464	-0.476235254	0.307228324	-1.550102046	0.121117025	0.450858764
A330032B11Rik	29.55528551	-0.232456575	0.360382682	-0.645027042	0.518909662	NA
A330033J07Rik	5.190828269	-0.092016325	0.160365262	-0.573792126	NA	NA
A330035P11Rik	173.1543252	0.431171292	0.383947301	1.122996025	0.261439183	0.624904779
A330040F15Rik	16.02213043	-0.281997983	0.319603881	-0.882335915	0.37759518	NA
A330041J22Rik	0.921644174	-0.026668283	0.092685556	-0.28772858	NA	NA
A330048O09Rik	4.603305437	-0.299956579	0.195108662	-1.537382176	NA	NA
A330049N07Rik	3.617203661	-0.093636647	0.125712633	-0.74484676	NA	NA
A330050F15Rik	2.256678327	-0.086555749	0.106347902	-0.813892402	NA	NA
A330069E16Rik	28.70576117	0.009935725	0.341338459	0.029108132	0.97677835	NA
A330070K13Rik	1.955709666	-0.025118475	0.093453168	-0.268781417	NA	NA
A330074K22Rik	5.197785501	-0.129410394	0.183197513	-0.706398206	0.479940536	NA
A330076C08Rik	5.274050449	-0.114872619	0.19792403	-0.580387428	0.561653381	NA
A330076H08Rik	5.108532152	-0.213755465	0.206733105	-1.033968244	0.301151009	NA
A330093E20Rik	1.699048244	-0.040418497	0.095087178	-0.425067797	NA	NA
A330102I10Rik	5.438439879	-0.223100794	0.200668188	-1.111789546	NA	NA
A3galt2	24.13662193	-0.014402732	0.324216046	-0.044423254	0.964567026	NA
A430005L14Rik	384.3193599	0.171352235	0.335837761	0.510223255	0.609895062	0.862447743
A430033K04Rik	462.8064924	-0.289071583	0.268676905	-1.075907818	0.281968485	0.645692851
A430035B10Rik	146.2026333	-0.114395268	0.390609136	-0.292863779	0.769626276	0.928239526
A430046D13Rik	176.5517899	-0.510911944	0.335985659	-1.520636165	0.128351166	0.46511755
A430078G23Rik	27.15687692	-0.131727293	0.331094812	-0.397853692	0.690738037	NA
A430078I02Rik	181.4436223	0.074896661	0.389976265	0.192054409	0.847699587	0.955626927
A430085M09Rik	4.517054267	-0.119302795	0.125538708	-0.950326774	NA	NA
A430088P11Rik	5.984888965	-0.058826898	0.156575738	-0.3757089	0.70713332	NA
A430089I19Rik	1.519645454	-0.090741586	0.093266771	-0.972925136	NA	NA
A430090L17Rik	116.1258453	-0.316242651	0.393164205	-0.8043526	0.421193368	0.758964783
A430093F15Rik	13.8766084	-0.14300545	0.236582324	-0.604463796	0.545535332	NA
A430105I19Rik	53.70839927	0.135951422	0.375720436	0.361841969	0.717470128	NA
A4galt	5.767921876	0.016657075	0.175482738	0.094921446	0.924377222	NA
A4gnt	2.740522638	-0.187778496	0.177114423	-1.060210078	0.289049037	NA
A530006G24Rik	1.56647197	-0.088949425	0.093314345	-0.953223486	NA	NA
A530013C23Rik	70.93399838	0.157616236	0.391797415	0.402290137	0.687470513	NA
A530016L24Rik	6.458640115	-0.11204042	0.141461302	-0.792021696	NA	NA
A530032D15Rik	71.53652752	-0.530901395	0.379043624	-1.40063402	0.161323542	NA
A530046M15Rik	6.312976732	-0.110623306	0.145227907	-0.761722097	NA	NA
A530050N04Rik	2.245103859	-0.078209395	0.104292611	-0.749903504	NA	NA
A530053G22Rik	1.343551247	-0.051614773	0.093148796	-0.554111002	NA	NA
A530058N18Rik	3.001695635	-0.096572449	0.113087288	-0.853963791	NA	NA
A530064D06Rik	29.24791456	0.526068645	0.333302167	1.578353507	0.11448442	NA
A530065N20Rik	4.531241419	-0.12317792	0.113682302	-1.083527676	NA	NA
A530072M11Rik	78.04780506	-0.80123429	0.390906624	-2.049682052	0.040395468	0.255914079
A530088E08Rik	242.8190845	-0.496885317	0.358596684	-1.385638351	0.165857361	0.522737868
A530099J19Rik	9.161286932	-0.180467206	0.194332366	-0.928652336	0.35306929	NA
A630001G21Rik	1768.788625	-0.603248323	0.256648782	-2.35048192	0.018749119	0.160397993
A630010A05Rik	2.642653259	-0.059000077	0.093654799	-0.629973882	NA	NA
A630012P03Rik	4.667877678	0.238333586	0.168416395	1.415144802	0.157026044	NA
A630019I02Rik	20.5283503	-0.621273134	0.342547121	-1.813686629	0.069725985	NA
A630020A06	26.49775954	-0.466005621	0.33479373	-1.391918604	0.163947048	NA
A630023A22Rik	2.624751406	-0.066173375	0.104428841	-0.633669529	NA	NA
A630023P12Rik	1.532070668	-0.075927991	0.109404315	-0.694012758	0.487674208	NA
A630033H20Rik	230.4767056	-0.328678434	0.314738116	-1.044291801	0.296350405	0.657114774
A630066F11Rik	31.16558134	-0.354561851	0.346463152	-1.023375354	0.306130408	NA
A630072M18Rik	230.8121083	-0.109656673	0.311111231	-0.352467742	0.724487506	0.909321479
A630073D07Rik	1.42234997	-0.038116469	0.093193477	-0.409003609	NA	NA
A630075F10Rik	6.221112491	-0.070934621	0.14492467	-0.489458563	NA	NA
A630076J17Rik	2.309705283	-0.031759333	0.112253219	-0.282925814	0.777233706	NA
A630077J23Rik	13.3007906	-0.191985238	0.273039625	-0.703140573	0.481968149	NA
A630089N07Rik	321.2644821	-0.391589177	0.331715367	-1.180497545	0.237802386	0.598753391
A630095E13Rik	1.8768121	-0.160678661	0.093442882	-1.719538788	NA	NA
A630095N17Rik	3.521932186	-0.173285083	0.164207785	-1.05527934	0.291297587	NA
A730004F24Rik	1.264280271	-0.071451295	0.093102624	-0.767446629	NA	NA
A730006G06Rik	2.604862113	-0.166590397	0.14018102	-1.18839482	0.234677896	NA
A730017C20Rik	6.164897576	-0.236748377	0.18871096	-1.254555526	NA	NA
A730017L22Rik	24.55854081	0.044242306	0.30175077	0.146618703	0.883432991	NA
A730018C14Rik	6.063190496	-0.097242019	0.13416685	-0.72478424	NA	NA
A730020E08Rik	2.885859726	-0.111829146	0.111532128	-1.00266307	NA	NA
A730020M07Rik	10.96206886	-0.079753334	0.236357402	-0.337426851	0.735795146	NA
A730036I17Rik	5.064722735	-0.077034822	0.108429712	-0.710458611	NA	NA
A730043L09Rik	1.073662358	-0.07479817	0.092914418	-0.805022206	0.420806866	NA
A730046J19Rik	4.544521141	-0.129415936	0.139655271	-0.926681357	NA	NA
A730056A06Rik	3.287725234	-0.14416274	0.152089117	-0.947883337	0.343188849	NA
A730082K24Rik	4.975893173	-0.170603069	0.156018784	-1.093477754	NA	NA
A730085K08Rik	9.404651273	-0.018721541	0.25354691	-0.073838568	0.941138838	NA
A730090H04Rik	1.352461429	0	0.102587267	0	NA	NA
A730090N16Rik	7.052644157	0.03273669	0.257747918	0.127010493	0.898932094	NA
A830009L08Rik	8.609263493	-0.2201837	0.263404341	-0.835915231	0.403202593	NA
A830010M20Rik	532.5065006	-0.397781978	0.324032032	-1.227600787	0.219596866	0.581753596
A830011K09Rik	6.451466412	-0.114073018	0.153428687	-0.74349211	NA	NA
A830018L16Rik	19.94211927	-0.266876439	0.229354403	-1.163598499	0.24458676	NA
A830019L24Rik	24.28983957	0.043088694	0.267179833	0.161272255	0.871878975	NA
A830052D11Rik	74.15662963	-0.428320033	0.392884422	-1.090193476	0.275627926	0.638611158
A830080D01Rik	841.4816522	-0.268020868	0.221788469	-1.208452672	0.22687319	0.589119536
A830082K12Rik	10.23197756	-0.15382471	0.232236072	-0.662363554	0.507738255	NA
A830082N09Rik	88.42942582	-1.041192892	0.393640151	-2.645037325	0.008168191	0.093029383
A930001A20Rik	2.051539905	-0.090252716	0.11139631	-0.81019484	NA	NA
A930001C03Rik	0.536815366	-0.045276899	0.091529483	-0.494670099	0.620833012	NA
A930002C04Rik	15.23803544	-0.156112637	0.263626941	-0.592172548	NA	NA
A930003A15Rik	2.882083034	-0.031951503	0.093697847	-0.34100573	NA	NA
A930003O13Rik	3.230555197	-0.115468514	0.1127095	-1.024478976	NA	NA
A930004D18Rik	3.609675697	-0.052014316	0.158898069	-0.327343915	0.743407781	NA
A930005H10Rik	99.77934083	0.147270726	0.387537016	0.380017186	0.703932658	0.900909234
A930006I01Rik	1.351053305	-0.001510102	0.093187198	-0.016205039	0.987070815	NA
A930006K02Rik	55.17601702	0.269032728	0.390745571	0.688511268	0.491130877	NA
A930007I19Rik	35.24789838	-0.321396289	0.387483066	-0.829446027	0.406852066	NA
A930009A15Rik	1.717824492	-0.090692024	0.096327886	-0.941492929	NA	NA
A930011G23Rik	24.04330946	-0.103616977	0.293608128	-0.35290909	0.724156596	NA
A930012L18Rik	8.113590392	-0.217654331	0.183315572	-1.187320473	NA	NA
A930013F10Rik	268.7327207	-0.612477349	0.364746231	-1.679187602	0.093115487	0.400439474
A930015D03Rik	221.1583233	-0.184073385	0.32949552	-0.558652162	0.576399133	0.848286945
A930016O22Rik	6.311205432	-0.10021417	0.162613748	-0.616271204	0.537715541	NA
A930017M01Rik	5.197409085	-0.188967854	0.137396301	-1.37534892	NA	NA
A930018P22Rik	0.616903487	-0.06717673	0.091936764	-0.730684085	NA	NA
A930019D19Rik	28.9675548	-0.00685544	0.36455921	-0.018804738	0.984996874	NA
A930024E05Rik	294.636833	-0.689848419	0.335964265	-2.053338674	0.040039743	0.255182033
A930031H19Rik	1.785662428	-0.023972778	0.093371341	-0.256746637	NA	NA
A930041C12Rik	11.39444614	-0.355707335	0.350411911	-1.015112	0.310052442	NA
AA387883	3.524108938	-0.145300317	0.148427828	-0.978929081	NA	NA
AA388235	17.87280704	-0.122345168	0.285888825	-0.427946661	0.668689954	NA
AA413626	19.43513422	-0.324548765	0.318218991	-1.01989125	0.30778004	NA
AA414768	82.89259755	0.202194703	0.393107788	0.514349269	0.607007821	0.860968219
AA415398	100.4655828	-0.126426106	0.392695576	-0.321944309	0.747494885	0.91739857
AA465934	10.65146653	-0.184291446	0.325397355	-0.566358158	0.571150333	NA
AA467197	1.731204245	0.082375225	0.142953237	0.576238959	0.564453676	NA
AA474331	60.2594526	-0.133577452	0.39325499	-0.339671345	0.734104043	NA
AA536875	4.199611466	-0.187894333	0.13647085	-1.376809277	0.168571222	NA
AA543186	37.62628442	0.218706635	0.379867551	0.575744453	0.564787924	NA
AA543401	2.735915004	-0.057004871	0.093678725	-0.608514588	NA	NA
AA545190	2.066690063	-0.027878878	0.106362716	-0.262111373	0.793235579	NA
AA619741	4.853371983	-0.062806604	0.108609994	-0.578276469	NA	NA
AA792892	1.462219292	-0.092183054	0.10271712	-0.89744586	NA	NA
AA986860	81.71540404	-0.372446283	0.393360836	-0.946831125	0.343724839	0.698484493
Aaas	454.7507166	0.057122516	0.207405131	0.275415153	0.782997304	0.931557954
Aacs	341.914808	0.136997847	0.23548886	0.581759355	0.560728785	0.83913117
Aadac	3.362059563	-0.092276007	0.115019251	-0.80226576	NA	NA
Aadacl2	2.021034578	-0.088601497	0.102986089	-0.860324904	NA	NA
Aadacl3	5.718430834	-0.096433671	0.110711627	-0.871034719	NA	NA
Aadat	3.965828129	-0.048365907	0.108418836	-0.446102438	NA	NA
Aaed1	430.7399742	0.247437798	0.290113125	0.852901082	0.393714161	0.73846939
Aagab	3374.710392	-0.002894355	0.137127152	-0.021107091	0.983160228	0.995354756
Aak1	3611.107548	-0.216002096	0.178369947	-1.21097808	0.225903806	0.588811978
Aamdc	258.7070218	-0.042397093	0.345899786	-0.122570452	0.902447254	0.973787918
Aamp	4270.22373	0.340942877	0.166986764	2.041735943	0.041177731	0.259257773
Aanat	29.94799228	-0.399159329	0.362585568	-1.100869324	0.270953535	NA
Aar2	665.5984635	-0.11013388	0.252547864	-0.436091118	0.662770621	0.884932382
Aard	4.3254758	-0.075701957	0.146500462	-0.516735276	NA	NA
Aars	4428.649386	0.105398243	0.14940774	0.705440316	0.480536262	0.795037829
Aars2	339.9235967	0.060329962	0.279236667	0.216053153	0.828946316	0.948436194
Aarsd1	618.2782951	0.119874793	0.264634739	0.452982072	0.650561651	0.879538445
Aasdh	514.6175804	-0.564854393	0.286115099	-1.974220844	0.048356637	0.283883096
Aasdhppt	349.3912782	0.031582853	0.253076138	0.124795856	0.900685168	0.973487029
Aass	11.4638222	-0.358210702	0.24882594	-1.439603536	0.149979599	NA
Aatf	2045.191269	0.026190417	0.156203247	0.167668837	0.866843814	0.961948571
Aatk	518.1251441	-0.142064871	0.286131511	-0.496502011	0.619540269	0.866406742
AB124611	142.6581447	0.487332621	0.373476352	1.304855362	0.191942103	0.554617693
Abat	122.982129	-0.556477738	0.393231679	-1.415139644	0.157027557	0.511421248
Abca1	33231.18619	0.293184965	0.135210915	2.168352796	0.030131854	0.214399425
Abca12	24.54583157	-0.353546864	0.199389124	-1.773150191	NA	NA
Abca13	83.40461445	-0.367664557	0.347030236	-1.059459718	0.289390465	0.652423847
Abca14	26.65118292	-0.239475808	0.235744507	-1.015827735	NA	NA
Abca15	10.80386485	-0.271137307	0.178960489	-1.515067981	NA	NA
Abca16	10.48960186	-0.344157177	0.19997679	-1.720985603	NA	NA
Abca17	22.28326464	-0.406594191	0.272712174	-1.49092791	NA	NA
Abca2	2496.370379	0.181448504	0.172360575	1.052726261	0.292466469	0.654225892
Abca3	4015.918926	-0.064167215	0.099246228	-0.646545633	0.517926054	0.81809687
Abca4	130.77906	-0.417970011	0.387542954	-1.078512734	0.280805002	0.645331238
Abca5	90.67100372	-0.529612568	0.386887085	-1.368907334	0.171028243	0.529842014
Abca6	84.57176195	-0.122276413	0.382063695	-0.320041959	0.748936523	0.917798681
Abca7	1715.435869	-0.119564807	0.126987844	-0.941545295	0.346425489	0.700034341
Abca8a	27.42578955	-0.812852688	0.347979629	-2.335920321	0.019495395	NA
Abca8b	23.48610393	-0.466853442	0.241148039	-1.935962009	NA	NA
Abca9	30899.83177	0.010948943	0.110319194	0.099247852	0.920941482	0.978878105
Abcb10	588.326147	0.191323378	0.264753184	0.722648074	0.469896125	0.788224199
Abcb11	11.30807744	-0.163988393	0.188660192	-0.869226261	NA	NA
Abcb1a	21.54602322	-0.686882259	0.3506486	-1.958890635	0.050125596	NA
Abcb1b	1628.197868	0.200666553	0.20586784	0.974734825	0.329691814	0.689596147
Abcb4	2839.338081	-0.371998539	0.161494804	-2.303470633	0.021252378	0.171842699
Abcb5	10.56059018	-0.181020931	0.157652923	-1.14822439	NA	NA
Abcb6	431.5980632	-0.045605773	0.250442308	-0.182100914	0.855503531	0.958341568
Abcb7	1571.75658	0.189885526	0.141983472	1.337377673	0.181099389	0.543541708
Abcb8	304.6185659	-0.158387648	0.310885502	-0.509472612	0.610420991	0.862447743
Abcb9	88.80234482	-0.051049279	0.393182043	-0.129836242	0.896695989	0.972111907
Abcc1	779.5294098	0.078523877	0.303869924	0.258412796	0.796088342	0.937849474
Abcc10	443.4275639	-0.699746905	0.281158441	-2.488799205	0.012817533	0.124928977
Abcc12	12.24714199	-0.211759344	0.171642147	-1.233725794	NA	NA
Abcc2	17.53633475	-0.514559401	0.241324152	-2.132233333	0.032987669	NA
Abcc3	12877.77718	-0.303478013	0.119654114	-2.536294009	0.011203263	0.114348789
Abcc4	472.0764215	-0.120999566	0.287989651	-0.420152478	0.674374068	0.889875213
Abcc5	5482.871974	-0.578954118	0.183364776	-3.157390046	0.001591883	0.02943932
Abcc6	8.697280666	-0.183418059	0.158747141	-1.155410159	NA	NA
Abcc8	18.0985159	-0.11081236	0.148763085	-0.74489152	NA	NA
Abcc9	45.34734774	-0.457568749	0.327306003	-1.397984592	NA	NA
Abcd1	2174.16787	-0.212930667	0.156200112	-1.363191516	0.17282216	0.531800646
Abcd2	3914.999886	0.151391677	0.185444939	0.816369956	0.414288574	0.753790294
Abcd3	2590.351315	-0.123542481	0.144149499	-0.857044123	0.3914205	0.736858862
Abcd4	513.1944088	-0.339926591	0.23638521	-1.438019713	0.150428461	0.50204043
Abce1	2481.66383	0.04099967	0.147561005	0.277848948	0.781128315	0.931485957
Abcf1	5140.343093	0.172717878	0.195145836	0.885070784	0.376118456	0.725251124
Abcf2	2378.717766	0.381448532	0.140925669	2.70673565	0.006794834	0.082413099
Abcf3	1535.931386	-0.234623022	0.142117914	-1.650903923	0.098758195	0.410527137
Abcg1	6879.814498	0.016068669	0.120645835	0.133188761	0.894044099	0.971263301
Abcg2	1291.081672	-0.034978907	0.161804257	-0.216180391	0.828847138	0.948436194
Abcg3	244.500202	0.638850268	0.388710803	1.643510452	0.100277365	0.412861288
Abcg4	14.66869698	-0.147730533	0.214365107	-0.689153824	NA	NA
Abcg5	5.449167271	-0.173085857	0.152180194	-1.137374405	NA	NA
Abcg8	14.82248977	-0.399004714	0.288191956	-1.384510236	0.166202276	NA
Abhd1	21.01146308	-0.325644342	0.377072212	-0.863612675	0.387800699	NA
Abhd10	295.5394249	-0.204893778	0.303236603	-0.675689466	0.499237825	0.807038867
Abhd11	194.4258207	-0.008469923	0.387083132	-0.021881405	0.982542558	0.995354756
Abhd11os	22.87992154	0.479838525	0.385515019	1.244668824	0.21325351	NA
Abhd12	20412.85595	0.176842119	0.120988743	1.461641094	0.143839587	0.490026932
Abhd12b	3.594523613	0.010871163	0.143376553	0.075822462	NA	NA
Abhd13	1005.635839	-0.02770845	0.155023801	-0.178736744	0.858144416	0.958576597
Abhd14a	94.70896437	0.645572799	0.333892316	1.933476057	0.05317758	0.296645663
Abhd14b	56.9738088	0.360470291	0.335846325	1.073319146	0.283127948	NA
Abhd15	2218.508569	0.122986798	0.220282496	0.558313986	0.576629996	0.848292514
Abhd16a	1449.323857	-0.021703177	0.193747256	-0.112017982	0.910809149	0.976729275
Abhd16b	3.849936191	-0.082263377	0.206944882	-0.397513462	NA	NA
Abhd17a	557.4625533	0.291580645	0.268780102	1.084829728	0.277997076	0.641184036
Abhd17b	357.4189537	-0.091124932	0.253826667	-0.359004566	0.719591673	0.906977282
Abhd17c	766.4091016	0.242638323	0.192337335	1.261524825	0.207119822	0.56947788
Abhd2	1059.068811	0.30487778	0.204472467	1.49104564	0.135949513	0.478062814
Abhd3	147.8617478	0.10652745	0.385439677	0.276379046	0.782256949	0.931557954
Abhd4	2072.093821	0.445726753	0.167399784	2.662648324	0.007752839	0.089739597
Abhd5	505.1470622	0.119049848	0.20256115	0.587723008	0.55671823	0.837468618
Abhd6	1396.516106	0.062667099	0.205479544	0.304979747	0.760381578	0.924050785
Abhd8	202.7962171	0.077891144	0.319739096	0.243608445	0.807534087	0.94213027
Abi1	3347.111978	0.16735502	0.114321655	1.463896061	0.14322235	0.489617782
Abi2	1096.502179	-0.021535738	0.17411914	-0.123683919	0.901565545	0.973787918
Abi3	10654.50373	-0.251524907	0.118378226	-2.124756508	0.033606936	0.229779239
Abi3bp	79.12632345	-0.499050552	0.392861081	-1.27029776	0.203978586	0.566356664
Abl1	9192.235834	-0.255684372	0.113547505	-2.25178327	0.024335971	0.186453896
Abl2	2981.883798	0.088441682	0.184063729	0.480494892	0.630875534	0.871512309
Ablim1	143.6392077	0.031192114	0.393330632	0.079302529	0.936791995	0.984184245
Ablim2	56.89661491	-0.380678289	0.381433915	-0.998018987	0.318270152	NA
Ablim3	19.52962299	-0.292244295	0.262292555	-1.114192109	0.26519678	NA
Abo	5.610527113	-0.132275976	0.154642929	-0.85536388	NA	NA
Abr	5758.574104	0.134906085	0.105910698	1.273772027	0.202744222	0.56521256
Abra	21.69062196	-0.68968196	0.361460677	-1.908041465	0.056385857	NA
Abracl	433.0866087	0.200912522	0.307968913	0.652379229	0.514156561	0.816863138
Abt1	423.9766014	0.072799609	0.30530641	0.238447694	0.81153388	0.943297141
Abtb1	888.0011258	-0.145694265	0.22293527	-0.653527211	0.513416453	0.81626588
Abtb2	44.25374415	0.178895679	0.388665287	0.460282112	0.645313739	NA
Acaa1a	641.0105615	0.010174248	0.244832074	0.041556025	0.96685263	0.991871081
Acaa1b	18.81889215	-0.022676169	0.352151798	-0.064393167	0.948657171	NA
Acaa2	517.1669339	0.066326187	0.22728466	0.2918199	0.770424329	0.928308556
Acaca	826.263439	0.060689104	0.226462628	0.26798728	0.78870911	0.934164341
Acacb	96.81980137	-1.578074614	0.39396051	-4.005667001	6.18427E-05	0.002341457
Acad10	306.2418301	-0.166046928	0.277886577	-0.597534899	0.550150314	0.833744142
Acad11	508.9100375	0.214298014	0.231640499	0.925131896	0.354897304	0.70677756
Acad12	158.5362368	0.085951297	0.335701069	0.256035219	0.797923643	0.938531724
Acad8	514.8533646	-0.084672305	0.321660775	-0.263234785	0.792369622	0.93602681
Acad9	731.535214	0.088496716	0.184476417	0.479718317	0.631427701	0.871512309
Acadl	1496.505113	0.409364587	0.21954578	1.864597843	0.062237796	0.323065759
Acadm	1945.092227	0.244814199	0.140306397	1.744854151	0.08101026	0.3760903
Acads	1205.905432	0.195461028	0.204751576	0.954625269	0.339767234	0.695672684
Acadsb	1622.99636	0.088837756	0.194946683	0.455702832	0.648603685	0.879322568
Acadvl	1409.031225	0.184087726	0.165701512	1.11095985	0.266585632	0.62884025
Acan	9.422944679	-0.246875286	0.181946076	-1.356859632	NA	NA
Acap1	28.21361282	-0.285861187	0.307344294	-0.930100842	0.352318875	NA
Acap2	9165.334412	-0.076436866	0.13021581	-0.587001426	0.557202749	0.837881057
Acap3	493.5617116	-0.655365321	0.235641322	-2.781198627	0.005415859	0.070693467
Acat1	1296.927724	0.21544032	0.177038578	1.216911721	0.223637806	0.585727799
Acat2	216.942212	0.131887398	0.391425565	0.336941196	0.736161229	0.913606953
Acat3	22.74336518	-0.229441068	0.282147732	-0.813194799	0.416106381	NA
Acbd3	3607.635585	0.086891628	0.130669039	0.664974873	0.506066565	0.81218502
Acbd4	190.0489265	-0.397262438	0.356054623	-1.115734532	0.264535785	0.6286229
Acbd5	1585.095295	0.22273291	0.161950761	1.37531252	0.169034577	0.526758601
Acbd6	580.8552268	0.327859744	0.216793771	1.512311645	0.1304546	0.468591251
Acbd7	1.476228251	-0.030355325	0.103726697	-0.292647175	0.769791851	NA
Accs	1222.392346	-0.714088589	0.233899024	-3.052978067	0.002265825	0.038474395
Accsl	8.277476854	-0.106810273	0.159476163	-0.669756978	NA	NA
Acd	420.631897	0.297224542	0.25608103	1.160665991	0.245777757	0.60844518
Ace	585.9147197	-0.278574359	0.372828492	-0.74719171	0.454947847	0.780004936
Ace2	5.306746743	-0.150384028	0.197065476	-0.763117068	0.445393582	NA
Ace3	8.960228798	-0.114046463	0.166530735	-0.684837324	NA	NA
Acer1	12.77653859	-0.064183649	0.258145374	-0.248633736	0.803644111	NA
Acer2	53.32109659	-0.103088518	0.377417548	-0.273141826	0.784744196	NA
Acer3	2453.634416	0.02589467	0.182664337	0.14176095	0.88726883	0.968786221
Ache	190.3010179	-0.504997075	0.376811907	-1.340183433	0.180185716	0.543276728
Acin1	11158.71015	-0.136399496	0.185841604	-0.733955658	0.462975763	0.78364788
Ackr1	4.570152049	0.042961087	0.13932827	0.308344365	NA	NA
Ackr2	14.88412792	0.040369666	0.235555627	0.171380607	NA	NA
Ackr3	35.1998929	-0.19752854	0.365320157	-0.54069981	0.588714509	NA
Ackr4	29.85744115	-0.418349355	0.359033736	-1.165209039	0.243934388	NA
Acly	5345.552521	0.422339082	0.110163274	3.833755717	0.000126201	0.00412344
Acmsd	9.371352966	-0.386298756	0.227968605	-1.69452612	0.090165353	NA
Acnat1	6.593858067	-0.244085578	0.179196459	-1.362111612	NA	NA
Acnat2	1.691294172	-0.079630384	0.093369787	-0.852849578	NA	NA
Aco1	1176.746744	0.121264231	0.176703792	0.686257094	0.492551	0.803145506
Aco2	2940.541606	0.359508021	0.139659338	2.574178179	0.010047851	0.105932521
Acot1	31.64807206	0.533343048	0.367414306	1.45161209	0.146609495	NA
Acot10	8.985412925	-0.294055281	0.343307299	-0.856536641	0.391701015	NA
Acot11	46.73112042	-0.023814764	0.38768923	-0.061427458	0.951018786	NA
Acot12	4.730427197	-0.186894388	0.146278962	-1.277657334	NA	NA
Acot13	1230.756084	0.57725696	0.22378369	2.579530973	0.009893459	0.105134747
Acot2	273.7120979	0.105083105	0.29969552	0.350632886	0.725863781	0.910046076
Acot3	5.000995835	-0.082687278	0.146167622	-0.565701743	NA	NA
Acot4	3.87531655	-0.07791147	0.167064178	-0.466356532	NA	NA
Acot5	1.94734258	-0.065563767	0.093473568	-0.701415049	NA	NA
Acot6	33.42346286	0.20056875	0.386447985	0.519005812	0.603756688	NA
Acot7	184.2837601	-0.050730634	0.323646046	-0.156747268	0.875444033	0.965564539
Acot8	206.2271141	-0.159239287	0.330854681	-0.481296763	0.630305598	0.871512309
Acot9	450.9312208	0.201716244	0.263441368	0.765696917	0.443856662	0.773728668
Acox1	2011.770446	0.169920769	0.148190738	1.14663555	0.251532277	0.614988427
Acox2	6.757524859	-0.316694737	0.21139615	-1.498110242	0.13410461	NA
Acox3	4643.014381	0.043314989	0.132280985	0.327446826	0.743329955	0.916622119
Acoxl	8.659027915	-0.041431265	0.196319561	-0.211039924	NA	NA
Acp1	225.1440749	0.446430462	0.320290814	1.39382849	0.163369403	0.519104308
Acp2	6242.897283	0.05757247	0.084264664	0.683233841	0.494459092	0.803487294
Acp5	58.03285309	-0.217320511	0.374553293	-0.580212523	0.56177131	NA
Acp6	586.6066905	-0.42687233	0.23740839	-1.798050737	0.072168968	0.353916431
Acpp	15.6479577	-0.284679875	0.269056423	-1.058067568	0.290024639	NA
Acpt	17.58648212	-0.240743383	0.311289773	-0.77337389	0.439301138	NA
Acr	3.388742058	-0.100013044	0.126427537	-0.791070093	NA	NA
Acrbp	638.9853134	-0.716944806	0.276533736	-2.59261245	0.009525004	0.102420085
Acrv1	2.408757223	-0.099192252	0.098883552	-1.003121854	0.315802072	NA
Acsbg1	67.88979034	-0.40716571	0.381172703	-1.068192204	0.285433821	NA
Acsbg2	9.375468557	-0.096061962	0.15697875	-0.611942456	NA	NA
Acsf2	1080.462466	0.308501229	0.190517862	1.619277195	0.105387635	0.422306227
Acsf3	332.8110498	-0.017591127	0.329912241	-0.053320626	0.957476447	0.987524253
Acsl1	1422.420081	0.483558684	0.197904909	2.443389034	0.014550043	0.135772136
Acsl3	219.9075472	-0.254461963	0.32572282	-0.781222399	0.434671702	0.767307524
Acsl4	4018.646501	-0.079161789	0.134915124	-0.586752514	0.557369933	0.837881057
Acsl5	2557.367484	0.323356656	0.126137947	2.563516079	0.01036179	0.107922474
Acsl6	69.0284034	-0.676901939	0.375361071	-1.803335487	0.071335543	NA
Acsm1	7.62411642	-0.205203806	0.166304482	-1.233904239	NA	NA
Acsm2	16.81743297	-0.27670639	0.207996488	-1.330341642	0.183405733	NA
Acsm3	13.74921602	-0.165976199	0.265183525	-0.625891819	0.531385901	NA
Acsm4	7.231783323	-0.140327	0.193703573	-0.724441979	NA	NA
Acsm5	12.17443238	-0.193944269	0.171001777	-1.134165224	0.256725249	NA
Acss1	3011.23379	-0.590113518	0.183441262	-3.216907208	0.001295805	0.025343956
Acss2	61.21978535	-0.103493014	0.384409191	-0.269226169	0.787755644	NA
Acss2os	2.821386562	-0.095089872	0.155395232	-0.611922709	NA	NA
Acss3	12.01114686	-0.23526925	0.235013413	-1.001088609	0.316783972	NA
Acta1	9.931480759	-0.298934494	0.25148631	-1.188671043	0.23456914	NA
Acta2	134.7399656	-0.716301149	0.390410874	-1.834736677	0.066544715	0.337180297
Actb	151951.547	0.410777605	0.152914186	2.686327641	0.007224221	0.085764666
Actbl2	2.334002342	-0.092960773	0.093584521	-0.993334931	NA	NA
Actc1	6.528042127	-0.314738386	0.223377754	-1.408996109	0.158836319	NA
Actg1	8501.422398	0.257675622	0.176824918	1.457235923	0.145051268	0.492602896
Actg2	6.894098848	-0.072905027	0.164516004	-0.443148539	0.657658298	NA
Actl10	17.09133815	-0.165771841	0.246451098	-0.67263584	NA	NA
Actl11	3.354364425	-0.043960867	0.139865649	-0.314307819	NA	NA
Actl6a	1099.025394	0.047376051	0.171706996	0.27591218	0.782615519	0.931557954
Actl6b	7.841762108	-0.162068787	0.186843082	-0.867405878	NA	NA
Actl7a	13.55500928	-0.192673777	0.318374205	-0.605180239	0.545059244	NA
Actl7b	8.842952517	0.28707943	0.305230824	0.940532238	0.346944622	NA
Actl9	1.915163603	-0.077258806	0.112564956	-0.686348657	NA	NA
Actn1	2151.542652	-0.079565055	0.230833698	-0.344685615	0.730330734	0.911246552
Actn2	14.53409009	-0.22639113	0.313600514	-0.721909308	0.470350238	NA
Actn3	69.98209983	-0.403686662	0.38156793	-1.057968006	0.290070029	NA
Actn4	3675.487063	0.378105047	0.164563004	2.297630921	0.021582804	0.173513979
Actr10	739.0178421	-0.109102333	0.263363851	-0.414264649	0.6786803	0.891029129
Actr1a	2629.689368	0.142054701	0.14012714	1.013755801	0.31069929	0.670648487
Actr1b	1814.413121	-0.069469815	0.144679608	-0.480163141	0.631111394	0.871512309
Actr2	13770.26151	0.3065813	0.100286218	3.057063115	0.002235172	0.038011492
Actr3	7259.273953	0.36744328	0.110877503	3.313957034	0.000919856	0.019862872
Actr3b	24.28033468	0.326119273	0.32876967	0.991938438	0.321227557	NA
Actr5	514.460996	-0.10996161	0.235208657	-0.467506645	0.640137439	0.873925448
Actr6	303.9941329	0.117008465	0.325075429	0.359942506	0.718890129	0.906536542
Actr8	874.9544265	-0.31000176	0.195237923	-1.587815296	0.112328112	0.434707196
Actrt1	0.853166902	-0.1075287	0.092596364	-1.161262666	NA	NA
Actrt2	0.720964993	-0.144482353	0.092306182	-1.565251103	0.117524043	NA
Actrt3	2.17257698	-0.169337413	0.20715406	-0.817446749	0.413673169	NA
Acvr1	1928.631453	-0.081361191	0.187674259	-0.433523442	0.66463454	0.88565717
Acvr1b	754.9443939	-0.159470567	0.214246638	-0.744331709	0.456675822	0.780664678
Acvr1c	20.00338146	-0.474095043	0.23429018	-2.023537831	NA	NA
Acvr2a	903.254912	-0.41175766	0.212568347	-1.937060088	0.052737999	0.296161613
Acvr2b	356.0280784	-0.305144166	0.285836695	-1.06754721	0.285724807	0.648990255
Acvrl1	1372.324144	-0.174999847	0.25298963	-0.691727354	0.489108565	0.80032701
Acy1	375.3736001	-0.546499643	0.228264787	-2.394147826	0.016659033	0.148290535
Acy3	7.852220621	-0.041885259	0.249491739	-0.167882348	0.866675837	NA
Acyp1	83.56162538	0.49797381	0.381169241	1.306437552	0.191403803	0.554083642
Acyp2	37.27718378	-0.152170714	0.382110778	-0.398237169	0.69045537	NA
Ada	547.8481769	-0.68521791	0.295486463	-2.31894857	0.020397825	0.168458678
Adad1	6.054892855	-0.112468416	0.155657445	-0.722537984	NA	NA
Adad2	2.478819608	-0.035859827	0.095079668	-0.377155572	NA	NA
Adal	509.6050498	-0.526968583	0.214985146	-2.451186015	0.014238635	0.134199966
Adam10	10674.8159	0.083714444	0.126427691	0.662152754	0.50787333	0.813446431
Adam11	51.12843064	-0.479564953	0.350251818	-1.369200468	0.17093662	NA
Adam12	10.06759773	-0.454516708	0.219921814	-2.066719532	NA	NA
Adam15	6788.82791	0.013082748	0.123383982	0.106032795	0.915556332	0.97750638
Adam17	6180.238566	0.267876123	0.102187206	2.621425272	0.008756296	0.096980202
Adam18	19.91806749	-0.461418723	0.345702346	-1.334728354	0.18196527	NA
Adam19	78.52243239	0.180401299	0.360111435	0.500959651	0.61639952	0.865393647
Adam1a	128.7591779	-0.415168393	0.39317765	-1.055930805	0.290999829	0.654006089
Adam1b	14.43900271	-0.19520979	0.235398376	-0.829274159	NA	NA
Adam2	5.520280787	-0.123725563	0.165370887	-0.748170163	NA	NA
Adam20	2.37074154	-0.057311579	0.129491761	-0.442588614	NA	NA
Adam21	26.08769939	0.17453008	0.324480494	0.537875415	0.590663063	NA
Adam22	614.444562	-0.39467412	0.220836375	-1.787178944	0.073908571	0.357740373
Adam23	49.96140095	-0.645013546	0.361676209	-1.783400536	0.074521126	NA
Adam24	5.111602584	-0.12338887	0.13913803	-0.886809091	NA	NA
Adam25	2.32087996	-0.068705728	0.111026849	-0.618820842	NA	NA
Adam26a	2.34511393	-0.092228722	0.123956697	-0.744039842	NA	NA
Adam26b	2.164774647	-0.07162888	0.101553812	-0.705329306	NA	NA
Adam28	24.65086287	-0.335612662	0.250173777	-1.341518149	0.179752281	NA
Adam29	3.986810321	-0.146088631	0.131444161	-1.1114121	NA	NA
Adam3	207.3842468	-0.577927725	0.336572533	-1.717097115	0.085961429	0.386725841
Adam30	11.27651706	-0.18394382	0.250494881	-0.734321671	NA	NA
Adam32	6.92260002	-0.196459219	0.237995213	-0.825475505	0.409101684	NA
Adam33	27.81605386	0.436882793	0.296776623	1.472093016	0.140995761	NA
Adam34	3.429719439	-0.07172278	0.125048232	-0.573560924	NA	NA
Adam39	1.928201882	-0.074249313	0.093470001	-0.794365162	NA	NA
Adam4	184.4291345	-0.448061298	0.390199752	-1.148286988	0.250850109	0.614130527
Adam5	8.970429569	-0.214168518	0.223704476	-0.957372518	0.338379264	NA
Adam6a	1.682330294	-0.062026017	0.093368727	-0.664312549	NA	NA
Adam6b	3.50466395	-0.342975268	0.213450184	-1.606816455	0.108094638	NA
Adam7	8.86235791	-0.290574851	0.205239597	-1.415783581	0.156838878	NA
Adam8	155.4178331	0.088568223	0.391390803	0.226291017	0.820975085	0.946181383
Adam9	3002.717363	0.43945696	0.111719577	3.933571634	8.36929E-05	0.00297973
Adamdec1	8.242506481	-0.188905042	0.203539331	-0.928100926	0.353355219	NA
Adamts1	4867.591975	-0.457329157	0.381579139	-1.19851719	0.230715735	0.593034689
Adamts10	779.9758482	-0.919613033	0.294283785	-3.124919145	0.001778539	0.032284192
Adamts12	13.50437017	-0.311764603	0.192953493	-1.615749986	NA	NA
Adamts13	19.37823163	-0.419460272	0.30673709	-1.367491201	NA	NA
Adamts14	14.36713481	-0.174220517	0.226652236	-0.768668864	NA	NA
Adamts15	10.52011666	-0.153114761	0.164280356	-0.932033287	NA	NA
Adamts16	915.8183743	-0.812082803	0.318965292	-2.545991124	0.010896796	0.112112377
Adamts17	41.56235866	-0.247966517	0.33651381	-0.736868768	0.461202158	NA
[truncated: 21,543 more rows]
