# Supplementary material for: Unique molecular signature in mucolipidosis type IV microglia
Source: J Neuroinflammation. 2019 Dec 28;16:276. doi: 10.1186/s12974-019-1672-4 (PMC6935239; doi:10.1186/s12974-019-1672-4)
Supplement: Supplementary file 7 — Additional file 7: Table S3. raw data used to build Fig. 4a with expression as log2 fold change vs. controls. [file 12974_2019_1672_MOESM7_ESM.csv]

gene	NPC1_LogFC	NPC1_padj	AGED_logFC	AGED_padj	APP_logFC	APP_padj	ERCC1_logFC	ERCC1_padj	SOD1_logFC	SOD1_padj	LPS_LogFC	LPS_padj	FD_logFC	FD_padj	ML4_LogFC	ML4_padj
0610007P14Rik	-0.396208006	0.24414006	0.063540816	0.689662856	0.121175632	0.308352885	0.007952326	0.988226842	-0.444439401	0.743408247	-0.092287533	0.669319631	0.299490299	0.298905416	0.305719639	0.268088641
0610009B22Rik	-0.467639159	0.401958096	-0.127313757	0.230506214	-0.271467318	0.057877421	-0.164659277	0.286099217	0.422803555	0.740085704	-0.962507133	1.59E-06	0.547474045	0.124076233	0.17865332	0.604081946
0610009O20Rik	-0.471552126	0.020243902	-0.045283916	0.757832379	-0.244430192	0.01143781	-0.223460512	0.189834475	0.028437202	1	-0.340022336	0.055816174	0.501619725	0.003069913	-0.106028075	0.511656069
0610010K14Rik	-0.011495282	0.978748693	-0.11929479	0.072252481	-0.436312237	0.000387409	-0.107650876	0.110586503	-0.076297763	1	-0.041729087	0.620145015	0.113017975	0.596513679	0.149086656	0.463461957
0610037L13Rik	-0.378263534	0.199199206	-0.523377787	0.011274746	-0.138724843	0.426773814	-0.073848582	0.787311207	-0.505006741	0.646672772	0.335675412	0.131345782	-0.13107804	0.505436406	-0.540096521	0.003998245
0610040J01Rik	-1.069410126	2.90E-08	-0.368229952	0.025468019	-0.847989973	3.12E-07	-0.208843795	0.136115283	-0.547155053	0.685083182	-0.245795569	0.130365909	0.219735962	0.220340623	0.013904862	0.935049544
1110004E09Rik	0.372058812	0.413585147	0.009308772	0.965761924	0.174373128	0.099567299	-0.053342979	0.767186262	-0.365352364	0.896294044	-0.09308353	0.254479321	0.140780126	0.638982453	0.426366029	0.13791968
1110004F10Rik	-0.049060445	0.875609047	-0.211490115	0.008700345	0.007732358	0.952259765	-0.224023913	0.076637553	0.113560602	0.969557084	-0.199196862	0.17159186	0.536759895	0.007245512	0.249202596	0.190647106
1110007C09Rik	0.259209426	0.504581008	-0.002732714	0.985681163	-0.304924084	0.123143272	-0.000363244	0.99915233	0.162193183	0.962353107	0.048356515	0.826728638	0.109310228	0.666950787	0.083841748	0.72961134
1110008F13Rik	0.198177745	0.616503372	0.053148666	0.651144887	-0.003359698	0.988679757	-0.064043567	0.821055545	-0.091698314	0.990462097	-0.097243528	0.570719681	-0.379869386	0.230074832	0.273976801	0.36677042
1110008P14Rik	1.328380863	0.01340773	0.087287619	0.404042406	0.540126987	0.048104968	-0.01675554	0.87379859	2.466700912	0.430874673	-0.000938278	0.991753116	0.105219868	0.789030019	0.384771942	0.318801573
1110012L19Rik	-0.543453067	0.238190793	-0.095902066	0.334779407	0.057923186	0.79021744	-0.058456148	0.826191174	2.042044697	0.292973949	-0.272130101	0.079406731	-0.189212072	0.620667603	0.401287819	0.281108319
1110017D15Rik	0.50174162	NA	0.043828054	0.588691838	0.157403024	0.432859192	0.057293959	0.726926063	1.222938813	0.724158085	0.131353277	0.082696597	-0.053612473	0.836893493	-0.207671547	0.450002476
1110038F14Rik	-0.281635972	0.457700902	-0.171675854	0.5420145	-0.218740559	0.013790971	-0.075611691	0.688271188	-0.172495832	0.959843963	-0.194522244	0.147593709	0.421261066	0.077559393	0.097332026	0.669465436
1110051M20Rik	-0.161434927	0.691245087	0.009022822	0.844610601	0.138424892	0.413124663	-0.06309232	0.54449009	-0.224277163	0.926989774	-0.001815403	0.98928999	-0.363900136	0.26122008	-0.187776173	0.546322136
1110059E24Rik	-0.395813261	0.33855249	-0.241696237	0.074657314	-0.307868687	0.00492888	-0.09271881	0.689101549	0.116762954	0.973203626	0.274077753	0.167073345	-0.133651243	0.640505495	0.030137138	0.91234736
1110059G10Rik	0.277041081	0.426548221	-0.405274185	0.144520433	-0.102520858	0.451574542	-0.11142501	0.266048312	1.869727238	0.195900864	0.013928528	0.919921484	0.104780064	0.683029929	0.273888712	0.263261989
1190002N15Rik	0.063862592	0.907711142	0.051271598	0.556786517	0.401969832	0.000804731	0.145077171	0.417216499	0.481293891	0.707112222	-0.048906714	0.76225109	-0.06400189	0.818402968	0.209655804	0.431403625
1200014J11Rik	-0.278894724	0.059781399	-0.099913689	0.40803003	-0.107987418	0.374626901	-0.203180331	0.116002119	0.083262245	0.96361025	-0.118368849	0.34522396	0.124381004	0.292201051	-0.090906239	0.417904574
1500012F01Rik	0.695874478	0.033191464	0.346259221	0.015719473	0.936383683	3.05E-07	0.781544146	0.000102626	0.12726388	0.950544019	0.541613713	0.015926819	0.289484344	0.314939006	0.532638229	0.053293661
1500015O10Rik	0.803961484	0.240071629	0.435928175	0.464043101	-0.14223992	0.460707589	0.022349902	0.903260518	1.83592693	0.739430898	0.112818047	0.523752843	-0.278521283	0.431987913	-0.111291291	0.759260278
1600012H06Rik	-0.172662845	0.631126023	0.089510611	0.691280405	-0.101091587	0.41875187	-0.226518173	0.027536259	-0.265923074	0.855392349	-0.022100673	0.95221604	0.120275706	0.615358653	-0.273934774	0.230885078
1600014C10Rik	0.54131127	0.064984154	0.04780152	0.732781129	0.29112856	0.004149239	0.409403445	0.048258962	0.69453457	0.453366989	1.527815666	4.59E-10	0.20140384	0.41062394	0.566325399	0.015277024
1700001O22Rik	0.293419656	NA	0.052317973	0.801771507	0.036591676	0.92585917	0.003779108	0.992904055	1.731980058	0.724735997	-0.041657803	0.773911891	-0.198661602	0.356990422	0.084404166	0.71451346
1700010I14Rik	0.037807277	0.959470831	0.020587747	0.722317075	-0.007584899	0.975031381	0.076580991	0.467510321	0.328938312	0.9218194	-0.119700726	0.146595139	-0.415333246	0.247865249	-0.771160176	0.026755264
1700015E13Rik	-1.356068038	0.025121286	-0.07035901	0.688264948	0.04780283	0.600969293	-0.042549152	0.872070511	-1.704419774	0.565452713	-0.156089415	0.223625456	0.143550272	0.715087548	-0.741301038	0.059106127
1700019G17Rik	0.477020781	0.536042633	0.040955559	0.751053004	-0.02264477	0.88998844	-0.010509581	0.986999615	-2.077921046	0.373206643	-0.113245138	0.522427729	-0.368680249	0.306161371	-0.415595172	0.258874437
1700021F05Rik	-0.147845393	0.681975376	-0.277613516	0.117121284	0.117748999	0.206981784	-0.055267808	0.63856971	0.089254037	0.987856564	0.038674201	0.800982538	0.58245076	0.030650569	0.209990726	0.415673232
1700021K19Rik	-0.201304098	0.525969888	-0.116559612	0.27095509	-0.39269122	0.003963015	-0.025158488	0.879078262	-0.365727491	0.796478123	-0.218334358	0.011509516	0.100554172	0.604466294	-0.08750306	0.635958501
1700025G04Rik	-0.34564085	0.512633811	0.01786342	0.814836861	0.216758056	0.098755373	-0.006906001	0.980777461	0.044042391	0.999861201	0.166997371	0.269556617	-0.562402881	0.123013293	-0.275396715	0.435430177
1700026D08Rik	0.239511646	NA	-0.008532344	0.937199952	0.654763716	9.55E-06	0.074361617	0.61753864	1.176334911	0.717371639	-0.029362943	0.634833205	-0.085365073	NA	-0.124307039	NA
1700029J07Rik	-0.018229696	0.987078103	-0.090871517	0.608389927	0.070664072	0.715722522	-7.72E-05	0.999899903	-0.240897907	0.875706235	-0.11884535	0.130374691	0.89595595	NA	-0.202155818	NA
1700030J22Rik	-0.541028236	0.435397513	-0.04271002	0.688631755	-0.041438804	0.731948485	0.12785973	0.093622138	0.779629768	0.726429894	-0.07227637	0.703458675	0.319956711	0.419520164	-0.189608727	0.628590476
1700030K09Rik	-0.467807551	0.205298923	-0.032204265	0.88709774	-0.128217551	0.234853346	-0.106584107	0.524194424	-0.443394963	0.871693119	-0.19003821	0.374122336	0.11580886	0.697798387	-0.298335953	0.297271914
1700037C18Rik	-0.228870674	0.678489833	-0.079748963	0.367991872	0.287837743	0.061473348	-0.016815163	0.914972237	-0.224736567	0.96544882	-0.0555065	0.732062006	-0.233502054	0.549570515	0.085578509	0.822734629
1700037H04Rik	0.782967806	0.110178325	0.126026751	0.166900649	0.268645287	0.18085853	0.083462964	0.692493132	1.647632982	0.13933875	-0.08934967	0.597071518	-0.488606214	0.150521813	0.18448646	0.571477631
1700049G17Rik	0.002771497	0.997385499	-0.054363576	0.739646938	-0.213741808	0.320959924	-0.108547324	0.550190489	-0.633361585	0.527954457	-0.394381679	5.06E-05	-0.159936744	0.54755015	-0.198099374	0.435661452
1700061G19Rik	-0.144863757	0.870769522	-0.008432495	0.932629306	-0.008990758	0.980746332	-0.014935539	0.86373308	-0.80153778	0.762353634	-0.059918147	0.465415247	-0.259494682	0.486729199	-0.813640126	0.031553546
1700067K01Rik	0.268286333	0.75543108	-0.008033541	0.945553628	0.015887709	0.92166986	0.072960283	0.670831348	1.05639714	0.841916468	-0.021115679	0.860310614	0.23598682	0.549283889	-0.145642968	0.710963873
1700071K01Rik	0.170935408	NA	-0.045258745	0.756568652	0.023561571	0.870684917	0.145199952	0.484492732	0.747085588	0.863775592	0.092752665	0.544679279	-0.128105172	NA	-0.159367809	NA
1700088E04Rik	0.224032182	NA	0.032603891	0.804781051	0.039781757	0.716834992	0.006128679	0.987772549	1.849868255	0.702527339	0.132443619	0.304866023	0	1	0.025477625	0.904342133
1700102P08Rik	-0.577050245	0.396394049	-0.085610966	0.48939378	-0.023317153	0.828645292	-0.027036028	0.794735678	-0.751070244	0.839589675	0.131663487	0.222587527	-0.262128131	0.447171376	-0.191536461	0.58924511
1700109H08Rik	-0.639668384	0.339399473	0.104031741	0.429909067	0.047334839	0.735311777	0.111988865	0.582672869	0.419254684	0.865018555	-0.027247014	0.914192202	0.38582983	0.320686269	-0.057993289	0.878827545
1700123O20Rik	0.130309234	0.822825795	-0.207177732	0.004004818	-0.12499251	0.352929047	-0.039578504	0.874930888	0.269168181	0.871765701	0.013714094	0.959665906	-0.226288652	0.503546339	0.140446799	0.666360319
1810009A15Rik	-0.215239476	0.80819937	0.081674028	0.555588409	-0.035275947	0.880698417	-0.008688182	0.980425251	0.824765145	0.537537586	0.071892267	0.767146887	0.358851776	0.331728193	-0.092886779	0.804560599
1810011O10Rik	-0.931564592	0.011617213	0.305325251	0.198200599	1.823473867	3.96E-06	0.917765183	1.84E-05	-0.158089433	0.941404307	-0.590471249	4.61E-05	-0.207275162	0.528867675	-0.523365433	0.098609303
1810026J23Rik	-0.008097805	0.983730857	-0.015512773	0.909832354	-0.05647371	0.775719079	-0.104094037	0.445315261	-0.048773089	1	-0.1735355	0.144265713	0.155394841	0.522454179	0.075762428	0.743884338
1810030O07Rik	-0.191404069	0.548303997	-0.071089985	0.472134708	-0.11238357	0.542248173	0.022079226	0.92746357	-0.172439061	0.882237211	0.185456861	0.129530668	0.289708135	0.179847448	0.225852203	0.27257673
1810043G02Rik	-0.043317974	0.893438276	-0.007823609	0.957083075	0.224876431	0.149794129	-0.028556061	0.900236792	-0.131865914	0.979179974	-0.065895703	0.508585705	0.327783817	0.105841694	0.206734744	0.284390719
1810055G02Rik	0.180094289	0.770523442	0.011452849	0.85678728	0.364089656	0.016675612	-0.009392861	0.919495102	-0.039626804	1	0.137802402	0.116929229	-0.02457801	0.946024569	0.371332881	0.290125701
2010012O05Rik	0.372866747	0.454899311	-0.10865794	0.677257632	0.461794433	5.86E-05	0.007252945	0.980425251	-0.164550521	0.867690434	-0.192494082	0.202740381	-0.093959691	0.767986854	-0.397345798	0.194494374
2010107E04Rik	1.129626935	0.001274971	0.176961766	0.034730909	0.119058039	0.17102241	0.448653295	0.009286269	1.342615826	0.307460749	0.142336839	0.338144443	0.114939878	0.722551674	0.864982817	0.005419808
2010107G23Rik	0.513710645	NA	0.060011636	0.501211409	-0.137215271	0.092672135	0.039539041	0.867039821	2.339489731	0.473679567	-0.080474967	0.58615432	0.012444266	0.957390702	-0.145026158	0.557739744
2010111I01Rik	0.404163835	0.147928704	0.046206054	0.46588115	0.959886483	9.85E-07	0.065947452	0.760323469	1.095007643	0.281876718	0.467648336	0.000534786	0.18150589	0.41806558	-0.265671786	0.214366622
2210016L21Rik	0.365462906	0.26594228	0.042575996	0.587400578	0.327888928	0.13865387	0.095774351	0.528345567	0.035234305	1	-0.101962114	0.558013864	0.112333087	0.634693067	0.388579494	0.0844991
2310011J03Rik	-0.184216657	0.642254831	-0.097740656	0.017665326	0.006072893	0.981393181	-0.045927767	0.867039821	1.844760354	0.531945058	0.075686876	0.523244973	0.294803794	0.220598106	0.112931895	0.623101352
2310022A10Rik	0.279567366	0.563652136	-0.047334275	0.822277984	-0.06667302	0.509313076	-0.089375296	0.684966907	1.47061059	0.288727107	-0.025529512	0.828383419	-0.193086211	0.5022809	-0.194400771	0.480484999
2310022B05Rik	0.257287143	0.395339429	0.046409086	0.741590688	0.766430319	7.75E-07	-0.002962706	0.983998164	0.254176516	0.945439872	0.207493127	0.025915652	-0.167951163	0.670149571	0.094013793	0.80847756
2310033P09Rik	-0.244239546	0.3633674	0.011806874	0.938978322	0.335919416	0.023158493	-0.226255463	0.191438902	-0.700773845	0.55614485	0.51364082	3.88E-05	0.148906599	0.490402955	0.040183353	0.845175673
2310035C23Rik	-0.223295722	0.417091761	0.040343079	0.759407873	-0.069005994	0.789281897	0.009571875	0.980058365	-0.145788112	0.923660306	0.339844848	0.104410999	-0.010197087	0.954697419	-0.437465142	0.010484604
2310036O22Rik	0.246138174	0.251848664	-0.017683912	0.961315369	0.022280147	0.876057987	0.093806698	0.555200763	0.574907657	0.623594054	-0.017477201	0.930669006	-0.015170794	0.922393101	0.285397838	0.053524804
2310039H08Rik	0.64476191	0.1644549	0.17594132	0.516901946	0.437878502	0.029837065	0.051409447	0.818727935	0.517969792	0.939434972	-0.091853264	0.451080177	-0.545033196	0.167543674	0.083554534	0.829636097
2310047M10Rik	-0.228896878	0.452730372	-0.137489375	0.645317543	0.015331366	0.928653565	-0.219047784	0.159690408	0.159069938	0.974827147	0.03379844	0.886077948	-0.111091089	0.549900725	-0.227935643	0.197250852
2310057M21Rik	-0.093728977	0.884436427	0.021813452	0.796379785	-0.104265505	0.567816048	-0.050769647	0.877270701	-0.115130079	0.983585402	0.230586016	0.249480554	-0.428314405	0.18113931	-0.282912559	0.357567865
2310067B10Rik	-0.304010322	0.32741124	-0.127610035	0.319955162	-0.151533881	0.102060915	-0.040177194	0.53226166	-0.250821127	0.915672238	-0.006696023	0.949369792	-0.042898149	0.837247141	-0.118545356	0.551237803
2410004B18Rik	-0.201898345	0.643812744	-0.139032243	0.281320241	-0.129787633	0.307821604	-0.053714151	0.63856971	-0.440887298	0.695175048	0.163140891	0.123964385	0.036144792	0.897114538	0.224443213	0.401092555
2410015M20Rik	0.47650327	0.301352529	-0.03308671	0.796634559	0.247637585	0.163308453	0.206762216	0.311651306	1.707166334	0.198984249	-0.063359863	0.737548138	-0.304669233	0.348621558	0.603574059	0.053080778
2410016O06Rik	-0.250371621	0.661894509	0.025114394	0.93295442	0.171599633	0.144356509	-0.022962189	0.943493003	0.149944197	0.965219686	-0.189196331	0.228670305	-0.294903464	0.417121486	0.251214538	0.47530044
2510009E07Rik	0.218886456	0.046548943	0.153809353	0.127006051	-0.298885521	0.117111145	-0.001555265	0.997870908	0.738645762	0.387357458	-0.509220275	0.026991712	-0.849948165	2.21E-12	0.304146392	0.007881329
2510039O18Rik	-0.511479714	0.025783829	0.123034564	0.385837764	-0.081046922	0.743294413	0.014482219	0.976246441	0.03776128	1	0.414429186	0.003421927	-0.158523693	0.434369667	0.091835547	0.634216463
2610002M06Rik	-0.318074115	0.364845748	0.010836933	0.838642932	-0.092134288	0.669401167	0.000322274	0.997851604	0.017046461	1	-0.004675467	0.949564604	-0.587642689	0.02069476	0.22863438	0.3433382
2610020H08Rik	-0.077038154	0.916708197	-0.059096787	0.664755563	0.182377217	0.218441083	0.184432596	0.333923333	-0.188700426	0.9521199	-0.258844499	0.025384922	0.07202888	0.841837967	-0.384006631	0.27225293
2610028H24Rik	0.294559176	NA	-0.01259698	0.779040823	-0.61515151	0.024465899	0.007364662	0.954816749	1.815589995	0.71588418	0.023374477	0.774723278	-0.136695775	NA	-0.21084977	NA
2610301B20Rik	0.222205857	0.681051786	-0.002220312	0.977782942	0.089001724	0.546769107	-0.035971583	0.891119211	0.007555043	1	-0.117353173	0.306671793	-0.641256573	0.032362432	-0.240029867	0.40210773
2610305D13Rik	0.179975575	NA	0.02523014	0.671527311	0.020431888	0.879397452	-0.068625082	0.247684253	0.032916575	1	0.108357112	0.318509036	-0.113928457	NA	-0.225187129	NA
2610507B11Rik	0.264671521	0.134468088	-0.021673398	0.949458144	-0.049064787	0.76362616	0.192412074	0.027198783	0.321100391	0.783047591	0.094972258	0.483215178	-0.26408662	0.053919863	0.051812259	0.690450607
2610524H06Rik	0.408606986	0.605046634	0.028930785	0.638734295	0.422514592	9.82E-05	0.01639837	0.907960422	0.141606792	0.945885046	-0.008681592	0.919921484	-0.454744784	0.230628893	0.034566501	0.928216513
2700060E02Rik	0.591758532	0.003872402	-0.019779402	0.926098377	0.321461691	0.000317609	0.246746842	0.00764922	0.815063936	0.428183397	-0.213297867	0.054280837	-0.006180456	0.973500659	0.402775312	0.022731427
2700062C07Rik	-0.434915795	0.358073461	0.121348249	0.213763621	-0.032161376	0.797627319	0.103999153	0.592703144	0.656773855	0.626411242	0.182940661	0.501697049	-0.003203676	0.991709063	0.021017126	0.94335334
2700081O15Rik	-0.881054734	0.018608124	-0.141744812	0.135471893	-0.0785075	0.488155532	-0.043741429	0.714755365	-0.169927578	0.936326183	0.120587421	0.174562167	-0.623216424	0.079122034	-0.671472655	0.050379805
2700094K13Rik	0.740020956	0.086179252	0.096585934	0.75290308	0.076989406	0.773410845	0.626515818	4.20E-06	0.439999812	0.893649956	-0.835594525	0.000200901	-0.247799484	0.470777799	0.560991072	0.089475757
2700097O09Rik	-0.229449	0.746878893	-0.126468022	0.438003776	-0.04899761	0.853699851	-0.050118813	0.840534463	-0.52600092	0.681505188	-0.038968543	0.878534788	-0.734115449	0.04374714	-0.189649216	0.589819411
2810004N23Rik	0.311535206	0.119934888	-0.019067261	0.857137664	0.124942393	0.216725616	-0.010133642	0.956871381	0.005685019	1	-0.028775281	0.920235784	0.798010901	0.000325577	-0.005466005	0.979443835
2810006K23Rik	-0.452038981	0.036266788	-0.017143174	0.902586818	0.096974475	0.264130282	0.07861556	0.804728045	-0.272890426	0.746074579	-0.334314207	0.01501762	0.328015816	0.137318394	0.029319403	0.889279942
2810021J22Rik	-0.582692473	0.193434926	-0.080803324	0.3846779	-0.070954229	0.362581204	-0.15752083	0.639029431	-0.311965636	0.718460658	-0.986187554	3.07E-05	-0.271608912	0.381364909	-0.328886333	0.269415709
2810403A07Rik	-0.449612061	0.056393383	0.009128771	0.961452676	0.042318455	0.921850879	0.009348387	0.982336663	-0.044563502	1	0.663849118	0.001252396	-0.002750592	0.987983759	0.057746472	0.739577953
2810408A11Rik	0.129411848	0.890053948	0.048888773	0.528290444	0.705496606	2.60E-05	0.034300224	0.804728045	3.246059978	0.373206643	-0.097526576	0.148404156	-0.771635516	0.034176926	-0.715072207	0.054343903
2810417H13Rik	-0.050851913	0.959663557	0.10712729	0.392188405	-0.432839424	0.076037161	0.06566667	0.588988564	-0.65261782	0.345601933	-0.037146369	0.616075223	0.282752821	0.468510291	-0.224160053	0.566364717
2810428I15Rik	0.520096515	0.211468918	-0.008335854	0.958533365	0.251951966	0.040420365	0.033632545	0.848172185	0.767876668	0.714656646	-0.024332828	0.837699622	0.17659734	0.575719335	0.432999736	0.152897092
2900011O08Rik	1.19010887	0.052532714	-0.017855394	0.890850843	-0.107276448	0.218387761	-0.260688418	0.210802959	0.165813901	0.986869757	-0.39363451	0.019567989	-0.234715229	0.410836018	-0.089576256	0.76494709
2900026A02Rik	1.699767145	6.13E-16	0.009632501	0.874712997	0.180911889	0.04823016	0.021926287	0.864322226	-0.103161213	0.95078746	-0.001773713	0.982858987	0.294159798	0.237843404	0.549142817	0.02081094
3010026O09Rik	-0.308506921	0.590827556	0.03489137	0.722350725	-0.276506985	0.006726313	-0.04552639	0.76327404	0.764402941	0.586206871	-0.002691321	0.980232372	-0.466433705	0.203188905	-0.033024115	0.925816416
3110009E18Rik	-0.30988688	0.71302503	-0.07676555	0.892149863	-0.232316869	0.01546098	-0.089409665	0.61117249	0.908284102	0.804906809	-0.26968273	0.054139401	-0.322938495	0.405150307	-0.321999986	0.408564723
3110035E14Rik	-0.297595979	0.60562379	-0.002859885	0.953541129	-0.19540549	0.081377213	-0.041035976	0.809093419	0.885457415	0.649794921	-0.340072575	0.054328135	0.053631246	0.875486901	-0.649336153	0.04936145
3110040N11Rik	0.370744941	0.420583958	-0.026035461	0.901527055	0.072202705	0.57076565	-0.067033058	0.853544309	-0.202845265	0.959596564	0.029895309	0.868602815	-0.016439342	0.956322121	0.135894162	0.636280877
3110057O12Rik	0.053289213	0.953496037	0.04720117	0.702829919	0.162118698	0.135119868	0.082610637	0.681017946	0.472812564	0.819018729	-0.089529703	0.317337218	0.585447276	0.137420603	-0.522586566	0.178042835
3110062M04Rik	-0.28357485	0.654789603	-0.007152249	0.937199952	-0.43286833	0.000335701	0.124037521	0.725227079	-0.639234094	0.687849605	-1.819783901	1.23E-08	0.225678657	0.498893622	-0.083737051	0.794578117
3110082I17Rik	0.573244316	0.0350917	0.036110013	0.816299622	0.48366244	0.011714344	0.162064012	0.431358286	0.066295457	0.983230041	2.227588814	5.62E-10	0.609361636	0.063670376	-0.026634717	0.93295211
3632451O06Rik	0.312257808	NA	0.025320306	0.914068738	-0.003151894	0.987409971	-0.008947876	0.941693761	2.800246628	0.330202539	0.010588504	0.931468944	0.120453301	0.555884858	-0.296383585	0.174353997
3830403N18Rik	0.052035212	0.956953661	-0.063859994	0.274936909	0.115258188	0.774337392	0.003087549	0.975946068	0.487480222	0.794258192	-0.044953615	0.727974418	0.486748356	0.219454646	0.002387396	0.995153397
3830406C13Rik	0.101679866	0.861379178	-0.170872518	0.406658648	0.189072788	0.243169586	0.167622495	0.324908752	0.366301751	0.794258192	-0.500681731	3.74E-05	0.021472804	0.941395039	0.147344947	0.598391711
4430402I18Rik	0.056558918	0.955813869	0.041016662	0.800226819	0.006073358	0.977253732	-0.051585408	0.805334303	-0.624754021	0.742628321	-0.077221676	0.490100765	0.012000655	0.97500849	-0.092518115	0.810671119
4833420G17Rik	-0.357440681	0.196922622	-0.074483011	0.904854336	-0.317668527	0.217898403	-0.193395259	0.227792299	-0.26233217	0.820391504	-0.976058162	8.69E-06	0.751169682	0.001045711	-0.526191986	0.016367389
4833439L19Rik	0.194272979	0.405921095	-0.136328755	0.184718499	0.191391377	0.100444247	0.044562032	0.805334303	0.737253923	0.469619008	0.013245378	0.948335281	-0.211499898	0.178624377	0.095999219	0.520261851
4921524J17Rik	-0.001704541	0.997765754	0.005389029	0.975722244	-0.002956101	0.989033968	0.047528678	0.839349919	0.068302533	1	-0.172454848	0.212658339	-0.096590083	0.688037418	-0.18679278	0.415621548
4921536K21Rik	0.742295146	0.220313208	-0.041835172	0.569869793	-0.101468312	0.160139261	0.05173157	0.795774376	-0.596028399	0.641905204	-0.016161464	0.889218193	-0.386858261	0.32541765	-0.502898466	0.200463191
4930402H24Rik	0.515878127	0.154916211	0.005114629	0.976518046	0.0324068	0.769059954	-0.044973712	0.912572213	-0.242621304	0.803114359	0.107635025	0.515959323	-0.12796081	0.621776395	-0.325596245	0.189036
4930404N11Rik	0.504640289	0.242338422	-0.027165829	0.789709815	0.292952317	0.002190604	0.062265959	0.391737123	2.55191467	0.068075553	0.032910962	0.738836042	0.143485212	0.632659899	0.236194469	0.411458317
4930453N24Rik	-0.440996017	0.265088025	-0.112242728	0.403873557	-0.123835001	0.288126442	-0.355640662	0.110149293	0.414717037	0.778286696	0.202809969	0.319616522	-0.618423696	0.037814715	-0.046086995	0.871467315
4930486L24Rik	1.551799355	0.006807893	0.146750538	0.019447025	0.6190124	2.41E-06	0.13514113	0.207975582	1.416721879	0.379849103	0.102601044	0.167622489	0.801334018	0.042847561	0.799617796	0.041964275
4930503L19Rik	0.063391876	0.922212474	0.112221197	0.533453606	-0.042434056	0.894538284	0.024699468	0.93493887	0.917035762	0.354090543	-0.227112184	0.091542174	-0.352072519	0.340083037	-0.545676305	0.127664161
4930539E08Rik	0.889965808	0.181363235	0.053623818	0.88709774	-0.002478201	0.991043539	0.016825511	0.949500119	1.002244569	0.326551866	-0.240218256	0.044383034	0.373733756	0.277902649	-0.205718276	0.561282903
4930578C19Rik	0.297749563	NA	0.271606515	0.166837163	0.026936329	0.800640486	0.023712182	0.966382912	1.883216297	0.717171006	-0.176820806	0.639280884	-0.00122305	NA	-0.023184631	NA
4931406C07Rik	0.605379537	0.005516891	-0.171149255	0.187285227	-0.428878947	0.011461187	0.016826386	0.95284577	0.507230504	0.589001926	-0.555367515	0.000209414	-0.012062983	0.94488446	0.096270112	0.561612707
4931406P16Rik	0.141671076	0.627472853	-0.089373654	0.592409931	0.404975768	1.50E-05	-0.005374494	0.986914623	2.933466445	0.022058491	0.12445443	0.10711891	-0.027408456	0.872331905	0.10889271	0.501759087
4931440F15Rik	-0.317125514	0.691245087	0.051506938	0.828990959	-0.021526658	0.921850879	-0.143168118	0.590394939	-0.226425249	0.955136974	-0.05046765	0.869539215	0.020296243	0.958942199	-0.309904788	0.424409922
4933408B17Rik	0.331697883	NA	-0.012164066	0.773105405	-0.055609139	0.536696433	0.001395398	0.989518922	-0.631875823	0.789688574	-0.006999588	0.936085539	0.20819877	0.49121802	-0.237086076	0.452366557
4933427D14Rik	-0.299025076	0.349579116	-0.030976613	0.705922053	0.047874212	0.81069212	-0.096125543	0.72400578	-0.449836094	0.783047591	-0.394375047	0.02817387	0.461020281	0.040188184	-0.171184607	0.425198372
4933434E20Rik	0.032922591	0.907891144	-0.315274021	0.034423852	-0.092211208	0.508802845	-0.13973098	0.596798315	0.347100704	0.736345212	-0.223608339	0.34522396	-0.003815354	0.982045697	0.211524783	0.189194053
5031414D18Rik	-0.715741054	0.000393193	-0.093037235	0.675926965	-0.300161254	0.031592941	-0.292062891	0.309867283	-1.279182816	0.064891515	0.422319295	0.002734325	-0.139347804	0.543281904	-0.472343214	0.030777615
5330417C22Rik	0.267023492	NA	-0.005606116	0.927326428	0.080684037	0.800608764	-0.046094749	0.465313787	-1.410879781	0.615389082	0.063947466	0.252083184	-0.214153509	NA	-0.20225991	NA
5730409E04Rik	-0.139726032	0.730504589	-0.747833466	0.002759221	0.00556542	0.983545846	-0.069321967	0.622433299	0.368239716	0.715581835	0.034732025	0.838861533	-0.298408823	0.283787946	-0.088438257	0.739666696
5730508B09Rik	0.788161199	0.25378552	0.022976747	0.800464418	-0.047251955	0.859708046	0.019128289	0.897063067	1.204303801	0.660875926	0.053626091	0.472092191	-0.653359776	0.088570508	-0.372148621	0.336002078
5830415F09Rik	-0.227926794	0.73423922	-3.39E-05	0.999476322	-0.003338102	0.982729141	-0.250069496	0.111641799	-0.654197317	0.719564887	0.144504244	0.414848881	0.452942316	0.195316112	-0.012456467	0.9706105
6030458C11Rik	-0.209978647	0.578940331	-0.146395885	0.326143555	-0.112890619	0.520781336	-0.025112832	0.859407051	-0.607877826	0.528397866	-0.110141058	0.065353968	0.039675369	0.861841786	-0.410077377	0.059538225
6330403K07Rik	0.366581043	0.638637242	0.02514492	0.834878372	-0.482572641	2.35E-05	0.10693247	0.640417791	-0.425654359	0.930151432	0.090100849	0.216556067	-0.086900207	0.795564957	-0.075999006	0.826329438
6330408A02Rik	0.031000565	0.976872635	-0.057798577	0.485211673	-0.046400618	0.814214848	-0.094298664	0.701449921	-1.009762805	0.200179106	-0.218727076	0.379129144	-0.01082902	0.97820811	-0.429254925	0.274774986
6330416G13Rik	0.386551435	0.027726712	0.09807252	0.677257632	-0.437058859	0.045523826	0.322633657	0.02268666	-0.047907906	1	0.315123851	0.047192548	-0.028430454	0.865841839	-0.038229525	0.811134852
6430573F11Rik	-0.010801681	NA	-0.017580245	0.928590076	-0.059637047	0.473027186	0.057505359	0.687878684	0.278784157	0.961939697	-0.018798781	0.936375126	-0.059800279	0.71436714	-0.12788462	0.466729137
8030462N17Rik	-0.424076992	0.082248686	0.012795484	0.897984206	-0.192046435	0.175140727	-0.427388035	0.005028943	0.030962436	1	0.171323761	0.633862842	0.195664602	0.325061932	-0.055265546	0.770495003
8430419L09Rik	-0.351924201	0.118518393	-0.05641583	0.691280405	-0.266794089	0.318960851	0.162990393	0.366521222	1.512679387	0.254351414	0.00357313	0.980576829	0.261444037	0.137626372	-0.01408104	0.9330818
9030025P20Rik	-0.621245099	0.255398258	-0.028923061	0.91414151	0.026505943	0.875534981	0.118918961	0.545886571	-0.97028481	0.184122768	-0.249848618	0.404260702	-0.219063845	0.553747928	-0.669447514	0.062429731
9030617O03Rik	-0.636670488	0.088451351	0.029877677	0.664467351	-0.09014915	0.526543453	-0.000921211	0.994179903	0.050283652	1	-0.011858302	0.890191037	-0.181139458	0.493487809	-0.05673011	0.82243735
9030624J02Rik	0.091243676	0.71745733	-0.159583015	0.233202841	-0.032753423	0.841314079	-0.028996454	0.922012986	-0.160606686	0.916586536	-0.040003691	0.793122277	-0.078837103	0.601445906	0.237192433	0.097921957
9130011E15Rik	-0.283033962	0.281408917	-0.089342955	0.640981489	-0.099418466	0.58833058	-0.03277381	0.768344055	0.046723716	1	0.155083656	0.164097922	0.254322314	0.128422588	-0.508728954	0.001456079
9130019O22Rik	-0.318339653	0.358268605	0.031282162	0.446835886	0.036630981	0.815708373	-0.194114913	0.181806944	-0.546324473	0.686511028	-0.08632472	0.528235089	0.493725812	0.05915194	0.13616661	0.58635527
9130401M01Rik	0.392980052	0.364831484	0.007376182	0.947502542	0.338722751	0.003198405	0.02446674	0.897498474	-0.002499881	1	-0.09067233	0.352603809	-0.064338198	0.820124719	0.295293663	0.274753992
9230110C19Rik	0.08426275	NA	-0.004399981	0.964033141	-0.396683597	0.205772907	-0.000385825	0.99877816	1.569874515	0.281778365	-0.030320523	0.709841535	-0.048973673	0.779408542	-0.026268236	0.888771688
9430015G10Rik	-0.558903422	0.121351243	-0.282224719	0.095056264	-0.085722307	0.546837423	-0.202374124	0.392428955	0.606224872	0.649075807	-0.483022833	5.95E-05	0.343464665	0.259093913	-0.626537382	0.032233052
9530068E07Rik	0.151411339	0.589256856	0.114883117	0.300764918	-0.009002729	0.957854752	0.090163158	0.567528346	0.773273142	0.444511544	0.041773071	0.772118863	-0.123097074	0.519130402	0.216632859	0.232980557
9930021J03Rik	-0.399138686	0.107493173	-0.129679485	0.513640649	0.001066575	0.997104955	-0.139804356	0.43376507	-0.43622604	0.699775809	-0.174300588	0.139183575	0.010680418	0.952087139	-0.248613748	0.141657107
9930104L06Rik	0.206256038	0.674231852	0.042146743	0.688502979	-0.135899302	0.501065607	0.001736887	0.996789075	-0.869072408	0.271218425	0.042839845	0.756220181	0.147226888	0.608639351	-0.293839127	0.286425554
A130010J15Rik	-0.21359056	0.724425608	0.005490545	0.974479487	-0.054193536	0.625068782	0.035231108	0.904794278	0.141680453	0.931553851	-0.153759588	0.298366736	-0.257043766	0.493176851	-0.138320517	0.704450975
A230050P20Rik	0.15026399	0.808063566	-0.053441634	0.925508986	0.448905372	0.010299061	0.02248941	0.945749775	0.163942255	0.945607744	-0.301074275	0.396661454	0.086234809	0.789527449	-0.361291865	0.245101663
A3galt2	-0.204599225	NA	0.01599763	0.912295027	-0.134729327	0.050833857	-0.080999135	0.730709851	-0.551770672	0.794258192	0.008581381	0.954485052	-0.060560288	0.845789353	-0.014402732	0.964567026
A430005L14Rik	-0.336080747	0.525969888	-0.179803043	0.100056186	-0.396681573	0.000123169	-0.213524497	0.145750388	-1.19800592	0.385481353	-0.042894928	0.790730088	-0.236725997	0.496514993	0.171352235	0.609895062
A430033K04Rik	-0.365203316	0.405163275	0.008359576	0.912272446	-0.232017444	0.080503572	-0.01897612	0.848674761	0.141627772	0.909782345	0.053767906	0.615852114	0.489653419	0.080590543	-0.289071583	0.281968485
A530064D06Rik	0.841910018	0.17211261	0.12891118	0.166837163	-0.248899632	0.45488835	0.112864036	0.361604667	1.150367465	0.429171273	-0.067142241	0.379223113	-0.227340973	0.478402871	0.526068645	0.11448442
A630033H20Rik	-1.187285206	0.003928849	-0.025950405	0.877478328	-0.42967844	0.012306023	-0.16381746	0.03305525	-0.129289815	0.944756773	-0.230526943	0.01401748	-0.11977274	0.714188241	-0.328678434	0.296350405
A730017C20Rik	0.277659576	NA	0.052592477	0.417913657	-0.018840058	0.897811602	0.009664638	0.952433946	1.865730526	0.462624753	0.03659428	0.729560114	-0.124871912	NA	-0.236748377	NA
A830080D01Rik	-0.374651265	0.240537605	-0.100338811	0.273836606	-0.040250746	0.927675394	-0.077214764	0.688176409	-0.649862059	0.523382316	0.067965616	0.679175751	0.266944445	0.250303753	-0.268020868	0.22687319
AA415398	-0.34520053	0.621597477	-0.018992564	0.812450822	-0.067838851	0.766558983	0.062211716	0.729424213	-1.257480201	0.530850066	-0.168676383	0.239974345	-0.559145089	0.158558376	-0.126426106	0.747494885
Aaas	0.118783093	0.744626491	-0.126818312	0.244859822	0.058524803	0.645999102	0.267740709	0.133372672	-0.204716455	0.929658128	-0.052186967	0.834602828	0.160778155	0.460006085	0.057122516	0.782997304
Aak1	0.341446156	0.201436165	0.028014193	0.932863861	0.036919194	0.734951063	0.014734329	0.95464094	0.306569038	0.771634514	0.431632369	0.001998227	-0.164005465	0.381537378	-0.216002096	0.225903806
Aamp	-0.027616295	0.929848402	-0.17717338	0.390625211	-3.31E-05	0.999945257	-0.106989282	0.458719751	0.130592342	0.954818132	0.074414775	0.591668664	0.231028709	0.188173048	0.340942877	0.041177731
Aars	0.12330849	0.614012808	0.111627815	0.73072176	-0.377369011	0.002377578	0.176855032	0.13320416	-0.135642005	0.9497538	0.600806381	0.000127145	-0.115077147	0.464217063	0.105398243	0.480536262
Aarsd1	0.164353177	0.715390303	0.006340867	0.964415099	0.094545545	0.627559571	0.121741407	0.560801216	0.032547508	1	-0.289922083	0.078357197	-0.144186779	0.602523186	0.119874793	0.650561651
Aasdhppt	-0.254155507	0.592921753	-0.043739062	0.870710023	-0.040236329	0.769899278	-0.134917417	0.476686662	0.070633303	0.996045123	-0.037351979	0.79708125	0.127031724	0.631379608	0.031582853	0.900685168
Aass	0.53455546	NA	0.060739105	0.68438882	-0.042375948	0.769229335	0.094591692	0.623730984	0.52661948	0.836097431	-0.087967787	0.414879871	-0.325143133	0.165068502	-0.358210702	0.149979599
Aatf	-0.205251772	0.336699099	-0.024817517	0.832090521	-0.000824864	0.997682564	0.025504132	0.957211125	-0.398167168	0.72527737	0.537327121	0.015477271	0.309132432	0.059671445	0.026190417	0.866843814
Aatk	0.482670268	0.231187914	0.134238116	0.286023612	-0.05403047	0.800608764	-0.135998441	0.471481453	-0.979550947	0.26729663	-0.479423768	0.009054392	0.133629113	0.654180652	-0.142064871	0.619540269
AB124611	1.449872413	0.002016989	0.080658367	0.464683582	-0.087044545	0.853699851	0.295135617	0.017468427	4.152989508	8.49E-05	0.277618666	0.019784344	0.427898419	0.263843483	0.487332621	0.191942103
Abat	1.300707005	0.013322716	0.494248744	0.466176732	-0.260116862	0.249841202	0.004467479	0.987647945	-0.311164507	0.912963277	-0.177980212	0.066795194	-0.390175115	0.322500422	-0.556477738	0.157027557
Abca1	0.215124561	0.296915412	-0.24323909	0.060210936	-0.498959193	0.016107857	0.386799023	0.017702878	2.009841601	0.002920128	-0.318810415	0.017178606	0.036650862	0.796717787	0.293184965	0.030131854
Abca2	0.05420225	0.828053793	0.035773186	0.607282235	0.246585445	0.224927931	-0.003953548	0.986779705	-0.159220031	0.936411943	-0.072208349	0.349744855	-0.324354914	0.073746732	0.181448504	0.292466469
Abca3	-0.025562455	0.907258743	0.005947902	0.98527313	-0.115349235	0.101641262	0.074702069	0.707567052	-0.151449404	0.939198364	-0.288461863	0.059875484	0.055107044	0.598014957	-0.064167215	0.517926054
Abca4	1.649094467	0.001494806	0.030596095	0.72362684	-0.006335942	0.964131726	0.044571254	0.868388612	0.659317813	0.831528983	-0.01046899	0.929424995	-0.695725049	0.07061422	-0.417970011	0.280805002
Abca5	2.311407831	5.83E-07	-0.017095817	0.814708138	0.397236923	0.000218655	0.019271391	0.856754287	0.600361875	0.686255189	-0.041274724	0.542755422	-0.409384455	0.286312722	-0.529612568	0.171028243
Abca6	0.919647021	0.158411801	0.001671408	0.98527313	0.04050172	0.753584847	-0.065826183	0.748715999	0.046295801	0.993589435	-0.007859497	0.942976231	-0.322118943	0.393464826	-0.122276413	0.748936523
Abca7	0.314563928	0.050374876	0.193896565	0.449779737	-0.370793457	0.007213967	-0.041258358	0.912999318	0.26802771	0.875283985	-0.130092031	0.570146288	-0.08570987	0.521565079	-0.119564807	0.346425489
Abca8b	0.634847996	NA	0.077299603	0.449882403	-0.036770373	0.721139851	-0.561819867	0.072996967	0.859304549	0.612139583	-0.203753788	0.409419781	-0.369608739	NA	-0.466853442	NA
Abca9	-0.694413428	1.06E-09	-0.206884682	0.085122911	-0.434745205	0.003524934	-0.176716816	0.030235095	-0.708486818	0.223593296	-0.495488989	0.001307172	-0.010906302	0.92519408	0.010948943	0.920941482
Abcb1a	1.300371871	0.032739969	0.01243546	0.814224967	0.10007637	0.600450946	0.024524622	0.742458923	0.131370049	0.961414234	-0.023990491	0.660823111	-0.592328676	0.081675053	-0.686882259	0.050125596
Abcb1b	0.504787272	0.038537941	-0.067108557	0.626973184	0.729807146	7.83E-06	0.163554943	0.374294373	0.391759936	0.71588418	0.095133454	0.663503777	-0.074467159	0.730453273	0.200666553	0.329691814
Abcb4	-1.273830961	5.61E-24	-0.317687439	0.201323809	-0.418483658	3.74E-06	-0.618219341	0.003905419	-1.015110774	0.332134787	-0.912467422	4.72E-05	0.101628911	0.549146125	-0.371998539	0.021252378
Abcb6	-0.248904252	0.495962067	0.036431246	0.814836861	0.016002019	0.921394453	0.00525718	0.988226842	-0.456004399	0.820839642	-0.064676122	0.611849293	0.371030477	0.156324598	-0.045605773	0.855503531
Abcb9	-0.155955156	0.863103094	0.039627541	0.839781332	-0.084312704	0.401878474	-0.002232643	0.995927712	-1.281625588	0.612139583	-0.092288817	0.525837238	0.035309887	0.928688452	-0.051049279	0.896695989
Abcc10	-0.141948007	0.766657447	0.035785584	0.756128662	-0.103695286	0.387959405	0.073490961	0.858606262	0.855468888	0.607144918	-0.685453556	0.000361264	-0.070643278	0.809448186	-0.699746905	0.012817533
Abcc3	-0.269300946	0.043986743	-0.280234265	0.138829777	-0.815902353	9.52E-08	-0.004793754	0.988226842	-0.163490487	0.935145911	-0.785770734	1.26E-05	-0.305731387	0.015228984	-0.303478013	0.011203263
Abcc5	-0.609866885	0.001646729	-0.076765887	0.621918492	-0.077475706	0.642245817	-0.170456137	0.498451906	-0.52797422	0.530850066	-1.247554381	1.67E-07	0.277105939	0.15000602	-0.578954118	0.001591883
Abcc8	0.797697598	NA	0.003961081	0.961074857	-0.076417984	0.758959296	-0.009488956	0.95464094	-0.517993063	0.915940904	-0.057415812	0.485216392	-0.09074781	NA	-0.11081236	NA
Abcc9	0.564500451	0.364845748	0.008361155	0.903741549	-0.038765895	0.924030288	-0.00678132	0.97767229	-0.468585029	0.437929869	-0.013941302	0.879510193	-0.095270198	NA	-0.457568749	NA
Abcd1	-0.550306668	0.00347099	-0.172464164	0.397082372	-0.165491666	0.379288499	-0.111424285	0.641498335	-0.664862239	0.56491783	-0.266133194	0.023998476	-0.171704715	0.295991995	-0.212930667	0.17282216
Abcd2	0.160154067	0.587542621	0.206055533	0.505036643	0.28304037	0.022437046	0.054061035	0.80594526	-0.166260563	0.867936213	-1.547801064	8.09E-09	0.28580614	0.1422454	0.151391677	0.414288574
Abcd3	-0.181018176	0.457047057	-0.022899397	0.892149863	-0.11815943	0.506204416	-0.189577461	0.060783313	0.005792577	1	-0.425728278	0.00113331	-0.100801424	0.506355925	-0.123542481	0.3914205
Abce1	-0.176266027	0.262445318	-0.115359536	0.184694139	-0.046775001	0.833635467	-0.075974788	0.526715393	0.521645659	0.6715424	0.750460837	1.54E-06	0.148973156	0.337119819	0.04099967	0.781128315
Abcf1	0.251188464	0.162756928	-0.22601458	0.325558684	-0.010769103	0.954973753	0.003401442	0.992774265	-0.178176005	0.924909659	0.472682807	0.000249203	0.452768527	0.027079237	0.172717878	0.376118456
Abcf2	0.520926575	0.001758994	-0.03540863	0.901527055	0.275619126	0.143399659	0.045240572	0.83823683	0.759071811	0.51366834	0.32660675	0.130898631	0.225536834	0.128504957	0.381448532	0.006794834
Abcf3	-0.362439078	0.077739371	-0.061578098	0.743869438	-0.063259763	0.746539203	-0.201069354	0.075552118	-0.249513184	0.865227979	0.184349602	0.058213749	-0.059265073	0.691757183	-0.234623022	0.098758195
Abcg1	-0.199228456	0.181062048	-0.022105937	0.941442564	-0.070846894	0.727590058	-0.009722509	0.976454804	2.074861688	0.000126982	-0.072498871	0.398755513	0.012743618	0.920083108	0.016068669	0.894044099
Abcg2	-0.506438077	0.009802683	-0.171747476	0.276555847	-0.11104248	0.515608084	0.097988684	0.63856971	0.43563435	0.740017	0.006032861	0.980425963	0.120027035	0.480344845	-0.034978907	0.828847138
Abcg3	1.531668699	0.006912132	-0.157550485	0.132189873	-0.167591319	0.07736543	-0.060708809	0.709569088	-2.069408186	0.234944	-0.037978496	0.64165768	0.547619245	0.165434956	0.638850268	0.100277365
Abhd1	0.114519847	0.903031001	-0.022450112	0.84102043	-0.19651762	0.034321397	0.021902494	0.934462884	-0.953354688	0.858233241	0.214481981	0.076415466	0.059185806	0.873407821	-0.325644342	0.387800699
Abhd10	-0.023911134	0.972821384	0.002973809	0.97726251	-0.127638177	0.311851798	-0.036093619	0.551567126	0.620288729	0.713557713	0.051511167	0.513893686	0.092884614	0.768437284	-0.204893778	0.499237825
Abhd11	0.224535076	0.657268072	0.131051927	0.629765129	-0.005447445	0.98079067	0.298099352	0.003847999	-0.221099778	0.949348684	0.03040856	0.782652394	-0.323926413	0.410805258	-0.008469923	0.982542558
Abhd14a	1.042783295	0.014803614	0.082184806	0.64375638	-0.053000711	0.732490707	-0.10700796	0.319513524	0.341375116	0.950938211	-0.071672032	0.410752259	-0.281522002	0.418155556	0.645572799	0.05317758
Abhd14b	0.650735525	0.278852343	0.024655849	0.947502542	0.310259302	0.00429187	-0.023100517	0.888937726	-0.484223115	0.860298169	-0.081321015	0.337902783	-1.220298992	0.00016016	0.360470291	0.283127948
Abhd2	-0.167472563	0.622083355	-0.027793334	0.788121205	-0.001800113	0.992279975	-0.066488013	0.780024323	-0.176690353	0.928480395	0.048875983	0.854460312	0.166232347	0.438803186	0.30487778	0.135949513
Abhd3	0.166763387	0.843596391	0.037921185	0.882770146	-0.067083676	0.385810848	0.007470672	0.982875996	-1.121750025	0.489937933	-0.252961531	0.134649872	0.321232364	0.413172146	0.10652745	0.782256949
Abhd4	0.397356665	0.073342311	-0.023870658	0.892647115	0.02379033	0.918804378	-0.075011438	0.300972181	0.900758666	0.529794685	-0.050902866	0.606463692	-0.078790472	0.654882775	0.445726753	0.007752839
Abhd5	0.048842669	0.895852109	-0.026517428	0.941852322	-0.016806056	0.955895438	-0.246830844	0.229180953	0.261757289	0.866929765	-0.244294776	0.143022826	-0.214446744	0.314720067	0.119049848	0.55671823
Abhd6	-0.150720501	0.534617161	-0.772829284	1.61E-06	-0.299979977	0.128165571	-0.489818284	0.020688265	-0.026132544	1	-0.897147949	0.000260653	-0.57292278	0.00799056	0.062667099	0.760381578
Abi1	-0.064598126	0.726870888	0.124964219	0.175823969	0.006177409	0.975631319	-0.055008872	0.745320898	0.310193477	0.813590147	-0.089344509	0.380877574	-0.127783644	0.289122803	0.16735502	0.14322235
Abi2	0.058843503	0.874138012	-0.126625077	0.127641756	0.354507184	0.00106334	-0.27882776	0.08837502	-0.089697302	0.956863432	-0.09749484	0.573710263	-0.263651362	0.150245425	-0.021535738	0.901565545
Abi3	-0.652817188	2.27E-07	-0.089543521	0.730678539	-0.489490029	0.000902852	-0.235738111	0.139464946	-0.941913015	0.397463929	-0.702542332	7.08E-06	0.179652317	0.149256582	-0.251524907	0.033606936
Abi3bp	0.761149413	0.264391667	-0.010702928	0.907924917	0.278261487	0.011043495	0.061225471	0.816806311	1.399423838	0.412019354	0.079296114	0.500615188	0.476982094	0.225492274	-0.499050552	0.203978586
Abl1	-0.343655913	0.014661248	0.01452029	0.944887045	-0.918654949	5.92E-08	-0.144426602	0.533326812	-0.644660962	0.453600767	-0.539952722	0.015097402	0.140300385	0.240357736	-0.255684372	0.024335971
Ablim1	1.254691995	0.026701563	-0.040331248	0.90421888	0.149139494	0.270010084	0.124332089	0.454580686	3.29952312	0.037381246	0.014199116	0.936375126	-1.535679066	0.000100939	0.031192114	0.936791995
Ablim3	0.860958436	0.13452423	-0.030317608	0.581685561	-0.078845499	0.778589213	0.02042824	0.87692236	-1.397662486	0.484521855	0.033080663	0.751518469	-0.317906166	0.199184772	-0.292244295	0.26519678
Abr	0.385010768	0.003207292	0.025631589	0.946933428	0.023874043	0.820364086	0.205185244	0.110505331	0.531451606	0.603751439	-0.464399289	0.007326629	-0.071442518	0.522115476	0.134906085	0.202744222
Abtb1	-0.290676006	0.297539305	-0.201472063	0.302463276	-0.399497764	0.00051572	-0.093300936	0.591141448	0.095614312	0.993055922	-0.741868633	0.003690786	0.14124435	0.54536733	-0.145694265	0.513416453
Abtb2	0.500338907	0.497092894	0.003718337	0.953290468	0.054018648	0.794531307	-0.054708575	0.3480635	1.984927714	0.426890055	0.317195482	0.022803222	-0.205685118	0.594588296	0.178895679	0.645313739
Acaa1a	0.233630778	0.558324067	0.011619749	0.966366538	-0.165556934	0.039461295	0.068066832	0.586694443	0.058130709	1	-0.674779216	2.42E-05	-0.338593538	0.187017393	0.010174248	0.96685263
Acaa2	0.495085862	0.108715339	0.128362473	0.663690275	0.08203	0.677126923	0.050848337	0.856652822	1.426545052	0.241860977	-0.007408684	0.949952982	-0.337389923	0.158157796	0.066326187	0.770424329
Acad8	0.052245259	0.934040505	0.037761586	0.584175922	-0.05566901	0.823404104	-0.022331382	0.956871381	-0.343058207	0.845331818	0.201153258	0.295854724	-0.478677671	0.152114841	-0.084672305	0.792369622
Acad9	0.068265404	0.849995396	0.081814311	0.323211957	-0.180187537	0.026813482	-0.023156362	0.91934745	0.183277546	0.911857721	-0.031331018	0.760954462	-0.221868871	0.253475399	0.088496716	0.631427701
Acadl	0.646020303	0.000764568	-0.045089589	0.702432025	0.413219711	0.005746579	0.00071778	0.99877816	0.565728734	0.613138234	-0.087790928	0.564722685	0.622193443	0.006850964	0.409364587	0.062237796
Acadm	-0.186711175	0.381459734	-0.094112439	0.489392366	-0.081328258	0.444730218	-0.211744999	0.037027276	-0.203269754	0.889670704	-0.758554819	7.38E-05	0.075009313	0.611750525	0.244814199	0.08101026
Acads	-0.41068838	0.147991979	-0.521765276	0.012652029	-0.375800172	0.016980608	-0.168208996	0.225613968	-1.028873885	0.467272694	-0.78583125	4.54E-05	-0.084201651	0.695477032	0.195461028	0.339767234
Acadsb	0.038798616	0.916825209	-0.239042187	0.110674456	0.086921781	0.683597701	0.033802024	0.903585654	0.398748474	0.764059642	-0.26982067	0.054326106	-0.119621294	0.559252384	0.088837756	0.648603685
Acadvl	0.166890875	0.530727943	0.018677479	0.946159436	-0.061012906	0.590524697	-0.030549433	0.922012986	-1.218496942	0.372289522	-0.113278175	0.579599795	0.214016806	0.219265415	0.184087726	0.266585632
Acat1	0.098750094	0.742865646	-0.030610115	0.843669438	-0.111907837	0.530601131	-0.100763946	0.526715393	0.603469554	0.525256283	-0.107364595	0.606212253	0.255047638	0.170381144	0.21544032	0.223637806
Acat2	0.179420183	0.780121934	-0.013022876	0.955879009	0.099223355	0.510220303	-0.087137374	0.718741835	0.25630758	0.873812488	0.229889295	0.230241098	-0.282751784	0.475542093	0.131887398	0.736161229
Acat3	0.060271249	0.921267596	-0.01012715	0.909151029	-0.013352672	0.93780707	-0.012018198	0.898933082	0.181932455	0.984959778	-0.006756903	0.938636166	-0.103619638	0.698742265	-0.229441068	0.416106381
Acbd3	-0.226269325	0.249419043	-0.006465329	0.951601975	0.009843145	0.978972526	-0.013977825	0.957211125	0.422715946	0.762353634	0.270306213	0.063412239	0.185582598	0.177126167	0.086891628	0.506066565
Acbd4	0.118965469	0.873143156	0.115066653	0.355353737	0.170171835	0.036770169	0.062788222	0.678269435	0.506309764	0.871765701	-0.181687367	0.487188105	-0.243140683	0.507738789	-0.397262438	0.264535785
Acbd5	0.533794987	0.004677478	0.189434823	0.153404606	0.359312662	0.199226951	-0.080455601	0.814252074	0.500721401	0.661966383	-0.381322086	0.024339746	-0.112559045	0.509253855	0.22273291	0.169034577
Acbd6	-0.461999604	0.135707748	0.037064162	0.816614464	0.332855715	0.000678692	0.016618021	0.95464094	-0.350350934	0.819944897	0.010499407	0.960162953	0.025586271	0.91054839	0.327859744	0.1304546
Ace	2.107696796	1.59E-11	0.011491509	0.867534445	0.082917796	0.788759519	-0.000351199	0.999018453	0.884251221	0.830886361	-0.040081026	0.77313476	-0.533028189	0.163329909	-0.278574359	0.454947847
Acin1	-0.166720267	0.394109729	-0.157934445	0.347412608	-0.240394392	0.023275617	0.088381107	0.725089256	-0.062392522	0.992306972	-0.189421189	0.333130313	0.553043568	0.004597142	-0.136399496	0.462975763
Acly	0.123546993	0.461647366	-0.046235581	0.568763625	-0.154195379	0.097010115	0.058487023	0.750591858	0.298357079	0.821263343	-0.302978476	0.014866112	0.03834384	0.741237704	0.422339082	0.000126201
Aco1	-0.202100381	0.474406843	-0.20100959	0.34872982	-0.037718078	0.806343232	-0.017299653	0.919495102	-0.121642365	0.932785954	-0.00467419	0.973089712	-0.288920387	0.120642538	0.121264231	0.492551
Aco2	0.204885972	0.330262556	0.084738191	0.783784325	-0.11361724	0.14353108	0.170177582	0.452977075	-0.03605689	1	0.26077557	0.065623617	-0.04201899	0.775225799	0.359508021	0.010047851
Acot10	0.284196488	NA	0.422918729	0.002773156	0.309390616	0.015889215	0.310052224	0.064660415	1.744486049	0.344258184	0.655223543	0.000194855	-0.030310465	0.927369682	-0.294055281	0.391701015
Acot11	0.190443722	0.830183391	0.25953548	0.329829879	0.381301962	0.001038943	0.034010724	0.852254826	0.064162459	0.97558923	0.006786926	0.963855703	-0.426491439	0.267958852	-0.023814764	0.951018786
Acot7	-0.067948467	0.912250149	0.247850616	0.001604954	-0.184818334	0.269551938	0.23850351	0.474478664	0.506310601	0.797637984	-0.704103176	0.002029031	-0.695113411	0.039400498	-0.050730634	0.875444033
Acot8	-0.096199594	0.87446644	-0.004194675	0.982483403	0.097380654	0.530914997	0.006330883	0.989585613	1.534871419	0.397501389	-0.057328667	0.852877313	0.015749966	0.963368177	-0.159239287	0.630305598
Acot9	0.234558615	0.605976494	0.109619571	0.515116825	0.329501217	0.006451265	0.380075259	0.002291397	0.3951759	0.797089763	0.485117095	0.011986824	-0.066174415	0.810331017	0.201716244	0.443856662
Acox1	0.295548477	0.11124169	0.038155839	0.769310454	-0.067545903	0.651325834	-0.06069364	0.726926063	-0.468257899	0.644463869	-0.243191718	0.053210634	-0.139284064	0.372313401	0.169920769	0.251532277
Acox2	0.452913587	NA	0.033687251	0.85666546	-0.014334126	0.921850879	0.02630358	0.877270701	2.166584119	0.658990001	-0.160630627	0.43750421	-0.246732144	0.211826845	-0.316694737	0.13410461
Acox3	0.444346684	0.000299592	0.07013737	0.422126503	0.215492866	0.060201387	-0.024823969	0.915967843	-0.107855416	0.963151902	-0.922074113	4.32E-07	-0.080477299	0.563383764	0.043314989	0.743329955
Acp2	-0.185504222	0.194579589	-0.180377725	0.088000075	-0.306496812	0.0037662	0.186842856	0.169153795	-0.098764065	0.949355113	-0.38366625	0.004386263	0.02701593	0.760960055	0.05757247	0.494459092
Acp5	3.546770027	3.23E-13	0.07185839	0.743344679	-0.17260764	0.818297762	0.077599135	0.80195771	2.43451813	0.246215334	-0.134713288	0.652418431	-0.383705551	0.296920082	-0.217320511	0.56177131
Acp6	-0.689952719	0.032968238	-0.204177133	0.055749605	-0.285405558	0.099383972	-0.177782605	0.42841097	0.022892131	1	-0.308704329	0.033303395	0.223462218	0.367898223	-0.42687233	0.072168968
Acrbp	-0.536238818	0.157807723	-0.175347698	0.068135736	-0.302282093	0.144455059	-0.034702849	0.954816749	0.390277455	0.852251821	-1.276234583	5.62E-05	0.084188408	0.770260434	-0.716944806	0.009525004
Acsbg1	0.668905339	0.290834522	0.055521529	0.642275411	-0.560721506	0.000291606	-0.024607103	0.850996161	-1.877674445	0.627688399	-0.106335756	0.302372192	-0.299784435	0.42571426	-0.40716571	0.285433821
Acsl1	-0.168344593	0.464992253	-0.063380753	0.576791008	-0.281394561	0.027523513	0.017979501	0.954816749	-0.297067058	0.845377723	-0.189433691	0.081013319	0.906469185	1.25E-05	0.483558684	0.014550043
Acsl3	-0.097649663	0.882029083	0.008286003	0.968858841	-0.053559259	0.850472073	-0.320368575	0.129525297	-1.162342267	0.342759992	0.114267297	0.690191397	0.082659793	0.806643499	-0.254461963	0.434671702
Acsl4	-0.725619557	2.47E-10	0.230505511	0.162192847	-0.059613815	0.863476628	-0.202852592	0.161851075	-0.03198927	1	-0.091737344	0.542252633	-0.154416893	0.276948121	-0.079161789	0.557369933
Acsl5	0.196894276	0.321608326	0.033223926	0.737466645	0.182425423	0.06944242	0.183522343	0.027017122	0.48194986	0.682937014	0.034749762	0.757199723	-0.003120668	0.981275539	0.323356656	0.01036179
Acsl6	0.750270753	0.243571597	0.024261983	0.792268037	-0.169216705	0.111583152	-0.080067631	0.7027437	-1.172622911	0.66208266	-0.006255546	0.970761345	-0.419632189	0.255607599	-0.676901939	0.071335543
Acsm3	0.212905853	NA	-0.029861353	0.900611506	0.015292408	0.924011686	-0.043225331	0.904794278	1.917941067	0.338722388	-0.038333102	0.834772833	-0.022724306	0.927752327	-0.165976199	0.531385901
Acss1	-0.176417965	0.496366554	-0.151178435	0.025468019	-0.332802555	0.02570188	-0.257489197	0.011979883	-0.134235515	0.944167354	-1.155178658	9.44E-08	0.084142675	0.662105651	-0.590113518	0.001295805
Acss2	0.923350864	0.12426344	0.108519068	0.468073655	0.267177221	0.008513932	-0.019068384	0.91835773	-0.024560664	1	0.014264708	0.86800273	0.062919131	0.872412029	-0.103493014	0.787755644
Acta2	-0.804368477	0.190068469	0.01533994	0.955360206	0.094803427	0.778333733	-0.085593455	0.501112205	0.522687043	0.802577306	0.079467831	0.568649447	0.370527941	0.348899696	-0.716301149	0.066544715
Actb	0.33898864	0.105972857	-0.001198062	0.991599813	-1.143998714	0.000516981	-0.038542767	0.671482172	0.357464642	0.624586913	0.065372996	0.46590588	-0.012584382	0.93762364	0.410777605	0.007224221
Actl6a	-0.097348712	0.764048217	-0.230858953	0.002131608	-0.176794546	0.113883326	-0.093999104	0.639058909	0.032877183	1	0.199905539	0.226743072	0.060816209	0.736219198	0.047376051	0.782615519
Actl6b	0.428471381	NA	-0.036298139	0.934590388	0.094153941	0.229752728	-0.029111077	0.87131645	-0.325971156	0.961939697	0.203237763	0.157834954	-0.152200083	NA	-0.162068787	NA
Actn1	-0.679274428	0.00102709	-0.122231045	0.577990598	-0.32583778	0.004429044	-0.060171047	0.831696524	1.995087184	0.024547327	-0.035039673	0.922600095	-1.244101172	2.90E-07	-0.079565055	0.730330734
Actn3	-0.143611396	0.873143156	0.032061265	0.667405999	-0.040542033	0.751944764	-0.068722066	0.374804845	-1.820514754	0.615986165	0.159950725	0.2417425	0.221058345	0.557638024	-0.403686662	0.290070029
Actn4	0.387296984	0.070394052	0.069626529	0.669819724	0.113755991	0.123356008	-0.365207394	0.300820565	1.052241363	0.370102997	-0.000136441	0.999814835	0.026920581	0.876413471	0.378105047	0.021582804
Actr10	-0.15670651	0.732575363	-0.049484465	0.813407318	-0.08016671	0.4714991	-0.120159587	0.178984541	0.331703324	0.69892222	0.084304765	0.534981046	-0.275611761	0.317079735	-0.109102333	0.6786803
Actr1a	0.000454012	0.998833878	-0.032583213	0.876229425	-0.24125077	0.046300348	-0.119152382	0.554852974	0.214949055	0.887212599	0.107450969	0.383008095	0.056148847	0.703459611	0.142054701	0.31069929
Actr1b	0.244220282	0.273219074	-0.049837895	0.659266981	0.282986119	0.00194656	-0.026057739	0.896898873	0.295767753	0.836550959	0.583692262	0.000462097	0.034521787	0.820566477	-0.069469815	0.631111394
Actr2	0.183391574	0.175115683	-0.048710892	0.65340252	-0.232222003	0.045473392	-0.046508039	0.708760755	0.371641153	0.686511028	-0.210517549	0.017178606	-0.138262629	0.190805053	0.3065813	0.002235172
Actr3	0.064066014	0.747955613	0.168752084	0.044236765	-0.067976234	0.642829895	0.111067935	0.333798056	1.094103192	0.092795278	0.686150335	1.70E-06	0.065201077	0.5767452	0.36744328	0.000919856
Actr3b	1.079566504	0.075156139	0.027309463	0.723355669	2.418643439	7.34E-08	0.026908925	0.874930888	4.842841346	1.24E-05	0.019728942	0.877985011	-0.167142348	0.596705834	0.326119273	0.321227557
Actr5	-0.179271546	0.691591339	0.003203495	0.971185758	-0.068937227	0.547440054	0.020961223	0.915165531	-0.715355405	0.610094857	0.106696681	0.527414601	0.19257091	0.434076445	-0.10996161	0.640137439
Actr6	-0.192285527	0.718535362	-0.01952314	0.907069584	-0.186483193	0.068208798	0.036982224	0.84941534	0.666926025	0.71588418	0.118834971	0.165023821	0.659193939	0.050475474	0.117008465	0.718890129
Actr8	0.09986401	0.781951532	-0.061435882	0.712191224	0.047727366	0.70237551	-0.121670247	0.396412692	0.29093165	0.857605967	-0.470838824	0.001148563	-0.026426755	0.897348831	-0.31000176	0.112328112
Acvr1	-1.174804957	8.58E-09	-0.09349471	0.088151583	-0.343440144	0.020362743	-0.242005183	0.145550645	-0.067632867	0.993433175	-0.355041039	0.009158385	-0.033494261	0.865077192	-0.081361191	0.66463454
Acvr1b	0.133897987	0.724367423	-0.103627732	0.035795711	-0.166764537	0.10716344	0.065403707	0.737612854	0.810050712	0.488523377	0.093886291	0.241666023	-0.012014662	0.957355603	-0.159470567	0.456675822
Acvr2a	-0.990772649	7.99E-05	-0.262086208	0.245887235	-0.165865215	0.574977809	-0.258385958	0.056157715	-0.616251093	0.47268212	0.081733131	0.694863397	-0.081702995	0.713865316	-0.41175766	0.052737999
Acvr2b	-0.552062156	0.222390282	-0.096757556	0.647936358	-0.652573915	2.67E-05	-0.15924197	0.525127944	-0.843649204	0.740017	-0.758762471	0.001711622	0.446127832	0.133947958	-0.305144166	0.285724807
Acvrl1	-0.943196562	2.72E-05	0.081369138	0.446754005	-0.055883535	0.829821994	0.044343211	0.804728045	0.340722842	0.85834219	0.0311733	0.705974041	-0.53084368	0.045046985	-0.174999847	0.489108565
Acy1	-0.271301534	0.493603743	-0.433100841	0.032975059	-0.631913348	0.000100906	-0.23537816	0.093434464	-1.741575191	0.230614083	0.066133131	0.817018897	0.107082	0.653221962	-0.546499643	0.016659033
Acyp1	0.050221485	0.954188596	-0.017818664	0.776854129	-0.074473267	0.374530413	0.011777735	0.915719712	0.563933712	0.739663188	-0.012707678	0.898461185	-0.209572914	0.59094416	0.49797381	0.191403803
Ada	0.118415785	0.827776405	-0.014947105	0.900611506	-0.751133268	0.000536722	0.278693312	0.052625209	-0.455724661	0.835647663	-0.189177866	0.115496849	0.001110712	0.997116458	-0.68521791	0.020397825
Adal	0.082370522	0.840322266	-0.231759108	0.186497835	-0.0622376	0.748157229	-0.060172324	0.786137899	-0.655055883	0.580013391	-0.0828828	0.601090372	0.511879806	0.022347662	-0.526968583	0.014238635
Adam10	-0.262446113	0.148889627	0.015023678	0.840881509	-0.470333728	0.058321419	0.029744228	0.919495102	0.146240113	0.916422512	0.117768925	0.616451266	-0.012661423	0.924202971	0.083714444	0.50787333
Adam11	-0.122914001	0.895423881	-0.164067804	0.25390016	0.149567922	0.672759754	0.16644744	0.525371709	0.290747623	0.842015877	-0.095137788	0.587829133	-0.284638479	0.402399904	-0.479564953	0.17093662
Adam12	0.089162837	NA	-0.010798884	0.913396874	-0.011502098	0.980555702	-0.249565144	0.130021967	0.864430461	0.729024694	0.846739708	2.77E-06	-0.361485731	NA	-0.454516708	NA
Adam15	-0.257283217	0.067409544	-0.002782971	0.994057482	-0.527166031	1.18E-05	0.004309175	0.989518922	-0.01704595	1	-0.10731873	0.514628166	0.00014479	0.999110595	0.013082748	0.915556332
Adam17	-0.104075669	0.544704724	-0.230895243	0.000220981	-0.048571685	0.82084193	0.153592153	0.199341366	0.503651755	0.547070027	-0.019006811	0.894363754	0.139803348	0.194046888	0.267876123	0.008756296
Adam22	-0.307824448	0.311814348	0.072819516	0.250991353	-0.051583191	0.723165445	-0.175796549	0.607672838	0.276678057	0.876031721	0.146361951	0.552883083	-0.759800981	0.001089136	-0.39467412	0.073908571
Adam23	0.343688389	0.675138918	0.781782939	0.279253142	-0.024960872	0.810716361	-0.116194691	0.578397624	0.215909802	0.902898745	0.029448154	0.862377832	-0.441299752	0.211103324	-0.645013546	0.074521126
Adam3	0.249955653	0.600911573	-0.177837911	0.194288244	0.043720025	0.759378483	0.02704444	0.828402214	-0.577698103	0.74161607	-0.127372176	0.277173805	-0.152216596	0.662088656	-0.577927725	0.085961429
Adam33	0.233817394	NA	-0.047820923	0.566862602	-0.167347136	0.614498062	0.058708831	0.443709544	1.67629233	0.349896829	-0.046339399	0.641736026	0.083458058	0.767684889	0.436882793	0.140995761
Adam4	-1.215153322	0.041089937	-0.045844118	0.395674298	-0.046545137	0.756243621	-0.125820616	0.502239546	-0.881231446	0.658776994	0.127995447	0.423908016	0.251008635	0.5257461	-0.448061298	0.250850109
Adam8	0.324089351	0.624111289	0.029935581	0.683554299	0.785715343	0.219990193	-0.032136871	0.72400578	3.207932607	0.003394476	0.056620001	0.504716595	-0.58865158	0.137499819	0.088568223	0.820975085
Adam9	0.819704214	2.39E-16	0.382278824	0.01185358	0.32442714	0.001134714	0.386269398	0.000299257	1.194290561	0.165941359	0.659164513	0.000335146	-0.239751546	0.042401077	0.43945696	8.37E-05
Adamts1	-1.699450503	1.30E-14	0.075033215	0.938718163	1.145425607	5.87E-05	0.329450572	0.38300086	-0.823162924	0.278451298	0.096674667	0.911456698	-0.313407344	0.421154233	-0.457329157	0.230715735
Adamts16	-0.919730256	0.01225587	-0.235586518	0.133583144	0.041508202	0.890905904	-0.30273141	0.231871232	-0.131143901	0.954818132	-0.961308151	7.64E-06	0.057956085	0.861038971	-0.812082803	0.010896796
Adamts17	-0.090686421	NA	0.100019624	0.648094859	0.099298698	0.288139658	-0.076381631	0.698312052	0.471477842	0.602514702	0.004735904	0.986539831	-0.344374266	0.288775316	-0.247966517	0.461202158
Adamts20	0.811880615	NA	0.0037274	0.976119491	-0.055090062	0.614498062	-0.00981615	0.979109989	-1.272830911	0.586756094	-0.1071809	0.193861532	-0.648731259	NA	-0.718082309	NA
Adamts4	0.730262541	0.270152594	0.10066795	0.426383632	0.337588352	0.0166881	-0.0063779	0.989585613	0.023631692	1	2.662187395	9.15E-06	-0.198936997	0.552684546	-0.59272549	0.086363541
Adamtsl2	-0.159435828	NA	-0.01236434	0.862786525	-0.674980461	7.84E-06	-0.000955633	0.994179903	-1.561432451	0.756792882	0.049120017	0.529825328	0.154812117	0.62257106	-0.35594073	0.276265553
Adamtsl4	0.189527497	0.788814857	-0.000456102	0.991656122	0.029146841	0.857050203	0.101419018	0.277550249	-0.855122551	0.62691663	0.657987705	0.00052204	0.387214102	0.296646183	-0.752620977	0.037136694
Adamtsl5	0.022016868	NA	-0.006492507	0.935293594	-0.04267588	0.922232108	-0.009704169	0.943658572	1.240087839	0.723110049	0.062547992	0.304998983	-0.114743707	0.668821046	-0.003437727	0.990304764
Adar	0.30467448	0.079930585	0.373178453	0.005804282	0.233434962	0.140861797	0.233716914	0.030159609	0.050605977	1	0.216064742	0.163847069	-0.009404668	0.950573172	0.677809068	2.53E-06
Adarb1	-0.320235249	0.552747509	0.029917486	0.956834991	1.505072749	1.66E-07	-0.173354117	0.530362531	-0.193926889	0.845377723	0.086107025	0.721903395	0.251646919	0.429670592	-0.160894602	0.599489601
Adarb2	1.560295463	0.007039051	0.083198201	0.241106724	0.00974376	0.942118883	0.020623377	0.930034939	0.035632837	1	0.021075076	0.86418478	-0.429189086	0.084511402	-0.512178511	0.051836795
Adat1	-0.070346385	0.907660454	0.027030319	0.928476417	-0.010097441	0.94363661	0.054829151	0.856583887	0.252221962	0.874479341	-0.106887548	0.330326098	-0.305888052	0.332647923	-0.451007666	0.137035116
Adck1	-0.165344687	0.754276258	-0.109212516	0.359293035	-0.130861764	0.192176711	-0.027867904	0.810234954	-0.297987707	0.919638974	0.057546021	0.491896402	-0.095474248	0.754551559	-0.0644306	0.825897535
Adck2	-0.333338739	0.402256234	0.240629725	0.165514696	-0.067617829	0.57870905	-0.003215471	0.986999615	0.988376798	0.464009857	-0.050366441	0.698676412	-0.202517658	0.43752917	-0.155356942	0.532937906
Adck4	0.238705372	0.511664526	-0.047415463	0.780707609	0.075682144	0.756243621	0.030859148	0.864322226	0.244155428	0.934630031	0.019041298	0.776875909	-0.334094022	0.340947696	0.127334549	0.706990289
Adck5	-0.51576556	0.303612073	0.098400501	0.479666281	-0.202358633	0.234060165	-0.052449405	0.666348799	0.129872052	0.994055536	0.03004566	0.840506342	-0.089763395	0.791132236	-0.456725714	0.162306878
Adcy1	1.160585008	0.060432217	0.164062367	0.112728426	-0.267081689	0.001325065	-0.190529797	0.240249808	2.496993158	0.207955321	0.050368216	0.852873489	0.052289332	0.875307568	-0.462901867	0.178545229
Adcy4	0.49418876	0.496192535	-0.020342505	0.807110552	0.580180337	0.000253777	-0.037098344	0.666884399	-0.370013753	0.913981301	0.041132086	0.684179746	0.067576064	0.841218729	-0.539573252	0.120556876
Adcy7	-0.08362744	0.761184885	0.027467061	0.823203235	-0.208303951	0.136338905	0.179980588	0.259721161	0.607009384	0.553638304	-0.539532631	0.000539335	-0.299888282	0.067797231	-0.038413841	0.805614351
Adcy8	0.642177849	NA	-0.02402571	0.755550276	-0.311575451	0.039461295	-0.095956376	0.235772523	-2.114277871	0.010336196	-0.020694532	0.852193391	0.416704057	0.206387895	-0.255505554	0.453725715
Adcyap1r1	0.218515799	0.80551504	0.043110701	0.796634559	-0.178803732	0.076785119	0.044072642	0.868388612	-0.237865914	0.818594188	-0.194007361	0.216885934	-0.565995289	0.102014023	-0.670265049	0.059628519
Add1	0.021451651	0.913156558	0.097343849	0.545743897	-0.231020709	0.256806161	-0.057647966	0.820189766	-0.209632848	0.883133428	-0.413288836	0.002305965	0.063955216	0.604764603	0.102462762	0.382603108
Add3	-0.178486555	0.53344453	-0.180504739	0.40803003	-0.207729754	0.070331175	-0.165146406	0.352969462	-0.513322427	0.590336574	-1.038408552	4.82E-07	0.463323639	0.027154324	0.241144002	0.227566017
Adh5	0.527635796	0.031149787	-0.19279765	0.362710726	-0.021169983	0.915416505	0.047078268	0.786801608	0.454349278	0.702508211	-0.499486009	3.04E-05	-0.109347068	0.631981049	0.261020361	0.230127154
Adhfe1	-0.693453065	0.186755615	0.033310505	0.77990085	-0.006667192	0.966503638	0.004580596	0.990437502	-0.763779902	0.498422358	-0.565022032	0.003877923	1.762541327	1.94E-06	-1.526714056	2.60E-05
Adi1	1.384210344	4.31E-09	0.07317136	0.581237213	0.184962696	0.123544194	0.03952786	0.874603496	0.633922555	0.39861608	-0.501493884	0.000777346	-0.079048614	0.731251991	0.675817174	0.002014839
Adipor1	1.197457565	1.82E-17	0.073422555	0.517596528	0.313757951	0.040144429	0.388094993	0.010159007	1.530718432	0.030468294	-0.350963281	0.000401233	0.062745055	0.664945876	0.514462884	0.000184624
Adipor2	-0.14106256	0.50758203	-0.136935814	0.165439079	0.007870395	0.967689949	0.156998981	0.136647404	-0.098021493	0.97125746	0.003115814	0.983467723	0.027596511	0.836570053	0.19114899	0.132288772
Adk	0.683822012	0.065642444	0.056883006	0.88933433	0.109697898	0.314438819	0.008103466	0.976454804	1.340809067	0.466310535	-0.016328335	0.865817234	-0.44621077	0.138906691	-0.155155862	0.590040324
Adnp	-0.622206984	0.129493354	-0.107450303	0.481006606	-0.258281379	0.020812912	-0.219344932	0.051595131	-0.217192496	0.863218304	0.014948866	0.932341595	-0.410322431	0.225747209	-0.391184069	0.230640436
Adora1	0.376288525	0.599556575	0.083993219	0.349693935	1.551539484	6.34E-08	0.297651009	0.036742777	-0.15117669	0.938014865	-0.091023642	0.683803102	-0.476079616	0.224339338	0.464406136	0.236066897
Adora2b	0.379930965	0.600911573	-0.003486339	0.954341927	-0.024461272	0.962819893	0.018244038	0.863734572	-0.337759429	0.970049878	0.004507789	0.968696918	0.369134448	0.255683112	-0.020896701	0.950454168
Adora3	-1.08237255	9.49E-06	-0.225798703	0.141149266	-0.710551976	1.78E-05	-0.027825876	0.939056895	-0.846432589	0.4036297	0.685873071	0.004490935	0.134228189	0.568563405	-0.023539027	0.91654147
Adpgk	-0.292209327	0.340229593	0.09769593	0.805834748	-0.258820203	0.466805849	0.035874536	0.920604035	0.330062732	0.841499681	-0.130566924	0.529377218	0.061383046	0.764239886	-0.190175726	0.329625782
Adprh	-0.110847687	0.751759585	-0.015586749	0.888143837	-0.232918102	0.079270467	-0.190166138	0.012206159	-0.301379503	0.857703798	0.024953838	0.788610708	-0.013974741	0.943758239	0.240014124	0.20286387
Adra1a	0.313827214	NA	-0.00371597	0.984520368	0.011204284	0.930394594	-0.222219918	0.404016386	0.950469128	0.76419407	-0.081882354	0.637677258	-0.177225763	NA	-0.268929523	NA
Adra2a	-0.944069974	0.118186411	-0.060045136	0.557711204	-0.26936356	0.04307489	-0.455955433	0.002457243	-2.378341876	0.269787436	-0.274061028	0.004039527	-0.217001182	0.541300789	-0.566514603	0.119282109
Adrb1	-1.556400829	3.23E-11	-0.085868096	0.652514287	-0.249721481	0.451574542	0.10659839	0.537135085	-1.094001686	0.342182525	-0.080084742	0.73075029	0.077942445	0.790881403	-0.106143712	0.706341797
Adrb2	-1.423385098	1.43E-17	-0.077908957	0.435993369	-0.684172817	6.65E-06	-0.213501381	0.016237354	-0.463708883	0.686955263	-2.541794432	2.10E-10	0.087552886	0.68817186	-0.464489244	0.025537164
Adrbk1	-0.386666086	0.001863383	-0.286008301	0.061208886	-0.651259384	7.80E-06	-0.132881755	0.644909219	-0.399613883	0.764749854	-0.353277118	0.040936151	0.058033625	0.617942236	-0.098250072	0.374007738
Adrm1	-0.040451224	0.905876304	0.026213895	0.950915015	0.045983591	0.735311777	-0.048571788	0.737486906	-0.258807551	0.883913763	0.180200429	0.107624366	-0.203338302	0.235311319	0.031915624	0.844505194
Adss	-0.016640736	0.957523307	-0.013373331	0.950907323	0.291432156	0.040420365	-0.014129225	0.97261803	-0.128759137	0.942972343	0.178192877	0.242291299	0.084610498	0.654267616	-0.066863089	0.710085465
Adssl1	1.641161241	2.27E-07	0.837566119	1.93E-07	1.884529843	1.28E-09	0.298850817	0.001623339	3.319472596	0.03337509	-0.021603661	0.868809461	0.185341667	0.530261461	0.804665309	0.004404545
Aebp1	0.548527141	0.333461509	-0.01571774	0.891929987	0.250793268	0.005453561	0.016674765	0.95498437	1.293507089	0.537633389	0.065069349	0.323075285	0.32233489	0.412571983	-0.038497885	0.920721068
Aebp2	0.008841205	0.987874257	-0.169261952	0.0943285	0.654601704	0.001992959	-0.085823933	0.754677944	0.515522149	0.598638633	0.831909438	1.19E-05	-0.16366606	0.50984516	-0.04134671	0.861524949
Aes	0.762177525	0.000113731	0.139218713	0.655963798	-0.325973939	0.052616331	0.027880941	0.801750638	0.806605898	0.527163114	-0.03824306	0.658944112	-0.07697888	0.698788732	0.504624244	0.007640954
AF529169	0.794814051	0.188904925	-0.002186489	0.975722244	2.033305493	1.64E-07	-0.031995741	0.831336723	2.495536816	0.240296402	0.047295116	0.533750531	-0.654065668	0.026532947	0.505899246	0.101536955
Afap1	0.846620017	3.53E-07	-0.019965093	0.832955781	0.288713149	0.012496383	0.053205327	0.67025683	-0.001778225	1	-0.026789087	0.78677072	-0.071429104	0.737505535	0.09583505	0.636542799
Afap1l1	0.292288014	0.283613282	-0.053558169	0.691316426	-0.566799138	0.001661632	-0.052338669	0.763892053	-1.524095652	0.032652844	0.339276272	0.000702818	0.275007512	0.217894712	-0.328968711	0.122411652
Aff1	-0.582844862	0.007128055	0.081621374	0.491739007	-0.234956223	0.172919539	0.122645754	0.607672838	-0.051817373	0.997655218	1.074123484	7.98E-07	0.386409185	0.057797655	0.137415335	0.478771192
Aff4	0.142395389	0.541076439	-0.107593052	0.5420145	0.208888198	0.45950791	-0.084396741	0.614930919	0.263804102	0.778189556	0.348873763	0.018475537	0.070510578	0.628393386	-0.062672954	0.650844323
Afg3l1	-0.349298102	0.276851043	-0.131676818	0.419646695	-0.013628062	0.934770518	0.141247316	0.42262141	0.316842988	0.879595425	0.212875162	0.184463505	0.034938308	0.872836901	0.08457533	0.684224708
Afg3l2	0.074320514	0.822815214	0.004244896	0.97300496	0.157067093	0.297176541	-0.034890072	0.900372503	0.117984362	0.956093902	0.068351476	0.659397337	0.324149131	0.072612211	-0.014964454	0.930649854
Afm	-0.042093982	NA	0.030473775	0.760369888	-0.403161696	0.201405624	-0.046755011	0.53082352	-0.731469917	0.84864119	-0.229553071	0.278786344	-0.172115489	NA	-0.207246677	NA
Afmid	0.102975936	0.894748856	0.058436234	0.652514287	-0.148484384	0.166752435	-0.051616751	0.6867203	0.100763273	0.990748835	0.013811127	0.944590295	-0.250818769	0.489654662	-0.277225516	0.430529691
Afp	0.665393886	0.288476135	0.108274137	0.042209264	0.358073731	0.036044435	0.529123986	0.010411948	0.126016105	0.998868521	-0.107221266	0.309264713	-0.375400746	0.34384856	0.62140094	0.113212137
Aftph	-0.516068875	7.27E-05	-0.161803679	0.169781842	-0.309681614	0.170314503	-0.122165974	0.452489934	-0.498347219	0.530910465	0.538339531	4.06E-06	-0.233023775	0.048751428	-0.215229208	0.055219707
Aga	-0.569053451	0.138448147	-0.068795291	0.719099157	0.243702319	0.007915282	0.220699499	0.261890936	0.590954603	0.584320026	-0.340227661	0.018953913	-0.084965633	0.7595721	0.146654858	0.580592899
Ager	-0.293852388	0.716304094	0.088171647	0.45668241	-0.055474188	0.491617773	0.251621491	0.261945663	0.533651183	0.899040772	-0.246440888	0.105555883	-0.043389556	0.908244496	-0.471412046	0.216214566
Aggf1	0.099780009	0.615965098	0.125350954	0.251866958	0.011768164	0.949956363	0.044826998	0.818727935	0.557260802	0.611569348	0.192605738	0.410444498	0.310101161	0.026714524	0.28189187	0.034035967
Agk	-0.528933355	0.206009142	-0.005831167	0.949451791	-0.103319708	0.601985226	0.007632067	0.946587267	-0.466565595	0.739430898	-0.045726508	0.613815833	-0.173117585	0.518423778	-0.057538612	0.822161347
Agpat1	0.041114857	0.910043483	-0.011123699	0.748945053	0.113658047	0.133972876	0.006252923	0.941222039	1.072230573	0.375016367	0.044573446	0.521604785	-0.093080816	0.646220381	0.238870911	0.215367987
Agpat3	0.476929336	0.00088892	-0.145620317	0.160502952	-0.02528322	0.930915552	-0.014765335	0.967688292	-0.123412695	0.965680903	-0.091084429	0.533750531	0.236977138	0.111110463	0.323179194	0.022234479
Agpat4	0.022359706	0.970733016	0.115667155	0.464552096	0.808701823	1.58E-07	0.2939369	0.077211331	-0.043927107	0.999216428	0.712071838	4.66E-05	-0.007486887	0.978902903	0.119386392	0.659176954
Agpat5	0.632003517	0.026612018	0.016307606	0.876229425	0.136589723	0.190183567	0.032401153	0.715125233	0.268423076	0.832777676	0.022481567	0.795742678	0.347046926	0.133314393	0.068325571	0.756964731
Agpat6	-0.007023127	0.981609431	-0.08598309	0.71895106	0.026004181	0.832410562	0.007009552	0.983198396	0.005459804	1	0.281230006	0.014842035	0.020830163	0.88648555	0.259472148	0.061069106
Agps	-0.405296389	0.04176999	-0.115431083	0.309181242	-0.466915611	0.035676807	-0.216966333	0.032189238	-0.136596638	0.934654935	-0.378454407	0.005262132	-0.094574411	0.537812256	-0.357464691	0.014323248
Agrn	0.036669073	0.929882717	-0.061654969	0.871430026	0.141657514	0.418423268	0.054128162	0.924252591	0.343941171	0.827728631	-0.149999237	0.570973539	-0.435954061	0.057657508	-0.150683422	0.490720956
Agt	0.388342032	0.608339741	0.004591109	0.950310636	-0.067293855	0.82512747	-0.03461173	0.565829162	-1.507532545	0.732428198	-0.087394603	0.114932024	-0.040874935	0.884316693	-0.254618489	0.388019163
Agtpbp1	0.9769316	3.00E-06	-0.009478894	0.859959984	0.28457392	0.094862659	0.042427928	0.852276734	0.505945817	0.624710772	0.092735994	0.567807654	0.176952076	0.409821667	-0.005702507	0.977769469
Agtrap	0.333393372	0.129015924	-0.014286541	0.925508986	0.282319512	0.154999437	0.029299355	0.881143036	0.475854054	0.639904495	-0.468370482	0.001630505	-0.241783337	0.150268545	0.150214418	0.345772983
Ahctf1	-0.2543492	0.25001487	0.141699252	0.337505051	0.020024889	0.900627699	0.063614278	0.848172185	-0.148288175	0.929658128	0.373733541	0.109732607	0.169188385	0.274064676	-0.278299631	0.058655195
Ahcy	-0.250288636	0.727143071	0.0699689	0.576791008	0.347055942	0.005453561	0.022541511	0.881143036	0.827372682	0.553664076	-0.031731332	0.748138736	-0.287169902	0.434671685	0.304516837	0.392079515
Ahcyl1	0.807494657	3.29E-09	0.213390494	0.396826734	0.374821001	0.000302948	0.029266234	0.85170869	1.09730385	0.206163233	-0.018484658	0.934700172	-0.092799163	0.431442432	-0.039896397	0.721475274
Ahdc1	-1.095563443	1.33E-07	-0.020240542	0.928476417	-0.217422219	0.016985737	0.036607552	0.877948454	0.374673202	0.74163987	-0.029675532	0.879109209	0.404235322	0.062452719	-0.19598883	0.343645759
Ahnak	1.048268084	0.025952915	0.705313002	0.011232913	-0.203805004	0.662862488	0.163577147	0.501112205	1.767311165	0.083769518	0.100206051	0.351046997	-0.146620622	0.706901213	0.201415528	0.606344864
Ahrr	0.309189159	0.702316287	0.028705748	0.861994186	-0.088919751	0.522942348	-0.0273133	0.888744188	1.233122635	0.571357792	-0.18408934	0.214908616	0.247473031	0.532493541	-0.497031603	0.205659719
Ahsa1	0.202054035	0.488098158	-0.151261661	0.478581734	-0.192288838	0.112604351	0.053505183	0.881143036	0.32826539	0.817653607	-0.014735594	0.94944523	-0.120526541	0.610467362	0.664867234	0.003180442
Ahsa2	-0.176603343	0.690913312	-0.142642276	0.320556089	-0.068995981	0.626414483	-0.03337598	0.91646222	0.167173763	0.939487762	0.136019384	0.425246348	0.017616267	0.955500101	0.155502304	0.608019917
AI314180	0.166847602	0.444235966	0.066996811	0.813687763	-0.277139144	0.083094819	0.126649925	0.341831734	0.227065395	0.848547644	-0.087826233	0.672138164	-0.166769959	0.326485246	0.034083639	0.832948679
AI413582	0.562025591	0.048477969	0.131443665	0.681877026	-0.087172664	0.680383843	0.037806339	0.871729938	0.037359017	1	-0.42936929	0.045451581	-0.172029509	0.545754245	0.384664913	0.157728351
AI467606	-0.822429912	0.012908999	0.101292029	0.595717958	-0.250808915	0.098913165	-0.137665395	0.525127944	0.033456082	1	-1.186968762	8.32E-07	0.295639245	0.265110904	-0.024593087	0.922789859
AI593442	0.489484368	NA	-0.026129002	0.829468832	-0.066237269	0.616886083	-0.025950903	0.889848565	1.131959715	0.49490209	0.021870422	0.838237865	-0.127705046	NA	-0.097073998	NA
AI597479	-0.055023411	0.89831107	-0.200114716	0.173552591	-0.05055238	0.833586195	-0.126750664	0.26096181	0.362962937	0.792883376	-0.024254421	0.885673061	-0.002272101	0.99163406	-0.12141112	0.556591342
AI837181	-0.202161533	0.609973197	-0.070443077	0.834400151	0.006726579	0.976409608	-0.080186003	0.80594526	-0.081049923	1	-0.171650095	0.227562629	0.032706032	0.898010137	0.352791465	0.147154322
AI987944	-0.15142135	0.678007976	-0.179463143	0.042603112	-0.108173954	0.721158976	-0.195164796	0.36443762	-0.559003551	0.571343639	-0.080460479	0.607959228	-0.080002864	0.713281182	-0.059507982	0.774169914
Aif1	0.150528204	0.562165391	0.013224114	0.952705459	-0.518563243	1.99E-05	-0.01145918	0.95464094	0.643135514	0.512843612	-0.410007834	1.10E-06	0.305859449	0.090415285	0.546727994	0.001467277
Aifm1	-0.050046866	0.8832467	-0.032598047	0.824657293	0.05621973	0.672543471	0.034368803	0.907043011	-0.301328039	0.856181179	-0.085181457	0.559134058	-0.232664086	0.207277463	0.219633092	0.209194394
Aifm2	1.1888588	0.048949125	0.169498035	0.266828782	0.168212824	0.054715586	0.272486432	0.316792935	2.311282914	0.469091616	0.047542172	0.776875909	-0.350752969	0.328679379	0.000179678	0.99960964
Aifm3	0.914094608	0.16753807	-0.061746221	0.511087648	-0.349630699	0.010844923	-0.074827355	0.718088009	-1.147479456	0.662882485	0.004596764	0.968706981	-0.307306216	0.354059186	-0.070258895	0.837696069
Aig1	0.422170084	0.129014087	0.050323865	0.246714156	0.652946426	9.93E-05	0.00534336	0.981549324	1.913884433	0.045183215	0.121288121	0.232269522	-0.299919424	0.371112875	0.488946262	0.129413922
Aim2	-0.263164229	0.199634358	-0.099592355	0.488455014	0.059631433	0.844324273	-0.093929897	0.584258899	-0.289430237	0.718460658	-0.283420507	0.063097261	0.176705393	0.327225158	-0.361994779	0.035033785
Aip	0.128654779	0.748411046	-0.025507818	0.946159436	-0.053587222	0.902541781	-0.047165663	0.829641922	0.032150193	1	-0.37180973	0.012972704	0.040894455	0.859387483	0.496304915	0.023994056
Ak1	-1.243021626	6.59E-08	0.091995235	0.699971268	-0.279903574	0.079035832	0.190484664	0.482751955	1.318480632	0.186780456	-0.292042902	0.028769025	0.008945299	0.969330482	0.131087844	0.554593378
Ak2	0.123349965	0.691591339	-0.086212634	0.868327201	-0.038164228	0.845348908	0.254411919	0.051162061	0.787689297	0.466686133	0.278930123	0.27115643	0.070012527	0.717648409	0.071252538	0.698957496
Ak3	-0.200662636	0.648939626	-0.102329685	0.667874944	0.091131779	0.28401506	-0.094514236	0.554176507	0.537783645	0.675634065	-0.578098853	3.67E-07	-0.348850639	0.207874656	-0.348553283	0.188330699
Akap1	1.086635054	1.12E-05	0.085169853	0.641456043	0.793294882	2.96E-05	0.292254688	0.147853966	-0.126572356	0.979407735	-0.021421789	0.94065911	-0.150479825	0.554534765	0.469327789	0.053030427
Akap10	-0.115016952	0.642078265	0.130734993	0.603589655	0.110913722	0.522402805	-0.001770292	0.995927712	-0.030204385	1	-0.534432402	0.036264647	-0.073236782	0.666009439	-0.158536951	0.32588375
Akap12	1.41895725	0.000814174	-0.084780642	0.693583175	-0.019586863	0.92023385	0.058695577	0.447715765	-0.015258986	1	0.349547938	0.005113051	-0.389504343	0.315014895	-0.513734012	0.175445379
Akap14	0.02107426	NA	0.033513633	0.749053258	0.045574565	0.618010777	0.134264407	0.455299546	-1.224839372	0.400709557	-0.175555479	0.137124388	-0.050111701	0.85295675	-0.018568742	0.948028206
Akap2	0.294559176	NA	0.127943833	0.481054311	0.095072676	0.580185908	-0.02661635	0.941353363	0.490791786	0.661496764	-0.211015336	0.552800011	-0.07265904	NA	-0.079591644	NA
Akap7	0.876626918	0.000859548	-0.046162392	0.837906146	0.182506129	0.089144402	-0.325047001	0.065566384	0.833353417	0.61994803	-0.288878378	0.110606576	0.675195255	0.01324785	-0.174343072	0.50421095
Akap8	-0.358887578	0.098306607	0.070570606	0.757094061	-0.121328525	0.604399457	-0.096927167	0.537602714	-0.323955898	0.678476709	-0.260261072	0.099114111	0.298431349	0.090943236	-0.34255217	0.041489495
Akap8l	-0.67473466	0.01520315	-0.12007085	0.664755563	-0.306468518	0.030934886	0.056724738	0.905366773	-0.467182332	0.615709735	-0.511064608	0.010146565	0.420923727	0.082659748	-0.423591319	0.067351469
Akap9	-0.40404347	0.070036033	0.082199355	0.772691352	0.189021697	0.683445687	-0.060837101	0.743111101	-0.397559402	0.734306207	-0.124580089	0.223663156	0.436813132	0.034738437	-0.10749914	0.585495596
Akna	-0.58388798	0.000125644	-0.313041906	0.238059082	-0.386927222	0.001242106	-0.153127382	0.200746212	-0.47771558	0.467464044	-0.224671209	0.040731528	0.078738001	0.555651565	-0.406255553	0.001378257
Akr1b8	-0.043450472	NA	0.022055524	0.591077388	-0.175327894	0.604475531	0.045685818	0.500978821	-0.943779447	0.699775809	0.00384756	0.964182853	-0.220902739	0.364786703	-0.225422236	0.383183575
Akr1c13	0.191334906	0.831018213	-0.007877694	0.862786525	-0.397967426	0.008683186	0.029634873	0.743382371	0.608054293	0.888746228	-0.000976315	0.990477289	0.632023295	0.102489352	0.204120319	0.599596747
Akr1e1	-0.414833923	0.319233191	0.102910918	0.153069591	0.091925971	0.317324976	-0.074891085	0.797974311	1.265439476	0.388234089	-0.45286118	0.007099063	0.128202164	0.650215544	0.299660255	0.267748804
Akr7a5	0.035455143	0.95330191	-0.066097605	0.561408983	0.531738974	0.001606142	-0.040166218	0.874773945	0.810507838	0.74136032	0.298343238	0.015128997	-0.118254706	0.678750537	0.177132011	0.516536027
Akt1	0.231956208	0.259526456	-0.122288277	0.415905509	-0.232208531	0.015662837	-0.106586538	0.675597937	0.555199045	0.693706446	-0.247501727	0.203798742	-0.101866248	0.505747819	0.242523469	0.095416442
Akt1s1	-0.079185112	0.830183391	-0.004884285	0.981152078	0.120411931	0.252799852	0.026502495	0.864320108	0.344613237	0.892369261	-0.00015414	0.99855578	-0.069769064	0.749620441	0.088979409	0.669038727
Akt2	0.053713152	0.884399611	-0.024008355	0.708770004	-0.08869298	0.496760521	0.027753909	0.898268943	-0.050075528	1	0.025500518	0.8181428	0.085884852	0.687065798	0.268520958	0.186012301
Akt3	-1.049728713	2.89E-05	0.083204312	0.604184605	1.029441033	2.35E-06	-0.049015391	0.918767882	0.646145976	0.523401098	-0.456591071	0.0463405	0.357169698	0.161941718	-0.05529706	0.820741839
Aktip	0.085348148	0.810976104	-0.207484786	0.055893913	-0.170216589	0.036174161	-0.055481234	0.658056893	0.006539479	1	-0.465352665	0.009401374	-0.275023576	0.231291266	0.137285055	0.530069108
Alad	0.202880716	0.501369811	0.164605807	0.165283956	0.174773731	0.075302944	-0.066077546	0.737504407	1.259106549	0.571141773	-0.003648471	0.987240399	-0.322777224	0.296545888	-0.080232102	0.786510136
Alas1	0.416148808	0.050178562	0.215609574	0.291349975	0.316692406	0.006257133	0.202489509	0.232358143	0.658151026	0.615586448	0.33231065	0.007509261	-0.214904066	0.216120046	0.245954229	0.136291822
Alas2	0.367211011	0.614012808	0.251614236	0.359472357	0.078375902	0.748157229	-0.18101921	0.084574271	1.006213439	0.634023961	0.047090075	0.386086864	0.486796313	0.218601755	-0.342353929	0.380723446
Alb	-0.292941472	NA	0.007216133	0.902464766	-0.183923765	0.792638102	0.000656769	0.996789075	0.409864648	0.950021066	-0.003051284	0.967043775	-0.429893717	0.148536668	-0.153631955	0.621726916
Alcam	1.381576155	0.00546278	0.619703004	3.61E-05	0.969256892	3.12E-07	0.230679713	0.224144816	0.649191981	0.356964361	0.010491135	0.930669006	-0.713664539	0.070703129	-0.019983573	0.959476219
Aldh16a1	-0.115143536	0.746336837	0.030358797	0.914832807	-0.221567266	0.010622802	0.235983579	0.17424979	-0.050652211	1	0.045742594	0.759262097	0.259861495	0.236958449	0.075543387	0.718464482
Aldh18a1	0.216154709	0.593304828	-0.05885461	0.786380489	0.086982121	0.359118306	0.029510858	0.936832577	1.562608838	0.307575846	-0.094808595	0.394657634	0.039751893	0.880399013	0.111870539	0.657607216
Aldh1l1	1.163349988	0.00952374	0.179802166	0.564278819	0.141285501	0.435863904	-0.013902001	0.979666793	-0.252735369	0.969557084	-0.33713575	0.242291299	-1.146129361	0.003809244	-0.017541195	0.964428131
Aldh1l2	-0.000558159	0.999721491	-0.410675558	0.000505524	0.335914233	0.002195354	-0.165353328	0.52184918	0.490097932	0.794258192	-0.146436008	0.484070279	-0.493128034	0.2129906	-0.074985929	0.847789274
Aldh2	1.441685445	3.42E-14	0.426360564	0.029104022	0.556103683	0.045025676	0.530160859	0.001085403	0.93808251	0.633741361	-0.359852806	0.033743495	-0.159651332	0.429092851	0.799150677	3.05E-05
Aldh3a2	0.162197068	0.378762055	-0.135441197	0.509568289	-0.076175439	0.635050493	-0.202832368	0.129525297	0.345517247	0.800564705	-0.493927408	0.004360943	-0.438273902	0.015608487	0.193022691	0.261869168
Aldh3b1	0.492744454	0.048755704	0.225703109	0.30550669	0.291909575	0.102909572	0.072775093	0.779427367	1.14608139	0.423129253	-0.963020088	7.08E-05	0.071232245	0.727896233	0.313725064	0.107034505
Aldh4a1	0.237077989	0.631846742	-0.040160177	0.828990959	-0.109666106	0.227366108	-0.055713312	0.874955643	-0.875149497	0.62369686	-0.30144595	0.105555883	-0.269347503	0.331199975	-0.051933628	0.844521257
Aldh5a1	0.495776884	0.509276477	-0.060693954	0.366195834	0.355341623	0.002735789	0.076785567	0.80594526	1.480413083	0.439960221	-0.256118472	0.070186377	-0.46332003	0.226503888	-0.297422119	0.441306756
Aldh6a1	0.418009822	0.112845775	0.041861619	0.814341536	0.17145479	0.078962125	0.179833316	0.451413866	0.039509353	1	-0.369116879	0.091146687	0.037358095	0.856156441	0.393175422	0.044655131
Aldh7a1	0.456660564	0.166019837	-0.074736376	0.650502081	-0.017287418	0.882785986	-0.086494956	0.675597937	0.582949908	0.768452579	-0.11277896	0.549315099	-0.197379795	0.457610295	-0.078000307	0.758616704
Aldh9a1	0.733096284	3.60E-06	0.013601608	0.921587238	-0.065412745	0.741779966	-0.080934231	0.593548763	1.180350254	0.088634784	-0.151118669	0.045124981	0.150512114	0.332291543	0.534003627	0.000287156
Aldoa	1.380025014	1.55E-12	0.304133907	0.192742356	0.783866496	1.66E-07	0.256184846	0.083988124	1.904656622	0.030262104	0.014301226	0.954262758	-0.212085133	0.293986045	1.030360287	8.44E-08
Aldoc	1.331082144	0.001195423	0.098053879	0.489621407	-0.829794565	0.000109528	-0.011160578	0.913725695	-0.886416267	0.444746036	-0.035128908	0.631547949	-0.260775063	0.509806209	-0.288221762	0.459972524
Alg1	-0.160545586	0.616794827	0.008352184	0.958533365	0.106510267	0.244194565	0.092338233	0.67200812	-0.547347683	0.764059642	-0.006701256	0.964385311	-0.104820397	0.590729098	-0.135919074	0.463652706
Alg10b	0.737146896	0.070847085	0.056650941	0.698246872	-0.019791036	0.9316934	0.09246522	0.779427367	0.790745554	0.447425945	0.158686732	0.457283226	-0.010831077	0.972433982	-0.137952922	0.646764419
Alg11	-0.197775592	0.475512791	-0.022595825	0.926763307	-0.224388061	0.140978452	-0.271060536	0.068915739	0.2604912	0.812903139	0.25525305	0.010681707	-0.035588331	0.846245021	0.119583009	0.493054443
Alg12	-0.134279729	0.76756049	-0.080535939	0.694248079	-0.029112825	0.864949404	0.058269303	0.849233653	1.109045261	0.514308548	-0.064383107	0.71448666	0.215956827	0.361480621	-0.235660445	0.29728642
Alg13	-0.132645672	0.824287334	-0.005380557	0.939116554	0.12377379	0.533355616	0.202051431	0.123686869	0.821663787	0.411425452	0.255123259	0.032233608	-0.200799347	0.525993328	-0.541126804	0.075520955
Alg14	0.067769296	0.910888978	-0.091258144	0.477523361	0.043167216	0.847770642	0.043800927	0.813262437	-0.400677175	0.875706235	0.103509101	0.425230438	0.370472488	0.221705431	0.489163713	0.092279443
Alg2	-0.405314566	0.124679117	-0.12223863	0.722317075	0.0909177	0.553887909	-0.15610503	0.273359964	0.687903268	0.546052815	-0.211347557	0.121402182	0.083094975	0.651811902	-0.153936034	0.380029271
Alg3	0.251957512	0.588951979	-0.037103862	0.909645001	-0.073180186	0.683886835	0.050335024	0.650330675	1.008225747	0.490166976	0.15181593	0.031748744	-0.058095007	0.838311899	0.103352464	0.704229464
Alg5	0.090486973	0.807624345	0.094035881	0.680075534	0.052861113	0.716639099	-0.000410941	0.999018453	0.179655426	0.928838018	-0.199446629	0.036194596	0.243386121	0.253626595	0.121544994	0.549704542
Alg6	-0.137007389	0.784521864	-0.054517042	0.701732523	-0.016619755	0.929296555	-0.085155087	0.682716687	0.05025383	0.998664819	-0.057310324	0.824923081	0.28789675	0.288108165	-0.541322888	0.037790686
Alg8	0.085977048	0.879340316	-0.247658752	0.332338896	-0.062676861	0.637385577	0.218302901	0.19109234	0.098315157	0.973117177	-0.326952307	0.027710853	-0.58878761	0.035979842	-0.098385421	0.71345359
Alg9	-0.437332083	0.105046133	-0.062512722	0.710549032	0.066772485	0.559110594	-0.144387311	0.368766163	0.052812864	1	-0.033109342	0.876483871	-0.070271916	0.758136036	0.118626848	0.585243784
Alkbh2	1.534110478	3.16E-06	-0.022354448	0.921038139	0.92322218	8.64E-07	0.088491949	0.530362531	1.537795988	0.454271594	0.024113738	0.756045011	0.426325812	0.142220604	0.77868421	0.005039758
Alkbh3	0.129377124	0.709691492	0.270250718	0.143836276	-0.028980409	0.832728121	0.084620507	0.586285415	-0.246995029	0.916968185	-0.435330824	0.001168337	0.012471603	0.95354177	-0.357946315	0.079667144
Alkbh4	-0.277867303	0.637400804	0.180935585	0.297921353	-0.405939933	0.00083154	-0.035546397	0.822300174	1.95907037	0.415179741	-0.021652667	0.767153062	-0.260864548	0.5106171	0.083186528	0.832112527
Alkbh5	0.48450928	0.001607489	0.167709637	0.513640649	0.300755852	0.209772627	0.105348939	0.70237147	0.007834175	1	-0.094783236	0.651926617	0.078765918	0.53415808	0.374483386	0.001841003
Alkbh7	-0.146764993	0.806535273	-0.205258826	0.133583144	0.034056567	0.880260145	-0.133327211	0.550378008	-0.232215374	0.976582419	-0.300648269	0.104603624	0.238386659	0.419171753	0.065083141	0.818076344
Alkbh8	-0.387624081	0.161505529	-0.032216985	0.723777314	-0.077848205	0.704548085	-0.054051294	0.67200812	-0.903122269	0.332546905	-0.031585885	0.851981154	-0.324562404	0.237431586	-0.429375655	0.102224961
Alox15	-0.274606136	NA	-0.008923771	0.894609034	-0.073058759	0.821963543	-0.038903103	0.657557652	3.100289595	0.082969968	-0.053819329	0.486795614	-0.089494099	NA	-0.012808804	NA
Alox5	-0.967217695	3.09E-07	0.076184105	0.489392366	-0.174268977	0.449622256	-0.000201755	0.998876322	-0.543560889	0.655997037	0.040152214	0.568649447	0.360019463	0.037379219	-0.526415844	0.001422756
Alox5ap	-0.325233231	0.216560782	0.039962533	0.737573321	-1.014949793	4.26E-08	-0.174825906	0.093719591	-0.495251087	0.586435755	-0.151513519	0.197985903	0.162899399	0.40304292	0.224611438	0.225862462
Als2	0.594601185	0.049462214	-0.038893354	0.743344679	-0.035370113	0.831500576	-0.326552895	0.117585393	0.150241213	0.914747958	-0.170019664	0.415117943	0.078877679	0.74239187	0.143135604	0.531826382
Amacr	0.153702957	0.779983269	-0.051577598	0.477832961	-0.163945976	0.155930173	0.06990626	0.716477614	-0.101820628	1	-0.052846424	0.497580769	-0.035596341	0.90412547	-0.043431556	0.878064027
Amdhd2	1.464043114	1.80E-08	0.134300025	0.507117227	0.199880974	0.336949995	0.23830734	0.015927777	1.312589192	0.316743729	0.114309466	0.219852247	-0.054424246	0.807017817	0.422419245	0.046011276
Amfr	-0.225323946	0.179186474	-0.203504533	0.107977329	-0.142573244	0.302522435	-0.099167139	0.543940286	0.057761962	0.999737975	-0.325310425	0.013493998	-0.072445139	0.560112053	0.090018698	0.445600823
Amigo1	-1.452038044	0.003372849	-0.512194449	1.58E-05	-0.192527811	0.057480081	-0.607485386	0.001297787	-1.570181817	0.101125532	-0.065199308	0.828995642	-0.151157174	0.668145578	-0.315224467	0.354996956
Ammecr1l	-0.124232841	0.622555906	-0.078860483	0.536051745	-0.008952613	0.963894681	-0.097570229	0.392809695	0.024546125	1	0.179220498	0.15017711	0.02303137	0.895387751	-0.246713199	0.138944709
Amotl2	0.716544624	0.243562089	0.001642949	0.975987919	-0.009665091	0.985246938	0.001242753	0.992606617	-3.113980372	0.017413891	0.02246584	0.771623824	-0.030973462	0.937261588	-0.134572131	0.731900606
Ampd2	0.358536356	0.313489697	-0.010529814	0.927613144	0.322828803	0.000558323	0.01865555	0.863767476	0.716474704	0.580714864	0.04497126	0.615568238	-0.087241251	0.749423163	-0.027665818	0.915630703
Ampd3	-1.113038224	0.00013014	-0.003172653	0.950907323	-0.126805388	0.471132073	-0.095721543	0.302659687	-0.219247056	0.864847177	-0.178388065	0.194047375	0.343676813	0.160325109	-0.369399119	0.114281756
Amph	0.721013702	0.259069896	-0.002212804	0.977917965	-0.262779836	0.002487137	0.07198205	0.584779719	-0.803241555	0.539061616	-0.025794327	0.804114656	-0.315749112	0.258458073	-0.316199376	0.281581874
Amt	-0.595685642	0.408738588	0.091540689	0.651525319	-0.02888149	0.778589213	-0.099154883	0.766623192	-0.258500576	0.959517497	-0.356899452	0.235731645	-0.315181537	0.414785722	-0.239824074	0.537185763
Amy1	0.120237004	NA	0.058199018	0.359266983	-0.012371533	0.974008817	-0.308451475	0.177132547	-0.432951732	0.866347332	0.045690874	0.604043438	-0.208213884	0.382246102	-0.145406411	0.565523886
Anapc1	-0.117273094	0.625164819	-0.122473268	0.308699358	-0.127572939	0.290410676	-0.089775572	0.22653655	-0.126036217	0.949123215	0.106832775	0.166889315	-0.158482659	0.274030378	-0.170039242	0.216778997
Anapc11	0.386704058	0.275584302	-0.019862266	0.87632159	0.106867945	0.542242033	-0.084099511	0.767679452	0.955899633	0.36654408	-0.160773989	0.483245255	-0.155910387	0.603805647	0.330091466	0.251286902
Anapc13	0.322914684	0.345751238	-0.024209445	0.933788888	0.167838843	0.302109882	0.147743666	0.229320538	0.906458099	0.423700502	-0.361511685	0.004729538	0.507510737	0.055732088	0.707741462	0.0052438
Anapc2	-0.243900653	0.132477317	-0.117033001	0.221915807	-0.213504567	0.084753752	-0.008030238	0.982302791	-0.045601334	1	-0.024546332	0.793021203	-0.108902416	0.352300848	0.111735811	0.314421557
Anapc4	0.044646995	0.88921629	0.02036049	0.931164145	-0.12554619	0.260664227	-0.104769468	0.357762291	-0.226181983	0.86700289	-0.182371374	0.041820385	-0.137513675	0.529252792	-0.152854222	0.462970895
Anapc5	0.274808995	0.221535255	0.163357494	0.375289187	-0.104077572	0.479822081	-0.234124133	0.045531135	0.152890865	0.919243278	-0.042889426	0.82693936	0.0616537	0.696566153	0.137516916	0.360133375
Anapc7	-0.191390438	0.427763485	0.168600293	0.434348305	-0.040800881	0.783491936	0.026236895	0.932693345	0.071524233	1	-0.275584162	0.036162492	-0.120397185	0.429541355	0.010265909	0.943397029
Angel1	-0.149522395	0.737355027	-0.128033372	0.433025321	-0.060089087	0.673112466	-0.053525966	0.848858767	-0.390312886	0.84802834	0.285232334	0.131345782	0.188550655	0.503835423	-0.051641119	0.848402352
Angel2	0.229667123	0.330772769	-0.059427377	0.5320052	-0.199491587	0.057101253	-0.192251295	0.138907424	0.108154094	0.959517497	-0.463147406	0.000132808	-0.197276266	0.27371733	-0.314654841	0.066508977
Angpt2	-0.101359307	0.891847547	0.001503601	0.983953033	0.026866039	0.829821994	-0.063927262	0.72349538	1.237601699	0.410674932	-0.057348445	0.70787785	0.512401045	0.168447246	-0.071950513	0.84230588
Angptl1	-0.775721425	0.251906162	-0.080004711	0.39248486	-0.060289221	0.538460727	0.050219668	0.868800831	-0.929589765	0.491434601	-0.459639846	0.001283859	0.026923011	0.945093864	-0.067769928	0.862556107
Angptl3	-0.645971444	0.325443665	-0.012139522	0.876229425	-0.230999147	0.045505053	0.071662493	0.730214717	-0.415358082	0.819039206	-0.025219531	0.796053386	-0.255222431	0.518089739	-0.345706069	0.379457953
Angptl4	0.417807728	0.556851174	-0.03424008	0.668860274	1.298319725	1.57E-05	-0.010695549	0.938532707	-0.058200069	1	0.016519945	0.844849377	-0.312363338	0.297166587	-0.353561385	0.258807832
Angptl7	0.625037165	0.002385886	-0.044256509	0.929420104	-0.582459595	0.00062403	-0.16985304	0.576961365	0.393603309	0.809903765	-0.021697581	0.904027017	0.277491752	0.18426053	0.254363529	0.201292341
Ank	1.066165932	2.04E-11	0.163794266	0.513575092	3.142809101	5.76E-09	0.639156079	9.46E-06	2.986727964	0.000802417	-0.608416039	0.000358077	-0.006768203	0.970020003	0.829275384	1.23E-06
Ank1	0.210566943	0.769123234	-0.068360965	0.630717867	-0.118086797	0.221117096	-0.236635442	0.047586873	-0.191103622	0.953642065	0.038209939	0.604381244	-0.111933422	0.773587643	-0.496775176	0.192375558
Ank2	0.981009086	0.000198134	0.239497662	0.120949898	0.105149751	0.644553989	-0.182923995	0.292927935	-0.127014759	0.917014927	0.112221043	0.53426131	0.850087848	0.001626634	0.369893067	0.151809864
Ank3	2.065958956	6.42E-05	0.043099962	0.58712371	-0.022262175	0.877986912	-0.283866529	0.302659687	0.148790035	0.904229281	0.014126714	0.962314611	-0.694519701	0.061652662	-0.64751341	0.086296416
Ankfy1	-0.175791935	0.375813346	-0.064477819	0.787274804	-0.186177139	0.089150287	-0.029652988	0.938532707	0.031144139	1	0.058078869	0.803550536	-0.060029793	0.636720132	0.006916211	0.95431025
Ankib1	0.19989747	0.432064769	-0.078953881	0.619244319	0.099246027	0.646758088	-0.025533321	0.954030132	0.238704216	0.85834219	0.066165252	0.688661135	-0.233442195	0.173259584	0.116490667	0.474356882
Ankmy2	-0.267143521	0.293202227	-0.118246823	0.314322842	-0.036043026	0.833586195	-0.150420538	0.104788739	-0.599091582	0.494506288	-0.569646562	0.000216835	0.199190327	0.289660339	0.037262677	0.835201984
Ankra2	-0.292956674	0.386144937	-0.161389464	0.367738148	0.000731274	0.997682564	0.063953332	0.806367877	-0.120791663	0.971490329	-0.648927114	0.002412204	-0.317320679	0.191321387	-0.147316698	0.52434906
Ankrd10	-0.411052356	0.027749529	-0.182732998	0.363507742	-0.19439708	0.522709205	-0.10070166	0.328421255	-0.366036847	0.718401719	-0.34792566	0.004543958	-0.000214736	0.998894132	-0.451242825	0.002215227
Ankrd12	0.514588806	0.027479226	-0.036781076	0.901410644	-0.197943276	0.282252452	-0.080230008	0.713639265	0.286933669	0.872701251	-0.170420492	0.157833705	0.23150358	0.258238807	-0.005699804	0.9766906
Ankrd13a	0.71016446	6.68E-09	0.03762068	0.876229425	-0.061147698	0.566306575	0.215980489	0.12022556	0.154962827	0.935145911	-0.119929108	0.41050908	-0.052209876	0.668826075	0.413270187	0.00035899
Ankrd13b	0.414374164	0.347375307	0.015985518	0.707018556	0.202845332	0.240381708	0.069363387	0.287630207	-0.218528644	0.942226754	0.021026858	0.783819742	-0.32328499	0.338118339	-0.207471605	0.523253447
Ankrd13c	0.070417471	0.838327724	-0.023228254	0.671519391	-0.117857442	0.277868981	0.014647152	0.905366773	0.240374451	0.87967797	-0.01446621	0.863111848	-0.055969668	0.76535537	0.184972351	0.299584934
Ankrd13d	-0.668330825	0.150000475	-0.307297041	0.066161666	-0.319504281	0.01332728	0.020417259	0.961528335	-0.492884643	0.813590147	-0.219857407	0.32225816	0.274434517	0.388221401	-0.709464694	0.020494127
Ankrd16	-0.073722666	0.896419957	0.057514469	0.287686622	-0.179287192	0.424684754	-0.065537132	0.880054876	-0.22970705	0.90722015	-0.114971873	0.718942666	-0.042122937	0.896007201	-0.399525584	0.197451579
Ankrd17	-0.158400847	0.514122763	-0.135953502	0.279810174	0.150039167	0.319561472	0.090802953	0.712688691	0.015895853	1	0.201653399	0.083959537	0.156470299	0.322223584	-0.01067927	0.943357203
Ankrd23	-0.597446825	0.304003133	-0.071870577	0.531698208	-0.137418415	0.289821046	0.115482894	0.332178522	-0.504129144	0.75714988	-0.03093583	0.679268125	0.499291422	0.184282645	-0.527833263	0.149437911
Ankrd24	0.020671393	0.978748693	-0.002160509	0.977917965	0.033287935	0.903403242	0.025810687	0.699262068	-0.955392439	0.389132237	0.050721609	0.541654687	0.030853051	0.9234189	-0.41183385	0.182221072
Ankrd27	-0.239458156	0.346231452	0.000135293	0.998492311	-0.029779113	0.907130314	-0.00624881	0.984877025	-0.255466667	0.820391504	-0.116620562	0.476654973	0.037290524	0.83214426	0.00513679	0.975512208
Ankrd32	-0.264949361	0.576986245	0.019422364	0.851476866	0.167096163	0.667763241	0.076371101	0.396412692	-0.880096783	0.47235558	0.087807349	0.415287412	0.59308054	0.06205908	-0.359900877	0.239766782
Ankrd35	0.253820492	NA	-0.055020172	0.587400578	0.075893196	0.422686072	-0.021542048	0.940992693	0.657043485	0.800788717	0.04670351	0.740583528	-0.24849673	NA	-0.253324487	NA
Ankrd39	0.156690673	0.78645971	-0.062552312	0.653575549	0.075982763	0.637385577	0.120060705	0.364378596	-0.162248402	0.987646709	-0.145865313	0.061821509	-0.160696577	0.57786766	-0.373881363	0.176671007
Ankrd40	0.104030965	0.664844268	0.152933977	0.741898149	0.166299638	0.06353928	-0.079532478	0.820010419	0.401641625	0.708038677	0.247520231	0.215080657	-0.058637982	0.679300397	0.037724462	0.779438029
Ankrd46	-0.002537675	0.996290145	-0.084547734	0.699710947	-0.056614236	0.56391063	-0.107909709	0.565829162	0.106788362	0.977153305	-0.109249195	0.32097777	0.024582473	0.889594858	-0.087923501	0.60174392
Ankrd49	0.028893625	0.959470831	0.154964301	0.359037239	0.052361359	0.8738045	0.033976497	0.864322226	0.263383402	0.888273668	0.328662826	0.053438223	0.100307757	0.723719895	-0.302441978	0.265970982
Ankrd54	-0.320862136	0.37940264	-0.073030783	0.240265445	-0.032623101	0.87008042	0.073558109	0.80339373	-0.098148159	0.998664819	-0.131753731	0.141801441	-0.207309283	0.572167299	-0.016455081	0.963112094
Ankrd6	0.576065761	0.39345915	0.233928991	0.213470976	0.019325852	0.908435156	0.16271227	0.537197804	-0.489263843	0.851317019	0.313792758	0.095874229	-0.097377927	0.805066998	-0.443104355	0.259883506
Anks1	-0.953257556	3.98E-07	-0.112499506	0.143103604	-0.410889062	8.32E-05	-0.110108487	0.273940801	-0.416092401	0.768452579	-0.010328623	0.941402944	0.332941382	0.063401555	-0.202245401	0.236211242
Anks3	-0.222933898	0.496258827	-0.187699327	0.402540884	-0.139767184	0.237325605	0.048568684	0.877270701	-0.492557402	0.736281419	-0.340302169	0.116200691	0.13381328	0.55651862	-0.310425986	0.152805394
Anks6	-0.888926856	0.000404146	-0.594567856	6.40E-05	-0.103511852	0.435808284	-0.051548138	0.770557416	-1.339256076	0.383385716	-0.247861303	0.019289325	-0.062541701	0.783734121	-0.536440441	0.013671714
Ankzf1	-0.140480686	0.698686914	-0.19003097	0.160171578	-0.013565893	0.923523408	0.005011789	0.989585613	-0.677874201	0.532442905	-0.230214468	0.065920101	0.470208249	0.027186877	-0.192963771	0.342312582
Anln	1.291431232	0.018916317	0.007952213	0.935817105	0.157796069	0.531456775	0.12513893	0.298646514	1.895984589	0.181830619	-0.019701703	0.856495729	-0.336345315	0.390669799	-0.113599576	0.767473558
Anp32a	0.096503609	0.614096819	-0.338000548	0.000279119	0.083944186	0.681186123	-0.288625879	0.015093364	0.494355571	0.623594054	-0.918220038	1.94E-06	-0.018701826	0.873186235	0.19247597	0.083417338
Anp32b	0.52183203	0.003575751	0.017923627	0.902832904	0.427078757	0.001550012	0.278965601	0.041201173	1.288604499	0.139307395	0.605806177	0.002434154	0.454864979	0.029661602	0.450414903	0.023809032
Anp32e	0.500985351	0.012343402	0.035528981	0.78785434	-0.061764433	0.765932112	-0.019956623	0.923622955	0.435813033	0.678758174	0.151542477	0.282294066	0.165070409	0.386609419	0.273438125	0.1317678
Anpep	2.118016684	1.09E-05	0.003126595	0.947502542	0.172460503	0.199494697	-0.001745374	0.988226842	5.981076098	1.74E-05	0.16018628	0.012817157	-0.267830993	0.486770984	-0.092477035	0.81148887
Antxr1	0.501365905	0.497842904	0.049861623	0.80897303	0.044253884	0.672128251	-0.062643763	0.452489934	1.121911186	0.645390875	-0.0431872	0.71448666	-0.19811904	0.523423996	-0.149687394	0.64346554
Anxa1	1.207721027	0.021369503	0.553709756	0.180351057	-0.856003775	0.544584047	0.094082101	0.578469591	0.78978829	0.831165835	-0.014363168	0.936085539	-0.765889086	0.048677684	0.571455169	0.142909347
Anxa11	1.479595576	2.74E-09	0.154529005	0.594876728	0.070543033	0.653602907	0.111306347	0.748715999	0.505040314	0.749501136	-0.125883519	0.656834114	-0.575233795	0.141901638	0.50951982	0.184472926
Anxa2	1.403621044	0.011192198	1.417602751	5.89E-06	2.316479355	0.000498325	0.233639631	0.034796864	2.748937592	0.005924046	0.297843301	0.057994534	-0.03657353	0.926163628	1.153376227	0.003346167
Anxa3	0.562144138	5.39E-05	0.343485351	0.000214154	0.004180239	0.990037158	0.296139136	0.001606029	2.016040921	0.019471188	-0.067682766	0.659959555	0.035052833	0.781990223	0.232215867	0.053555198
Anxa4	1.860820655	1.98E-15	0.51008046	0.000317548	0.77962002	2.78E-07	0.270749357	0.081637953	2.036534802	0.013646337	-0.011683573	0.957338536	-0.075154096	0.749027728	0.819418606	0.000243641
Anxa5	2.872344706	2.15E-51	0.737239341	1.06E-05	1.389270572	1.93E-07	1.399158194	1.24E-12	3.82496099	7.57E-06	-0.117708259	0.412091411	-0.465186163	0.069495973	1.492440064	8.90E-10
Anxa6	1.076610338	8.20E-08	-0.033043447	0.915056523	-0.296261044	0.078517749	0.239467866	0.085018503	-0.228842994	0.898420609	0.127984389	0.163847069	-0.150118486	0.468845475	0.432954454	0.028066623
Anxa7	0.792137641	4.02E-05	-0.326840495	0.29915493	0.415020788	0.003242157	-0.044970312	0.896898873	0.559517318	0.643473316	0.724947049	7.49E-06	0.385340619	0.022751189	0.462719042	0.004020341
Anxa9	0.439420823	0.376334715	0.039567261	0.645167199	0.348975155	0.009793277	0.109567674	0.485740171	0.805683939	0.747915018	0.045244935	0.713380457	0.120370113	0.691662481	-0.549671867	0.060068677
Aoah	0.948695456	0.135255204	0.45165019	0.001312357	-0.435480547	0.031319501	0.024108685	0.85170869	-0.048579672	1	0.005984345	0.938226659	0.023687071	0.946565274	0.328269875	0.364781214
Aoc2	-0.369761686	0.643015396	-0.035623719	0.667874944	-0.409906844	0.235418475	0.034694187	0.701449921	0.010941965	1	0.035330627	0.654674198	0.038703015	0.919293537	-0.166856834	0.665045271
Ap1b1	-0.076901905	0.759555954	-0.21575385	0.107122261	-0.46506129	6.07E-05	0.145713613	0.419594109	-0.243229568	0.855676904	0.230307313	0.00896936	0.186212195	0.238287122	0.207072297	0.167783534
Ap1g1	-0.134261298	0.523858755	-0.079065288	0.682791218	-0.250260813	0.023345581	-0.152628558	0.282591085	0.022733207	1	0.696463129	2.13E-05	-0.216963689	0.111946741	-0.062915998	0.627372445
Ap1g2	0.223754586	0.526208881	0.014282155	0.949451791	-0.114995674	0.540126039	0.081079685	0.713402407	-0.045221849	1	-0.158871402	0.427845801	0.499679557	0.051772189	-0.103703994	0.673090337
Ap1m1	0.059409142	0.87601515	-0.03723566	0.919891773	-0.29730402	0.065053609	-0.289431474	0.183320496	-0.095456232	0.984831913	0.17689301	0.230241098	0.13204378	0.516383934	-0.04877916	0.801314059
Ap1s1	1.041526094	0.00044382	-0.071020671	0.604475883	0.049281929	0.785360225	0.016720378	0.962212427	-0.518118884	0.827574388	-0.028453123	0.854110258	-0.233540072	0.425067227	0.389897561	0.163761584
Ap1s2	0.072814942	0.766657447	0.026933532	0.861139129	0.193635367	0.306351307	-0.054330747	0.859335547	0.369524622	0.729799729	0.299050086	0.017178606	-0.15935152	0.344415998	0.044303056	0.782023765
Ap2a1	0.677673392	0.000156667	-0.049763804	0.699554342	0.137662594	0.483169574	0.003764186	0.980425251	-0.57644551	0.686204374	0.05495974	0.463890847	-0.184283342	0.381233757	0.218532415	0.275247623
Ap2a2	-0.067439428	0.727824327	-0.113575392	0.350519274	-0.293411425	0.00564179	-0.19246136	0.330521456	-0.418134793	0.71588418	0.069877661	0.680704432	0.045243615	0.771679421	-0.028036105	0.849973795
Ap2b1	0.31138482	0.01851492	-0.143938608	0.526028677	0.191257561	0.099492266	0.115230463	0.627101517	0.531507174	0.593595614	0.19341827	0.380628292	-0.253253702	0.111907335	0.198569227	0.189412809
Ap2m1	0.226825302	0.361325998	-0.160945769	0.384438478	-0.257045618	0.005598851	0.001737013	0.995927712	0.464372236	0.71588418	0.158759786	0.330326098	-0.337207863	0.066881737	0.265057611	0.129652479
Ap2s1	0.235635884	0.553355823	-0.182037553	0.413778283	0.062047703	0.751944764	0.054992052	0.789494042	1.161250289	0.435503947	0.150987411	0.267085942	0.000372605	0.998800412	0.475318835	0.044234098
Ap3b1	0.124377187	0.486985561	0.07763076	0.566495466	0.060545698	0.561892978	-0.063308889	0.84561841	0.389470833	0.71588418	0.168943222	0.332249555	0.16530746	0.203766921	0.172463548	0.162780339
Ap3b2	0.681709291	0.337713586	-0.005523036	0.928476417	-0.203816925	0.006982006	-0.042490737	0.709940143	-0.02199874	1	0.111424349	0.207217882	-0.444677751	0.143937196	-0.502177799	0.113736131
Ap3d1	0.045169605	0.847096649	-0.035989207	0.872960738	-0.076651944	0.44499102	0.271473217	0.082816844	0.427535671	0.69892222	-0.660477551	6.87E-05	0.176671936	0.319581431	0.218569669	0.195579509
Ap3m1	0.008893989	0.979901738	-0.372911455	0.004165906	0.016055762	0.906049788	0.029609183	0.850846931	0.632645144	0.613437038	-0.132492134	0.25527281	-0.756819267	0.002604071	-0.030907796	0.897347304
Ap3m2	-0.245132408	0.306585199	-0.055897884	0.461535096	-0.21088225	0.032549791	-0.210214234	0.009602967	-0.370984325	0.752882299	-1.057089394	5.61E-06	0.032625108	0.853818831	-0.181424845	0.281704616
Ap3s2	-0.128681902	0.773778756	-0.143068971	0.417844786	0.0215889	0.95098559	-0.006821983	0.987772549	0.616602367	0.613138234	-0.290070212	0.128590545	-0.057343749	0.828810189	0.042732506	0.866057445
Ap4b1	-0.207778676	0.606978514	0.035951606	0.814443238	-0.117496929	0.373129903	0.076266627	0.457994382	0.059308218	1	-0.132986478	0.306276446	0.062317555	0.823615185	-0.159172658	0.552044166
Ap4m1	0.084672296	0.883257144	-0.031698773	0.84102043	0.099040618	0.397017536	-0.155364025	0.612893073	-1.151789423	0.328421734	-0.078513862	0.747339802	0.040690047	0.880972871	-0.200510876	0.440672826
Ap4s1	0.285373325	0.543570686	-0.255938504	0.231418182	0.03738319	0.808723537	-0.105841323	0.453156348	0.248171975	0.904229281	-0.202335853	0.132443813	-0.632261145	0.027195796	0.039326323	0.885334727
Apaf1	0.30185413	0.246023518	0.227120598	0.372191458	0.0844106	0.678954521	0.236514922	0.306366606	0.397452049	0.71588418	2.254162894	2.78E-09	0.141113934	0.428464388	-0.114043761	0.501501306
Apba1	-0.188908389	0.551854079	-0.049446304	0.586619467	-0.163261321	0.222166967	-0.073277294	0.718605629	0.196591911	0.928546449	0.048242491	0.771623824	0.245356478	0.221528636	0.020310456	0.915394917
Apba2	0.933118822	0.16010819	0.132491163	0.217908288	-0.125476685	0.496760521	-0.007030724	0.978373056	-0.235931127	0.809993613	0.003101646	0.984069466	-0.224874539	0.503411074	-0.332015663	0.338431908
Apba3	0.073971214	0.878239078	0.004802322	0.962521453	0.148746051	0.56391063	-0.146999377	0.619514575	0.743333768	0.709684584	0.285752151	0.091832064	-0.097597184	0.705615742	0.232438069	0.345225921
Apbb1	-0.02860251	0.963646985	0.099914219	0.787274804	0.04984979	0.781896413	-0.309689	0.160109144	-0.047442546	1	-0.289508498	0.075301761	0.051871159	0.867109953	-0.251455767	0.398476728
Apbb1ip	-0.257895961	0.089583432	-0.004028383	0.984211324	-0.021349141	0.944044696	-0.067227543	0.750591858	-0.41056855	0.640085193	-0.45995952	0.008008034	0.212809318	0.204642992	-0.207210296	0.194173254
Apbb2	1.115062285	1.61E-16	0.139129101	0.438072512	1.634782353	1.72E-10	0.107447067	0.529658852	1.813811841	0.007882182	-0.149858883	0.080221076	0.001355025	0.993005914	0.483480053	0.000984791
Apbb3	-0.109214559	0.829110992	0.029586691	0.947457	-0.086726064	0.319561472	-0.105808433	0.53226166	-0.70629717	0.447228623	-0.032098416	0.790807598	-0.013248465	0.965770889	-0.179700075	0.544293009
Apc	-0.341290131	0.205602174	-0.027080383	0.718544292	-0.188875566	0.295819999	-0.181027882	0.319513524	-0.434279595	0.620522694	-0.068282782	0.767653121	0.023139305	0.908974746	-0.286455002	0.137297885
Apeh	-0.230773556	0.391010202	-0.134422699	0.672534449	-0.133493578	0.174588033	-0.039869561	0.851883681	0.142906652	0.970760256	-0.232842842	0.175164476	0.014495954	0.942022899	0.10869428	0.56657712
Apex1	-0.617246955	0.141245116	-0.157602187	0.079792411	-0.243393453	0.033152651	-0.06401427	0.842321078	-1.887804007	0.33537376	-0.042670052	0.831407244	0.400203466	0.181165608	-0.099314048	0.729535436
Apex2	0.104242003	0.857858678	-0.117293402	0.45445226	-0.079081931	0.365580076	0.060978203	0.868800831	-0.506719394	0.705159497	-0.04355114	0.549945735	0.670843091	0.040946755	-0.386271931	0.222786351
Aph1a	0.473784167	0.089025185	0.035932356	0.730678539	0.089493218	0.392957284	0.024494812	0.869228268	0.7517588	0.447228623	-0.089748689	0.402811168	-0.24515858	0.300159872	0.351570506	0.118462513
Aph1b	1.016817411	0.068064294	0.04724033	0.557711204	-0.040106964	0.828645292	-0.114309622	0.461900206	0.681040943	0.657222126	0.012033623	0.930975776	-0.380468738	0.332943642	0.07478212	0.846097002
Api5	0.083612947	0.741019402	0.018398492	0.901527055	-0.102097976	0.356004836	-0.056664838	0.791354992	0.492494132	0.690422316	-0.07524107	0.50699335	-0.282700683	0.040553945	0.206137833	0.115025443
Apip	-0.062926287	0.9268787	-0.067287328	0.691177921	0.096639899	0.322873078	-0.027137915	0.931992936	-0.492564632	0.752082788	-0.258053141	0.182799878	-0.126532654	0.699014415	-0.110410817	0.725686856
Apitd1	0.232279415	0.730871958	0.041781685	0.817210787	0.059037821	0.697901488	0.11901357	0.470700377	1.174435679	0.606042458	-0.048920914	0.523601459	-0.443098739	0.26290455	-0.152218209	0.69626316
Aplp1	0.397776228	0.616503372	-0.011542739	0.927287286	0.15004253	0.525846286	-0.112725879	0.628053941	-0.776390734	0.678157157	-0.049627867	0.633862842	0.009181802	0.981142007	0.02643462	0.945949545
Aplp2	1.066018841	3.74E-14	0.26131782	4.05E-06	1.618474151	7.78E-09	0.562340198	3.86E-08	2.187606251	0.000988227	0.167766376	0.228191956	0.231781955	0.155167374	0.832638692	7.73E-08
Apoa1bp	0.093167762	0.795794573	-0.194588598	0.094201645	-0.063897401	0.55420071	-0.023971216	0.944460317	0.760533736	0.564005209	-0.424516086	0.041820385	-0.553560505	0.081295871	0.093956293	0.757870375
Apoa2	-0.48273993	0.404427305	-0.016046156	0.876229425	-0.057562705	0.948133918	0.000272974	0.998876322	-1.513415681	0.400709557	0.469850857	0.000555637	-0.894739187	0.023583386	-0.285249858	0.463352112
Apobec1	0.288688133	0.066730615	0.265362652	0.101351491	0.379034888	0.009712749	0.344890642	0.003471171	0.997855419	0.149499929	-0.050966772	0.756944913	0.017971123	0.897794559	0.197575124	0.13687131
Apobec3	-0.364953107	0.130501933	0.276676848	0.000812649	-0.040359808	0.889647908	0.546054709	0.000786255	0.084273855	0.975878435	1.375517594	1.18E-08	-0.130375766	0.47637384	0.241413557	0.165409978
Apoc1	1.415595725	0.00968696	0.053636196	0.426236058	0.917326265	0.006179751	0.417120883	0.001570876	9.887206386	5.26E-09	0.127783076	0.261120341	-0.026701264	0.944837551	0.336430288	0.386168809
Apoc2	0.297945672	NA	0.270213353	0.025468019	1.613876382	0.00017071	0.107331347	0.628053941	4.169087385	0.019690295	-0.150280947	0.130750496	0	1	0	1
Apoe	2.425319666	3.97E-55	2.453084551	3.48E-10	2.658798585	1.05E-05	2.782249062	3.21E-15	6.282877739	2.49E-11	-0.117186371	0.651551895	0.329887464	0.201755619	2.230776924	1.64E-19
Apool	0.116319733	0.857002404	-0.034345223	0.781254645	0.007670885	0.980358862	-0.109040805	0.343470632	-0.235602195	0.904229281	-0.021839183	0.867646931	0.315602334	0.363283818	0.060665901	0.856410351
App	0.402131833	0.001921391	0.288556079	0.020718395	0.19612562	0.043534792	0.306911157	0.015165309	0.278584107	0.816180646	0.004663566	0.98426134	0.396766078	0.001537556	0.566562707	1.92E-06
Appbp2	-0.184672183	0.463944233	-0.069285617	0.558540309	0.013953492	0.940410435	-0.01431529	0.96959705	0.257318049	0.853675439	0.446625045	0.030075506	-0.028018026	0.864495707	-0.003487305	0.982166814
Appl1	-0.164539328	0.599415884	-0.253630799	0.283445996	0.172268089	0.247702711	-0.164021634	0.430878095	0.876386969	0.361936259	-0.042222479	0.886612401	0.238358328	0.2699083	-0.042236343	0.837520627
Appl2	0.283944748	0.111384803	-0.042825443	0.816959075	0.017855121	0.946253423	-0.049896795	0.825396839	-0.155604082	0.921384275	-0.912380628	2.81E-06	0.209656909	0.191861144	-0.043343152	0.776669138
Aprt	0.759962852	0.017843264	0.392191131	0.043697422	0.24200254	0.192380838	0.276926558	0.117077792	0.918737911	0.57971858	-0.364896104	0.00150166	0.503888967	0.071177257	0.668656816	0.012314566
Aptx	0.226615692	0.505267832	-0.055950672	0.082348712	-0.125569696	0.480532834	0.053591559	0.739263706	-0.227016966	0.781613045	0.042584618	0.560854281	0.371848799	0.072520422	-0.058657396	0.766485646
Aqp6	0.261933105	NA	0.001039653	0.982483403	0.048839653	0.672922949	0.026410026	0.671628183	-0.828223739	0.810544407	-0.049764856	0.335363556	-0.081603622	0.595724274	-0.066944866	0.686158536
Araf	-0.329178588	0.165719776	0.030778059	0.937199952	-0.163156721	0.10244872	0.095461217	0.766032297	-0.176892318	0.906134753	-0.300343632	0.245577099	0.171652935	0.280185548	-0.288307718	0.056953101
Arc	0.249682461	0.772236389	0.033973973	0.800226819	-0.29060105	0.030708929	-0.175073502	0.1988274	-0.147135014	1	-0.013261787	0.879480656	-0.468812457	0.195202344	0.136074733	0.712942192
Arcn1	-0.098935749	0.497984544	-0.053246786	0.655963798	0.103842636	0.547553233	-0.145592325	0.329379168	0.433560593	0.711660775	0.106039119	0.522427729	0.034558614	0.797326726	0.153653334	0.229277327
Arf2	-0.020550414	0.965767251	-0.213140821	0.282128775	-0.076070125	0.560320689	-0.219160631	0.033541245	-0.485091458	0.638049379	-0.146238802	0.093449226	-0.226297894	0.358815757	0.141246853	0.548139542
Arf3	0.681845477	1.93E-07	0.218850197	0.379733309	0.106614304	0.314438819	-0.007398541	0.988342187	0.493710045	0.438495119	0.507343761	0.012968142	-0.185011242	0.138213604	0.391543692	0.000923971
Arf4	0.097022764	0.755487325	0.036603516	0.80763415	0.333220207	0.029716085	0.053404229	0.816352978	-0.310734462	0.798439596	-0.132073088	0.662805576	-0.166549355	0.338657786	0.212077412	0.199698517
Arf5	0.4050761	0.175423442	-0.020457262	0.830268301	-0.006113768	0.984554186	0.084658351	0.493329354	1.986701403	0.339404326	0.022710844	0.877843217	0.167924049	0.454390631	0.462773027	0.030376644
Arf6	-0.135788317	0.333608394	0.041371898	0.693072545	-0.00769303	0.980437749	-0.112181302	0.170996482	0.03096818	1	0.721756565	1.54E-06	0.071855897	0.53570976	0.121127811	0.27139575
Arfgap1	-0.159234448	0.572153462	0.048413947	0.850733936	0.049041214	0.737722948	-0.041705979	0.915165531	0.215655456	0.898737416	-0.070652292	0.637875166	0.084805229	0.611852053	-0.192211737	0.226883851
Arfgap3	0.319071225	0.417429074	0.061835234	0.736639801	0.257412174	0.17315991	-0.101368776	0.377525411	0.83174287	0.577884331	-0.01098868	0.908852332	-0.218848515	0.419567864	0.093284508	0.718680566
Arfip2	-0.109600072	0.829793021	0.071313723	0.667874944	0.098231877	0.3831611	-0.033813987	0.896898873	-0.443142016	0.789006761	-0.11153468	0.393853316	0.319773836	0.249475489	-0.20546095	0.439732894
Arfrp1	-0.092905338	0.789146038	0.00105135	0.995644333	-0.118278018	0.213053849	-0.002373587	0.995404681	0.189705544	0.923052992	0.284568356	0.234069461	0.203230219	0.363406178	-0.256850716	0.22873192
Arg2	-0.014717055	0.987874257	0.032504863	0.545854173	-0.056346871	0.811616486	-0.069059537	0.540531341	0.148274055	0.990535835	0.110887388	0.458763707	-0.557622223	0.159068072	-0.567584187	0.149196586
Arhgap1	0.079027425	0.778109673	-0.000722405	0.997898876	-0.012496385	0.98009497	0.040759191	0.900995536	0.149234874	0.94966882	-0.208177836	0.24673851	-0.431199227	0.09553804	0.000256659	0.999170775
Arhgap10	0.764884582	0.260401294	0.00954217	0.906776062	0.043324222	0.716857003	-0.036004533	0.83405643	1.632829323	0.397583806	-0.040192551	0.603404105	-0.283277706	0.46860522	0.409717033	0.295203926
Arhgap12	-0.683258443	0.000152993	-0.214383047	0.046337721	-0.0735998	0.623472791	-0.17461573	0.32407408	-0.554906965	0.525696876	-0.672711447	0.000255264	-0.086250103	0.597659749	-0.192164986	0.216271537
Arhgap15	0.612742767	0.40458395	0.075071502	0.295741656	-0.29049964	0.206869308	0.132559356	0.289647258	-0.133878604	0.95280903	0.056777845	0.537560105	0.336366225	0.386569565	0.454513938	0.243763233
Arhgap17	-0.06863727	0.720340547	0.084465023	0.615456252	-0.227719713	0.178327577	-0.06505149	0.840683422	0.015382991	1	-1.921100441	5.09E-07	0.100374566	0.482263858	-0.010297667	0.939539413
Arhgap18	0.507263066	0.028244206	-0.391928146	0.009105861	-0.044791545	0.878235046	0.037582871	0.867039821	0.384934312	0.791210434	-0.086739818	0.374146075	-0.144586317	0.421954996	0.075800824	0.65761103
Arhgap19	0.297202146	0.714755911	-0.033084847	0.504196307	-0.105023729	0.362581204	0.157415135	0.272831897	0.297763957	0.780458634	0.023402055	0.760954462	0.247089189	0.523566369	1.275181957	0.000755796
Arhgap22	-0.280301	0.05039872	-0.215225709	0.489392366	-0.70802575	8.69E-06	-0.263245148	0.227489776	-0.50986152	0.657993207	0.37628748	0.000366194	0.180288898	0.206896731	-0.023595773	0.862041965
Arhgap24	2.077594742	2.47E-24	0.087821038	0.477603875	-0.075610328	0.389807102	0.805755429	3.58E-05	1.124763532	0.160338708	-0.345565231	0.007556365	0.168930213	0.490059809	0.811326852	0.000503646
Arhgap25	-0.337375728	0.000625402	-0.058228632	0.719078781	0.00741459	0.993118093	0.02764167	0.901434631	0.574393365	0.596530524	-0.508182205	0.001558928	0.38294539	0.002921783	0.017970295	0.883186916
Arhgap26	0.626490194	0.023454533	0.170288508	0.0632705	0.110361398	0.81389857	-0.09891509	0.660447755	1.607476786	0.012685867	-0.014317216	0.9410677	-0.226685063	0.343558405	-0.107131713	0.638509852
Arhgap27	-0.381985605	0.016278411	-0.208613868	0.033040975	-0.53621397	0.000444849	-0.177537273	0.231423102	-0.555466169	0.640413387	-0.24081136	0.013126438	0.050458722	0.687473617	-0.37927237	0.001466833
Arhgap29	-1.634432635	7.31E-08	-0.370496338	0.000156179	-0.114316456	0.564743105	-0.310891522	0.153713413	-0.15512156	0.958295395	-0.365530881	0.029961771	-0.253948228	0.358866916	-0.681817611	0.01010472
Arhgap30	0.185370155	0.370174978	0.107396628	0.213469297	-0.308750908	0.002919623	-0.054983575	0.77949606	0.17547563	0.9218194	0.412075704	0.00188985	0.358989038	0.075785616	-0.126350539	0.511773841
Arhgap4	-0.99943621	2.82E-06	-0.190256474	0.400988773	-0.75896985	1.41E-05	0.055882268	0.859407051	-0.529186021	0.56944361	-0.636206535	0.001436088	0.249591333	0.233465454	-0.591065228	0.003075223
Arhgap5	-0.777057216	9.73E-06	-0.010728861	0.947502542	-0.230244087	0.699510635	-0.355126671	0.012117273	-0.465818028	0.63887707	-1.556071366	2.60E-08	0.281599028	0.137096848	-0.060010327	0.739281211
Arhgap9	-0.068943028	0.826097065	0.115212542	0.536373452	-0.129808143	0.297608322	0.038921511	0.900321627	0.146829682	0.945885046	-0.750735313	6.88E-06	0.240323964	0.21491895	-0.173070508	0.34869871
Arhgdib	0.105569927	0.729250819	-0.015550882	0.943755916	-0.455440109	0.000870624	-0.028774519	0.897011226	0.621510506	0.464837598	-0.46125747	0.000204212	-0.195729175	0.305981086	0.38145147	0.036005864
Arhgef1	0.146671573	0.557108184	-0.247194681	0.142548804	-0.367777748	0.030169249	0.007147513	0.986779705	-0.199834722	0.915168506	-0.081929947	0.638852115	0.148402846	0.382851046	-0.355761271	0.02790824
Arhgef10	-0.013609131	0.98899769	-0.068160516	0.582382851	0.031166725	0.783254715	0.172419475	0.390908857	-0.638958567	0.708359436	-0.107322236	0.309872844	-0.791447254	0.045602154	-0.384476816	0.328481029
Arhgef10l	-0.402970469	0.209884533	-0.027349224	0.890850843	-0.836391668	7.23E-06	-0.134078401	0.59847415	-0.618393014	0.774781726	-0.085003253	0.44485903	-0.391878678	0.115303739	-0.470780566	0.047520023
Arhgef15	0.721728904	0.244693774	0.039003918	0.559570686	-0.233870994	0.469180077	-0.087823499	0.606574319	0.153352463	0.910942892	0.002845561	0.983219687	-0.236422143	0.430596618	-0.442506511	0.157790949
Arhgef18	-0.163807083	0.422624662	0.049912529	0.644343649	-0.252322803	0.045192975	-0.047875367	0.855129782	1.537276071	0.282972382	-0.542921926	0.007673991	0.159571592	0.286861904	-0.249501911	0.080150982
Arhgef2	-0.19232155	0.281692515	-0.041802879	0.743447934	-0.050488591	0.716639099	-0.030036522	0.890240466	0.263469028	0.820391504	0.209983121	0.205273521	0.310136904	0.019931908	-0.137670997	0.277026378
Arhgef3	-0.217067266	0.497385427	0.111594322	0.461574308	0.030141089	0.881515435	-0.02043005	0.957189574	1.245429428	0.181723065	0.058021504	0.793500333	0.449623993	0.049119683	0.2104441	0.334497816
Arhgef6	-0.604231752	1.11E-06	-0.29563132	0.04594279	-0.366785476	0.023352976	-0.267749055	0.015093364	-0.140306382	0.935145911	-1.437229035	6.62E-09	-3.42E-06	0.999981414	-0.163415886	0.241079105
Arhgef7	0.287330758	0.136772005	-0.014253708	0.855708918	0.212916309	0.037271941	-0.154451195	0.516741649	1.276206564	0.128506219	0.243545865	0.049235321	-0.016480931	0.908537086	0.15997841	0.240230554
Arid1a	-0.418999844	0.05159303	-0.096826176	0.581685561	-0.54146543	0.002361073	-0.004251211	0.990437502	-0.478250854	0.565772445	-0.077776177	0.729534395	0.081389123	0.635369426	-0.184250975	0.259147687
Arid2	-0.457454487	0.032431629	-0.126071981	0.574045516	-0.440510274	0.010453303	-0.248376544	0.117077792	-0.233536688	0.842133352	-0.000702543	0.998350008	-0.001957081	0.990721373	-0.304124914	0.057492699
Arid3a	-0.413786597	0.09046315	-0.085649699	0.417812687	-0.647040919	0.00092602	-0.291968551	0.171183502	1.083256229	0.394330388	-1.48353186	1.94E-06	-0.0500454	0.827614666	-0.685260282	0.001780283
Arid3b	-0.992110351	3.62E-05	0.000696312	0.995499985	-0.658590556	0.000106526	-0.062402291	0.357983736	-1.023070641	0.238164953	0.015616911	0.849590293	0.396428238	0.076528991	-0.493002485	0.021008697
Arid4a	-0.418482892	0.050936694	0.016360053	0.950310636	-0.403246427	0.040432403	-0.038230294	0.885789337	-0.4301344	0.706585802	-0.634874695	0.006856314	0.650562842	0.002964573	-0.088111757	0.67293933
Arid4b	-0.087552509	0.709884954	-0.040138277	0.680529245	0.171979999	0.68597431	-0.057547137	0.767186262	-0.021721811	1	-0.337639353	0.052057077	0.348398099	0.049347191	-0.00408406	0.9806857
Arid5a	0.515577696	0.021108072	-0.127656498	0.235072722	0.447898344	0.056287224	-0.00075669	0.996671247	-0.330230958	0.791467452	2.07145406	2.73E-11	-0.060522512	0.7634788	0.27221345	0.154600058
Arid5b	-0.248790798	0.194850439	0.223356945	0.118061742	0.011042606	0.951994771	0.259752073	0.035055022	0.340294761	0.76243769	0.106534415	0.50928334	0.104799907	0.548484106	0.270571881	0.103294873
Arih1	-0.123405778	0.690751833	0.258439752	0.276100952	0.091030727	0.603775693	-0.193139454	0.225280554	0.390962888	0.730290785	0.54128712	0.005047647	-0.187579298	0.294000201	-0.072013132	0.671845318
Arih2	-0.076269085	0.711410823	-0.178978758	0.296874399	0.614909542	0.002005448	0.013700867	0.957211125	0.678875138	0.506054536	0.404655947	0.003546446	-0.001449065	0.989824258	-0.018607746	0.862994281
Arl1	-0.144536113	0.600019661	-0.248054783	0.012904124	-0.146801676	0.376815931	-0.061347946	0.711648312	0.384123179	0.874660621	-0.318333615	0.000350436	0.375409695	0.038606915	0.524004738	0.002401077
Arl10	-0.641667388	0.002855215	-0.017239264	0.737573321	-0.013574848	0.933644286	-0.220832755	0.456777642	0.580437346	0.803082583	-0.111737465	0.426460871	-0.28552433	0.153657807	-0.263004452	0.167157743
Arl11	1.431104764	7.48E-15	0.075271369	0.79630442	0.173530496	0.160031486	0.636268147	0.000350033	1.040770486	0.341603711	-1.290348893	3.66E-05	-0.054899201	0.784631549	0.610194222	0.001373564
Arl16	0.060053942	0.920257017	-0.105090618	0.407328484	-0.035802364	0.819739243	-0.08593571	0.830806107	0.469963842	0.717371639	-0.308666391	0.184623064	0.119552108	0.692311203	0.053687315	0.852969619
Arl2	0.276851015	0.609082935	0.003721776	0.976518046	0.286938097	0.119466103	0.018897708	0.898251098	2.24824286	0.166494934	-0.000363897	0.997157259	0.067650879	0.835969081	0.427321339	0.173570515
Arl2bp	0.412553718	0.337253681	0.042043596	0.720934118	0.314521016	0.000807203	0.114319348	0.670854719	0.746508372	0.571357792	0.039824719	0.802279619	-0.326063299	0.376436389	0.362616551	0.310257754
Arl3	0.33696077	0.344394116	0.011293907	0.965286414	0.263650791	0.017638173	-0.132160555	0.529247559	0.618347823	0.710685499	0.075191021	0.736981832	-0.577849478	0.033009562	0.385756269	0.134789241
Arl4a	0.270476195	0.556851174	0.008582617	0.950915015	-0.075361219	0.435861251	0.112122983	0.362835901	-0.5032726	0.628405742	-0.053490138	0.55553258	-0.010596566	0.975122914	0.28356433	0.386291041
Arl4c	-0.364119664	0.005263617	-0.029339794	0.731574942	-0.107460002	0.269276201	0.129005178	0.498655926	0.401821901	0.683462325	-1.040609182	0.000166952	-0.013287347	0.917616204	-0.248198173	0.042000265
Arl4d	-0.161497162	0.829269204	0.011527877	0.943755916	-0.507165216	0.053292291	0.018888794	0.926562997	2.24923554	0.478238287	-0.106235215	0.636850731	0.020067175	0.95682041	-0.009832331	0.978189057
Arl5a	0.337116542	0.128055854	-0.074889379	0.788372764	-0.080605664	0.811234825	0.023480587	0.922012986	0.327934479	0.77939581	-0.559300972	0.000206905	-0.107747037	0.534037008	0.26748566	0.10415061
Arl5b	-0.034625234	0.956953661	-0.051055842	0.911811665	0.394728928	0.110015179	-0.187828942	0.4661325	0.000933697	1	0.82094811	0.000235157	-0.43027318	0.2179094	-0.14166148	0.674205724
Arl5c	1.334551837	2.49E-09	0.1400484	0.100056186	0.805481509	0.00447105	0.070610516	0.285833125	1.373360447	0.254925761	0.103535245	0.265090509	-1.084597732	3.58E-05	0.464458896	0.061343785
Arl6	0.697690331	0.274580332	0.092754827	0.084042878	0.432143124	0.000312563	-0.021847454	0.849535763	0.995249495	0.549431097	-0.086961066	0.276373355	-0.275528154	0.482920245	0.201377805	0.607813837
Arl6ip1	0.282413977	0.183111296	-0.018416202	0.911200793	0.057434713	0.650007818	0.039359851	0.803954964	0.649563271	0.486762387	-0.313126736	0.000423683	-0.425901717	0.048503307	0.263198492	0.200198587
Arl6ip4	0.107790223	0.784834491	-0.366259315	0.05172897	0.096487701	0.604399457	0.169407733	0.072098659	1.154497762	0.224107369	-0.718093955	0.001610773	0.173981338	0.46466811	0.074754324	0.741971952
Arl6ip5	-0.201930129	0.346824287	-0.231658768	0.14144126	0.094977039	0.568848776	0.256247983	0.32810743	0.485636034	0.710895033	0.246511749	0.179235601	-0.379541364	0.071852128	0.176562773	0.378555275
Arl6ip6	-0.119619894	0.839991806	-0.009010692	0.947502542	-0.488530165	0.081320242	0.007384441	0.986697361	0.818458723	0.669454255	-0.049273019	0.739623624	0.123147697	0.697181426	0.03797871	0.900589706
Arl8a	0.600574207	0.003086136	-0.081864568	0.36401279	-0.005611081	0.980826649	0.043501954	0.833052246	0.500325878	0.64069197	-0.332251057	0.005871196	-0.350991488	0.154213608	0.28807	0.220142443
Arl8b	0.382861246	0.000969025	0.05429702	0.436487337	0.044296816	0.684171174	-0.011641996	0.945222889	0.672940913	0.463436921	-0.450474131	9.29E-07	0.039149339	0.703294475	0.409041047	2.70E-05
Armc10	0.717201258	0.009446057	-0.004618825	0.969448812	0.056995826	0.696989487	0.037840053	0.859335547	0.070967738	0.99537411	-0.241033049	0.005731983	-0.226638629	0.377285307	0.203361715	0.405686023
Armc3	-0.517036813	0.482802679	-0.314762483	0.0094117	-0.810381795	0.000301682	-0.504332213	0.004085971	-0.829420395	0.56878434	-0.356800249	0.138567817	-0.410041016	0.267391765	-0.211533273	0.573638729
Armc5	-0.420713656	0.099252842	0.109651701	0.670203226	-0.001501812	0.994135324	-0.06738088	0.85708452	-0.081015294	0.997655218	0.035663718	0.91395884	0.210243284	0.317792478	-0.192045015	0.338539187
Armc6	-0.238371826	0.643637153	0.037956965	0.70576494	-0.218749946	0.016644456	-0.045149871	0.849233653	-0.68576365	0.855676904	-0.061572811	0.520733541	-0.303726698	0.402128216	-0.131540467	0.707641004
Armc7	0.258910728	0.5223999	-0.060305451	0.716384955	-0.261615268	0.00128792	-0.044233262	0.903585654	-0.801798688	0.515071435	0.354802719	0.079125178	0.39757956	0.115510565	-0.146932912	0.543003019
Armc8	-0.468929157	0.109574836	0.137669793	0.14620706	-0.063503786	0.645545164	-0.06775796	0.577086021	-0.192445644	0.87162619	-0.168898377	0.076415466	-0.219995574	0.301851597	-0.531795867	0.008842555
Armc9	-0.104447192	0.857294876	0.010480833	0.925508986	0.118889293	0.105757977	0.062590812	0.661585871	-0.189152507	0.914707408	0.000505073	0.996542958	0.332206201	0.29596569	-0.199073364	0.515109211
Armcx2	-0.329219927	0.354177864	-0.519406827	0.008757651	-0.001946037	0.996546584	-0.088109039	0.671482172	-0.380324756	0.845353252	0.351731411	0.141774417	-0.004212957	0.985516881	-0.082623584	0.708878904
Armcx3	0.204149135	0.584733258	-0.302095015	0.022071115	-0.132822984	0.471309201	-0.270022451	0.051595131	-0.058284626	0.996053934	0.415440316	0.006167664	-0.130411855	0.577256558	0.191036483	0.391105064
Armcx6	-0.575438787	0.329162854	0.080797285	0.58899119	0.070980005	0.630580844	-0.027682528	0.923622955	-0.35783144	0.855676904	0.230726707	0.019553073	-0.532947927	0.172149316	-0.233887051	0.549892147
Arnt	-0.257308769	0.154534095	-0.005630474	0.955360206	-0.10416301	0.501698189	-0.179056164	0.50095889	0.240787173	0.822507777	0.529498938	0.00557427	0.2640809	0.076156722	-0.1124729	0.427122576
Arnt2	1.442313765	0.006381727	-0.008165403	0.89331342	0.875513794	7.69E-07	-0.055691213	0.697573478	1.340466128	0.327567876	0.052812007	0.580546636	-0.710019154	0.0732177	-0.071245832	0.856215329
Arntl	-0.25197347	0.529972853	-0.031638152	0.747130951	0.15789039	0.078253771	-0.028299481	0.91826568	-0.447774447	0.796158001	0.050714308	0.8181428	-0.409105473	0.133565078	-0.379944644	0.144987503
Arpc1a	0.443297645	0.122714953	-0.066243668	0.643599502	0.221648173	0.031495707	0.149787481	0.346039743	0.263606503	0.88284132	-0.006863898	0.964846451	-0.148417755	0.512235534	0.32544849	0.131083637
Arpc1b	0.729027688	2.04E-06	-0.122707117	0.335014713	0.1266628	0.26478666	0.231703757	0.005867079	1.146712194	0.068075553	0.476460586	0.000379014	-0.059431575	0.673313837	0.514958563	0.000118679
Arpc3	0.332226951	0.175823997	0.082460708	0.524727857	0.095849133	0.377309233	0.063537893	0.843812629	0.792688054	0.452461293	0.167165483	0.174592139	-0.291169123	0.17004386	0.702935638	0.000500947
Arpc4	0.035036872	0.908627449	0.023470528	0.797971697	-0.194034315	0.497728383	0.237653041	0.387587625	0.518393149	0.7122013	0.034486162	0.854592006	-0.007443317	0.962241343	0.30056372	0.044242124
Arpc5	0.602095277	0.000291311	0.087644017	0.23897123	0.0661567	0.593275244	0.111364425	0.164496014	1.088914916	0.30516136	0.185810973	0.06933207	-0.180071586	0.264134426	0.563675222	0.000227563
Arpc5l	-0.077099683	0.859620586	-0.051543045	0.736981267	0.181064353	0.117182479	-0.149802061	0.160194133	-0.23345579	0.870580829	-0.160233649	0.110370281	-0.099024537	0.662800932	-0.093019332	0.667392219
Arpp19	0.063871776	0.879319092	-0.174241908	0.091151931	0.040821397	0.811441924	-0.095125924	0.61117249	0.319108918	0.80207841	0.024555716	0.913519823	0.405248601	0.104165675	0.312425419	0.189556437
Arpp21	1.41411575	0.011640557	0.087850712	0.32283602	-0.328417529	0.008843707	-0.060928286	0.751157605	2.478051561	0.184616518	-0.008320516	0.940832157	-0.885683886	0.019771934	-0.480084312	0.211364613
Arrb1	-0.363002904	0.013426727	-0.307122093	0.051277073	-0.623139471	1.10E-06	-0.216551292	0.027017122	-0.564993218	0.517480572	-0.925896704	1.20E-07	0.116611135	0.283065809	-0.249091755	0.015819316
Arrb2	-0.55829682	5.07E-09	-0.353920874	0.03219353	-0.171224495	0.079512621	-0.16262088	0.525371709	-0.465754196	0.671967379	-0.040338747	0.898883758	0.050029071	0.61731025	-0.385045956	5.17E-05
Arrdc1	0.08484438	0.7677247	-0.11264734	0.438580136	-0.278317282	0.024721606	0.024230434	0.763768765	-0.321404369	0.841916468	0.046180736	0.558714854	0.001735105	0.9917746	-0.481935672	0.002664507
Arrdc2	0.142367711	0.789896561	0.055902204	0.848986944	-0.275322307	0.049887201	0.005106898	0.991434913	-0.516801279	0.855182522	0.109419569	0.492433588	0.563903398	0.089066454	-0.183331523	0.566214915
Arrdc3	-1.31975692	3.51E-06	-0.277064593	0.285747554	-0.006651972	0.982721682	-0.206384408	0.445808741	-0.593143607	0.509207562	-1.267323253	1.09E-07	-0.139137342	0.669003938	-0.231900238	0.45887197
Arrdc4	-0.425206958	0.108230596	0.121911979	0.086960013	0.990939457	0.000194932	0.006946732	0.982389906	1.912102042	0.052168583	0.204093583	0.366925162	0.035450666	0.895273746	0.360153623	0.161600895
Arsa	-0.145325503	0.665557168	-0.329181669	0.128611117	-0.181726702	0.015977441	0.093963197	0.669657398	-0.225679884	0.927856849	-0.729030826	2.90E-05	-0.302703459	0.307748489	0.214592574	0.450281467
Arsb	-0.244519525	0.038330391	-0.457659216	0.000354392	0.304199396	0.084978153	-0.117149836	0.274997821	0.099807319	0.959596564	-0.294874426	0.00283429	-0.662095636	7.03E-06	-0.090223712	0.519302295
Arsg	1.536052847	2.88E-15	0.56789699	0.004709459	-0.010602705	0.970114521	0.044071358	0.905366773	-0.578428133	0.675060322	-0.292829087	0.13427232	0.110112696	0.611183901	0.005214857	0.979845823
Arsk	-0.212281269	0.442217594	-0.215369498	0.004830637	-0.208944114	0.156510005	-0.16554602	0.436834501	-0.143641296	0.959735037	-0.222589714	0.208383634	-0.526499089	0.010592263	0.133159378	0.496153118
Art3	0.02988264	NA	0.023469144	0.847942811	-0.033523488	0.982097473	-0.058042946	0.848674761	2.24069675	0.447228623	-0.002449806	0.990826034	-0.024233469	0.935974371	0.491246111	0.119452862
Arv1	-0.275684328	0.730473937	-0.033340733	0.756568652	-0.026089839	0.857649294	-0.042610443	0.75510744	-1.314203389	0.384775686	-0.005204575	0.970668527	0.405196635	0.292625912	-0.156800444	0.67684579
Arvcf	-0.782025954	0.001361346	-0.009656289	0.894347057	-0.41547181	0.000565321	0.058086853	0.659785004	-0.358817286	0.855676904	0.015540997	0.884743011	0.098688675	0.609510982	-0.529539423	0.004036124
As3mt	0.022203987	0.965028195	0.004617082	0.982483403	0.146958263	0.377309233	0.0965807	0.684453582	0.355680035	0.820391504	-0.553482349	0.000735963	-0.031634718	0.898667961	0.253461308	0.284767731
Asah1	0.064234121	0.822761595	0.021189345	0.741898149	-0.023443845	0.907627318	0.047939134	0.667726982	0.397867512	0.79560755	-0.376106537	0.003981016	-0.120706192	0.449498796	0.51037427	0.000766945
Asah2	-0.104227045	0.822442037	-0.092827569	0.545698613	0.166055824	0.107872945	0.078218519	0.757819412	1.859646123	0.076365191	-0.173350248	0.062662565	-0.205666385	0.41773713	0.107505973	0.657149691
Asb10	0.822814415	0.011124278	-0.074365773	0.53114619	1.55298081	6.53E-09	-0.275478364	0.227489776	0.965655742	0.611569348	-1.825602599	2.35E-09	-0.00148933	0.995708599	0.45195137	0.087095547
Asb13	0.130362036	0.761125267	-0.038301026	0.90947213	0.111280878	0.447182639	0.205655627	0.207350733	0.06882223	0.977106121	-0.603827726	0.003287642	0.155736758	0.519110083	0.217437136	0.345382253
Asb2	-0.884915544	3.51E-13	-0.268468179	0.450409544	-0.923268881	4.76E-08	-0.452538907	0.000353489	-1.984633973	0.064891515	-2.536375426	1.30E-10	0.181149769	0.333857412	-0.463540921	0.009451514
Asb3	-0.582743935	0.08975642	-0.184922625	0.324277295	-0.007635847	0.960331361	-0.094365196	0.285048631	-0.859249008	0.538855162	0.044963013	0.75696266	0.127223198	0.614272988	0.270851395	0.260816813
Asb6	-0.342978189	0.37940264	0.032733652	0.770956815	-0.162368278	0.332442854	-0.040686994	0.691029861	-0.043308467	1	0.009961374	0.940347655	0.054616169	0.82968415	-0.287413564	0.236343756
Asb7	-0.294336781	0.288944358	-0.067893527	0.518724778	-0.168308356	0.192813142	0.071413553	0.571673959	-0.289521848	0.78179581	0.068939294	0.607982485	0.524049969	0.03440048	-0.048156333	0.838884499
Asb8	0.192408666	0.624643704	-0.067274305	0.153960125	-0.233580301	0.108264853	-0.102045932	0.363887617	-0.196313041	0.874621735	-0.46538978	0.001429796	0.538721874	0.060797413	0.028454131	0.91772175
Ascc1	0.046769709	0.904968633	-0.044260213	0.811382458	0.155963268	0.079053078	0.113069339	0.593548763	-0.02242755	1	0.09249348	0.564767761	-0.155052685	0.560749216	0.264970921	0.297673045
Ascc2	0.190668039	0.494802345	-0.245340547	0.274719749	0.1354581	0.248849103	0.075025519	0.805227403	-0.940844175	0.327567876	0.031941907	0.914908491	0.250260206	0.206287868	-0.176660566	0.349324425
Ascl2	0.262084649	0.731019235	0.057471483	0.511087648	-0.464932066	0.004605032	-0.102013489	0.708760755	0.401488864	0.961939697	-0.163720108	0.243189465	0.327453266	0.333759146	-0.04598297	0.895197875
Asf1a	-0.507111254	0.184489185	0.003817893	0.977782942	-0.020576187	0.929291625	0.024526265	0.941167559	0.345632674	0.862151337	-0.115955838	0.676551337	-0.516796339	0.097027595	-0.19325845	0.51754761
Asf1b	-0.110979192	0.905876304	-0.00530162	0.965761924	0.154406673	0.613665744	0.007682209	0.94606848	3.62227308	0.049414881	-0.079433754	0.249895536	-0.058526005	0.882119029	0.034629415	0.92981965
Asgr2	0.542668043	0.463336764	-0.009918283	0.925508986	0.094275591	0.803953679	0.048203621	0.785184863	0.985431211	0.776174106	0.003726179	0.977592102	0.250915015	0.465258727	0.331171743	0.348975197
Ash1l	-0.398298484	0.141245116	0.052392559	0.892647115	-0.037646238	0.94134655	-0.014923565	0.95640898	-0.03335132	1	0.078095035	0.787201162	0.108022292	0.601095015	-0.249666048	0.204664108
Ash2l	0.101876945	0.600921412	-0.128374392	0.069438157	-0.103287173	0.206346299	-0.0172805	0.96251683	-0.004419862	1	-0.319065912	0.087341026	-0.084906316	0.537634232	-0.154796385	0.236764967
Asl	0.430822285	0.132178533	0.01919458	0.892149863	0.384116536	0.004786667	0.098948225	0.601079216	0.487391584	0.773076376	0.071989063	0.489911556	-0.062332662	0.766314752	0.22475902	0.259576585
Asna1	0.387765899	0.181342672	-0.036485885	0.784702884	0.047286259	0.809430371	0.16746724	0.220217176	0.926006815	0.464693305	-0.292906355	0.028282318	-0.200587977	0.407116514	0.495065064	0.031695196
Asns	0.918250054	NA	0.193523284	0.034462413	-0.186112656	0.603775693	0.021267286	0.834922538	2.605090538	0.134904695	0.473741492	0.000168812	-0.712426987	0.031729232	0.342291695	0.319015432
Asnsd1	0.300407167	0.2322648	-0.049354768	0.794091441	0.018714321	0.940151425	0.137245486	0.593174507	0.182686153	0.935145911	0.220025031	0.380598076	-0.050571124	0.799790258	0.305369034	0.107204813
Asph	-0.369432931	0.008770823	-0.175479839	0.139704091	0.280412448	0.072430552	-0.025261512	0.900995536	0.263570709	0.825084658	-0.924764928	2.06E-07	0.260536836	0.070509369	0.204121442	0.135994941
Asphd1	-0.19511249	NA	-0.01989494	0.647681046	-0.138422261	0.076857856	-0.022146254	0.82820292	-1.305824815	0.319437938	0.060356439	0.281116392	0.589648609	0.130048895	-0.275457176	0.480522417
Aspm	1.071970984	0.037401468	0.050315627	0.298553216	0.071679247	0.714670736	0.328704882	0.010411948	1.898056381	0.074709918	-0.012531404	0.908852332	-0.641538331	0.101741742	0.135052806	0.725323288
Aspscr1	-0.041498693	0.924483697	0.10340529	0.720646404	0.004572738	0.98686929	0.042621169	0.693109841	-0.371549974	0.875520678	-0.035853669	0.709332512	-0.11016646	0.630373991	-0.041421097	0.849435988
Asrgl1	0.954436024	0.022491837	0.038322939	0.46939484	-0.023604033	0.858917913	-0.024514204	0.822820565	-0.239190877	0.949462878	-0.003012592	0.971580628	-0.958893287	0.015026008	-0.262889181	0.49736876
Aste1	-0.282858808	0.554960508	0.027057349	0.838602101	-0.028583812	0.800927829	0.066146917	0.357722162	-0.48327674	0.667250835	0.101726926	0.393828112	-0.42779027	0.154589741	-0.179891807	0.531831568
Astn2	0.423693551	NA	0.01208875	0.947502542	-0.052925435	0.928653565	-0.048100585	0.881020578	0.49393937	0.805019774	-0.067662399	0.61545293	-0.368934852	0.160855158	-0.518889651	0.0615725
Asxl2	-0.1144061	0.683385077	-0.024227763	0.876229425	0.082942385	0.811150891	-0.048826489	0.900995536	0.015083235	1	0.003626664	0.990709365	-0.016104126	0.922839041	-0.306574999	0.05258509
Atad1	-0.182683122	0.395447131	-0.080005495	0.667864334	-0.04757212	0.702081518	-0.137982634	0.509223384	0.236655954	0.828765229	0.056064175	0.753153608	-0.091042473	0.611229197	0.169545263	0.31909052
Atad2	0.243876975	0.375950799	0.077607895	0.298547598	0.045006707	0.845348908	0.63269211	0.00051441	-0.347132862	0.655997037	-0.659619718	0.000148646	0.138055851	0.539145428	0.507419544	0.017788764
Atad3a	0.252558584	0.195704715	0.132596983	0.569973155	-0.018607554	0.930412449	0.122970107	0.642933172	-0.089396106	0.989424111	0.628633276	0.001970976	0.286041827	0.088499934	0.107099782	0.502722551
Ate1	-0.162435086	0.492333965	-0.207731671	0.096892785	0.106679484	0.2743741	-0.135005872	0.108846852	-0.040942985	1	-0.343940548	0.001969801	0.118061595	0.468704986	-0.191265074	0.21736932
Atf1	-0.221918841	0.429545917	0.097169959	0.534991651	0.021993021	0.962325813	0.089400761	0.645811714	0.041950156	0.999737975	-0.139454327	0.102953741	0.286172207	0.118333403	0.143836309	0.409546085
Atf2	-0.10099655	0.740770998	-0.044213462	0.811284074	0.014933316	0.95098559	-0.156537887	0.160194133	0.032954583	1	-0.21222818	0.196592817	0.073608386	0.690658198	-0.033068976	0.850987532
Atf3	0.067594339	0.855935802	0.496316485	0.001780986	-0.356262712	0.169483391	0.308562396	0.000961768	-0.119200697	0.952760056	-0.249348082	0.55148869	0.203500226	0.600906538	0.278510852	0.464601886
Atf4	-0.214363458	0.33852256	-0.152541796	0.211575136	-0.240314588	0.125208464	-0.009074123	0.960395021	-0.410274414	0.661966383	0.991293523	2.25E-08	0.261639922	0.168445911	0.100628763	0.577938554
Atf5	0.419089722	0.480837783	0.047030208	0.845478288	0.758769846	2.19E-06	0.452029031	0.025965717	2.151444523	0.009404041	0.59392214	0.008846626	-0.226206223	0.53220868	0.480813249	0.16861243
Atf7	-0.253671357	0.493066526	0.028262009	0.789709815	0.894951836	0.001091577	-0.061461827	0.791423223	0.414065616	0.697313183	-0.014994895	0.944125114	0.071491399	0.75831513	-0.172487165	0.436473226
Atf7ip	-0.289913962	0.165491297	-0.201145557	0.334887365	-0.339291029	0.015753835	0.210234163	0.242284409	-0.342603686	0.746731146	-0.448654751	0.025255703	0.166544014	0.281730664	-0.123571633	0.400953464
Atg10	-0.182105695	0.736554281	-0.120581739	0.281769331	0.058444537	0.764380758	0.026341516	0.935553595	-0.213643623	0.830300502	0.053830638	0.692255337	-0.356630473	0.204773144	-0.298804144	0.266225428
Atg12	0.350333694	0.185315959	-0.062261748	0.757832379	-0.019580783	0.904687841	-0.226926284	0.303414589	0.599328972	0.566840021	-0.066659665	0.793500333	-0.269569174	0.199444912	0.075985945	0.703621956
Atg16l1	-0.381191203	0.047954505	-0.092541046	0.591992061	-0.070877527	0.615167817	-0.041367292	0.861410572	-0.076597884	0.983585402	0.359673877	0.000674997	0.264740422	0.119141465	-0.084879981	0.599759138
Atg2a	0.103333205	0.719713692	-0.079640331	0.847942811	-0.097520461	0.476299503	-0.096308742	0.585673608	0.133650013	0.965493259	0.333896161	0.026663636	-0.079193015	0.668988394	-0.121805558	0.489480448
Atg2b	-0.106156743	0.755490023	0.139263208	0.557711204	0.085375226	0.581596666	-0.079608085	0.63856971	1.331384185	0.363876397	-0.454504103	0.000994547	-0.170921544	0.364916193	-0.173032941	0.335113234
Atg3	-0.315623478	0.205925987	0.058805378	0.858514242	-0.035454755	0.906436895	-0.236127045	0.015141587	-0.019281627	1	0.088052729	0.497580769	0.44957859	0.020006045	0.303546545	0.099061402
Atg4b	-0.388036831	0.169747473	-0.102627146	0.671059491	-0.085856127	0.526413627	-0.179077307	0.452860499	-0.900899965	0.469911648	0.217489523	0.244628052	-0.157862552	0.451728333	-0.162616193	0.41557407
Atg4c	-0.165744528	0.679554616	-0.009318717	0.95447184	-0.015612959	0.958801381	-0.131491311	0.603305289	-0.191143865	0.852260886	-0.710859082	0.000382085	0.03654818	0.873782047	-0.129112672	0.556316261
Atg4d	-0.413013058	0.314825381	-0.080156791	0.356917648	0.09977354	0.411356506	0.046185246	0.824703956	-1.419119654	0.589888217	0.437231591	0.000736645	-0.009153483	0.972431417	0.16560468	0.512538191
Atg5	0.084073737	0.812849002	-0.11512991	0.034797403	0.069573095	0.720815968	-0.084383079	0.58536759	0.617364653	0.639120115	-0.29955985	0.023787886	-0.218982879	0.290447171	0.238812553	0.225499889
Atg7	0.571657696	0.008700123	0.015893426	0.856247243	0.553925887	9.70E-05	-0.006759856	0.976872034	0.467992652	0.669088195	0.133539039	0.218818575	0.000838554	0.9972365	-0.096719158	0.675518454
Athl1	1.636697183	0.000160251	0.270213288	0.049571329	0.491765805	9.38E-05	0.241983933	0.38502151	-0.222206935	0.949348684	0.097381296	0.743579847	-0.424155958	0.264032465	0.45874518	0.213869762
Atic	0.551843513	0.011091152	-0.006371285	0.975472536	0.094440482	0.509314994	0.098235217	0.687528949	0.436270986	0.708359436	-0.103272314	0.599022773	-0.260178193	0.171674189	0.367799811	0.041554739
Atm	0.143418818	0.554960508	-0.007246952	0.934332642	0.127015854	0.69204263	0.011206149	0.954030132	-0.367397562	0.630474954	-0.131110753	0.24016548	0.181049525	0.274508645	0.003813652	0.980694933
Atn1	-0.108813246	0.735653263	-0.036349787	0.851095674	0.199135746	0.080062158	0.030189441	0.913890621	0.182795241	0.93500579	-0.007558291	0.964182853	-0.041912294	0.820502601	-0.121049287	0.491075013
Atox1	1.185894286	7.96E-06	0.253958783	0.128240286	0.413287958	0.032960649	0.37599296	0.02010473	1.706245502	0.131393408	0.287912679	0.024431958	-0.310374205	0.277009386	0.875150225	0.001330987
Atp10a	0.925012017	0.161945753	0.040947038	0.587400578	0.387354879	0.001120537	0.227297494	0.055283439	1.44051523	0.380183678	-0.022352384	0.763328414	-0.171715103	0.579986098	0.67634527	0.036459707
Atp10d	-0.429451758	0.11124169	-0.058986258	0.687406633	-0.222984939	0.084294365	-0.158882834	0.268828674	-1.099936528	0.078813594	0.131407122	0.483215178	-0.220556328	0.278171271	-0.760026965	9.02E-05
Atp11c	0.020541097	0.968972751	-0.242046551	0.132189873	0.130449004	0.727096048	-0.060204247	0.764935128	0.224686323	0.875727475	-0.308820412	0.103918227	-0.01872497	0.938864133	0.018914748	0.935300483
Atp13a1	-0.325832748	0.118176896	0.07500847	0.70733037	-0.322532022	0.007177073	0.103085074	0.772042433	-0.24679984	0.872858144	-0.106141318	0.50238651	0.021736985	0.88990459	-0.09527863	0.523370721
Atp13a2	1.020781121	2.93E-14	0.354972542	0.111166781	-0.459376883	3.05E-05	0.343932625	0.098614807	-0.198302539	0.852698128	-0.397164078	0.015850833	-0.259899909	0.167714436	0.244663949	0.172083449
Atp1a1	0.297946904	0.113989505	0.375103622	0.046977944	0.505100762	0.00517836	0.630063975	0.006566993	1.01083953	0.286252827	0.757863154	0.000262193	-0.178242607	0.238147885	0.477818876	0.000871771
Atp1a2	0.017299164	0.981002928	0.049214589	0.582365656	-0.000777494	0.997930094	0.00231474	0.988226842	-0.200027471	0.833194211	0.058154707	0.331188149	0.082883153	0.83091661	-0.556736712	0.142795804
Atp1a3	2.224703246	3.54E-19	-0.000956213	0.990976932	1.625645499	6.21E-08	0.08571905	0.135047508	2.360551942	0.003682719	0.015412729	0.796779518	-0.702811968	0.016167305	1.439240994	2.45E-07
Atp1b1	1.34589938	0.004464904	0.928968023	0.131407106	-0.604250827	1.39E-05	-0.313524808	0.35641107	-0.5014704	0.810799189	-0.146606474	0.784659177	-0.663112039	0.092608813	-0.494779473	0.208241499
Atp1b2	0.408491618	0.557866288	0.111796011	0.184373547	-0.431207453	0.077081946	-0.288801661	0.271970902	-0.89779176	0.476290744	0.076379002	0.890191037	-0.532931341	0.16532177	-0.2824415	0.465533027
Atp1b3	0.570470009	3.57E-06	-0.134585222	0.446176851	0.638850406	7.82E-06	0.046872238	0.529247559	1.024866152	0.1370409	-0.163641483	0.005743272	0.205294438	0.091896054	0.667406689	7.56E-09
Atp2a2	-0.167767972	0.275295219	-0.130275473	0.671990294	-0.127095369	0.431883292	-0.084308656	0.842321078	0.323928024	0.773076376	0.303339377	0.267453235	0.095203099	0.358268776	0.016138862	0.869718575
Atp2a3	0.087837462	0.892880895	0.582671191	0.064006443	-0.24412987	0.526698444	-0.076780857	0.840534463	-0.564702069	0.72527737	-0.804212257	0.019203442	0.592289286	0.087564382	0.049778424	0.881838123
Atp2b1	0.313503193	0.05648437	-0.100820367	0.227638561	-0.122588596	0.649418653	0.069229823	0.785184863	0.504015811	0.620288282	-0.021220739	0.924982914	0.32635594	0.053688974	0.097301809	0.545395101
Atp2b2	0.75719128	0.142547106	0.294597307	0.24106208	-0.235684319	0.087340006	-0.485454332	0.361604667	0.617331999	0.721031288	-0.01421998	0.983467723	-0.119467664	0.750035123	-0.331628482	0.363166042
Atp2b3	1.205278688	0.009963266	0.013996377	0.901410644	-0.006120112	0.972687693	-0.042614639	0.846543839	0.092115364	0.969252206	-0.080317767	0.31651421	-0.872882935	0.025633925	-0.517386659	0.186480669
Atp2b4	0.81799209	0.213910401	-0.100800897	0.282603209	0.165659273	0.253878224	-0.056489046	0.787311207	1.438366922	0.484521855	-0.088705526	0.630659509	0.528886431	0.160175602	-0.486670433	0.201657517
Atp2c1	-0.172388446	0.526208881	-0.121639674	0.094712335	0.125295643	0.62326246	-0.389909007	0.000683593	-0.22289358	0.856550767	-0.731764218	2.53E-07	-1.198613551	5.19E-12	0.107439543	0.514932151
Atp5a1	0.423848718	0.073379456	-0.046227244	0.659196548	-0.087362595	0.69933748	0.036812659	0.811141855	0.313208304	0.789824198	0.217090243	0.061963332	-0.171728761	0.367447826	0.397310903	0.028426624
Atp5b	0.501015682	0.01899759	0.035768271	0.897720347	-0.084418533	0.442809378	0.193568689	0.090424035	1.09225829	0.240296402	0.198094374	0.06933207	-0.021608198	0.903855389	0.57123663	0.000786741
Atp5c1	0.245419606	0.391158965	0.116756143	0.44569036	0.187992552	0.094853892	0.108605385	0.120180178	0.764151954	0.404966973	-0.315333693	0.001991621	0.005186529	0.978830365	0.403305063	0.030109583
Atp5d	0.494695412	0.147093836	0.195832034	0.325092505	0.129961119	0.0725836	0.111359081	0.53296423	1.324853951	0.400709557	0.065444357	0.730295679	-0.044426695	0.863588049	0.509291133	0.039104786
Atp5e	0.883588563	0.02063279	0.204564396	0.328137309	0.000454021	0.998281308	0.372058112	0.038024955	1.542943659	0.212396416	-0.040375696	0.786163259	-0.137521274	0.68679642	0.693296362	0.034832579
Atp5f1	-0.063501007	0.850651315	-0.026693711	0.939116554	-0.054590293	0.820691384	-0.01707236	0.93493887	0.662194802	0.571776781	0.185251782	0.053377877	-0.037388155	0.845841599	0.396609246	0.030147534
Atp5g2	0.755546813	0.004027746	0.091299782	0.699971268	-0.028899255	0.831500576	0.227939638	0.452179078	1.330102506	0.107889658	-0.137768243	0.585976642	-0.081558363	0.792704289	0.543783913	0.067317722
Atp5g3	0.610428128	0.069924497	0.067167263	0.787266777	9.23E-06	0.999945257	0.144453839	0.15817043	1.277228395	0.160076652	-0.02407541	0.877758585	-0.265662477	0.325075233	0.296142486	0.250418528
Atp5h	0.793494302	0.002039215	0.087504127	0.649492677	0.024437571	0.948435274	0.120742579	0.111737917	0.747339434	0.440095052	-0.024583502	0.842313614	0.155678762	0.53519066	0.719662827	0.002670919
Atp5j	0.536146989	0.005812015	-0.019643868	0.949451791	0.200000343	0.048640248	0.294261295	0.00798139	0.916633242	0.386408844	-0.289982981	0.083951342	0.012646541	0.948370276	0.697738524	0.000171356
Atp5j2	0.596453131	0.040116612	0.188025356	0.115335374	0.053289682	0.728955527	0.267458292	0.046924129	0.473999703	0.72600289	-0.292117934	0.005770573	-0.237126531	0.408057581	0.73012314	0.007684564
Atp5k	0.808083774	0.004843225	-0.202988173	0.449370327	0.132373745	0.289968953	0.39155697	0.000266492	1.148893515	0.489937933	-0.412141989	0.003870411	0.193509549	0.474761903	0.872857161	0.000735963
Atp5l	0.846199963	0.071490888	0.396535365	0.151474673	0.219768115	0.075101125	0.090116496	0.666715801	1.27353592	0.193476667	0.081840322	0.518553143	0.132965728	0.710139868	0.596063912	0.084896964
Atp5o	0.404761994	0.228108274	0.100977757	0.756568652	0.200098736	0.800346558	0.00149754	0.993705614	1.413085915	0.211960573	0.009149901	0.914409294	-0.409648238	0.120312188	0.448875988	0.074213059
Atp5s	-0.081571581	0.921232237	-0.463280646	0.000444833	0.048316442	0.793279346	-0.066965744	0.804728045	0.529348481	0.860862622	-0.049943493	0.786029476	-0.205450169	0.598451978	-0.128829056	0.735986503
Atp6ap1	0.284450506	0.158410274	0.005953606	0.946161246	0.287375129	0.052641043	0.030057051	0.842769251	0.572878632	0.599407804	-0.079117331	0.445259284	-0.226719697	0.270960264	0.476013369	0.015184367
Atp6ap2	0.374709671	0.015422691	-0.065590788	0.357171997	-0.162365226	0.626414483	0.009788147	0.954816749	0.194034184	0.890329947	-0.034123699	0.659959555	-0.2259728	0.177167446	0.232687117	0.143407916
Atp6v0a1	-0.073620773	0.7540401	-0.151569605	0.667874944	0.051125307	0.725170286	0.086238454	0.716547912	0.467104983	0.654062995	1.766135038	1.13E-08	0.189044243	0.202962115	-0.175757762	0.213175623
Atp6v0a2	-0.814452408	2.28E-09	0.015457629	0.966104818	-0.696683755	0.000243183	0.009002996	0.978332967	-0.554734826	0.669041764	0.302164836	0.013542762	-0.253399932	0.0661405	-0.125107681	0.339586612
Atp6v0b	0.003715228	0.993101247	-0.118063061	0.606688194	-0.071839819	0.67062471	-0.00656356	0.986697361	0.260985182	0.855392349	-0.118630022	0.517768608	0.106732703	0.541470743	-0.246144872	0.138988079
Atp6v0d1	0.435752988	0.072856922	-0.083555629	0.751988018	-0.029783107	0.908435156	-0.04769552	0.87312777	0.994865351	0.240452551	-0.12466216	0.58615432	0.034886722	0.849191606	0.42383258	0.015101853
Atp6v0e	0.693454615	0.02072724	0.388385519	0.00843071	0.210174482	0.036960096	0.304602886	0.038653417	0.726379775	0.451200878	-0.463999358	0.001369372	-0.00404096	0.987874454	0.542775264	0.032569334
Atp6v0e2	0.23132811	0.59168472	-0.084859875	0.468519122	0.686248664	1.57E-05	0.045275197	0.848101612	0.083307933	1	0.014830254	0.935805422	-0.068178252	0.859980763	-0.473099155	0.210849441
Atp6v1a	1.558729851	6.28E-20	0.541197846	0.0163118	0.645309548	0.000312563	0.189331294	0.256683952	2.023789034	0.003760491	0.336912974	0.011093197	-0.222037131	0.235850855	0.735332645	3.50E-05
Atp6v1b2	0.53419216	0.000132377	0.266245676	0.114065339	0.316112301	0.112239687	0.384075457	0.000149807	1.351685779	0.080966831	-0.198079531	0.217817162	0.058485163	0.689805668	0.562964254	5.15E-05
Atp6v1c1	0.572313523	0.000243254	0.243524002	0.060472825	0.4678222	0.000326983	0.113872708	0.510381684	1.090129306	0.209839123	-0.294394479	0.030073476	0.042046025	0.748268964	0.54561486	1.13E-05
Atp6v1d	0.703854691	2.14E-05	0.130935217	0.285089773	-0.010045562	0.961359127	0.120889285	0.203694801	0.734347882	0.411916	-0.35326681	0.00130293	0.099924241	0.486222375	0.609440959	7.53E-06
Atp6v1e1	0.23769119	0.488363659	-0.066831171	0.712021177	-0.003386816	0.991954759	0.04030484	0.882084833	0.520018899	0.695940768	-0.154538906	0.623575319	0.307083772	0.18139291	0.538637637	0.01394233
Atp6v1g1	1.024405947	8.87E-09	-0.062000266	0.708126884	0.039134345	0.761626589	0.175896748	0.196345802	1.140698094	0.138534949	-0.130997774	0.462639909	0.031557163	0.861482515	0.627955846	0.000256863
Atp6v1g2	0.625702924	0.376872399	-0.326048738	0.184912209	0.069009891	0.429231523	-0.028787001	0.754791408	-0.372466034	0.846233802	-0.152641092	0.275065175	0.667305034	0.092179483	-0.225869335	0.565691912
Atp6v1h	0.23413935	0.24634433	0.032948208	0.846315061	0.100409777	0.698669008	-0.065672198	0.741882275	0.177338775	0.935145911	0.169032663	0.158484124	0.08150646	0.54778816	0.24703403	0.054641762
Atp7a	0.183637232	0.296476389	0.199547011	0.26215902	0.024552592	0.931193073	0.188132639	0.232309612	-0.3438618	0.771360253	0.426488721	0.011568811	0.176874563	0.167143027	0.18040633	0.137956466
Atp8a1	-0.390314715	0.029252763	0.077726819	0.662732022	-0.119531924	0.597565731	0.12150831	0.450058057	0.49251827	0.584119186	0.766391921	0.000426419	0.048475537	0.730058477	-0.066237987	0.619817348
Atp8a2	-0.589416501	0.000380116	-0.117782795	0.331777761	-0.422369076	0.000174693	-0.12490603	0.457614456	-1.106612928	0.08267158	-0.348968301	0.117985583	0.306717303	0.053595674	-0.142334929	0.346380497
Atp8b1	-2.495597955	2.85E-10	-0.45428152	0.001925043	0.015401053	0.917350099	0.020221963	0.913903387	0.276255558	0.858233241	0.03525702	0.755815395	0.367402163	0.321700369	-0.746643494	0.038291347
Atp8b4	0.392394013	0.593236458	0.013446993	0.827284371	-0.241625664	0.516430924	-0.03310558	0.696106535	0.173198462	0.936251072	-0.004052742	0.965095395	-0.563028765	0.12040238	-0.306593352	0.40737423
Atp9a	0.863760748	0.175183845	-0.013627304	0.832090521	-0.082387412	0.826412027	-0.043036301	0.610323863	0.664385844	0.789688574	0.030306742	0.762246098	1.53525534	0.000105246	0.449621278	0.252691917
Atp9b	-0.151571169	0.454104278	-0.204767714	0.474214518	-0.313930847	0.201933606	0.006476446	0.988342187	0.043663743	1	0.242301829	0.204638293	0.112301125	0.390862663	-0.083480324	0.502122924
Atpaf1	0.341677012	0.450689341	-0.023382105	0.643263708	0.070828158	0.430451603	0.055244321	0.856138858	0.757349409	0.527980767	0.108661786	0.702856352	0.231830966	0.407296326	0.006189964	0.981563887
Atpaf2	-0.14906015	0.712854294	0.138950811	0.537994078	0.031671885	0.868930709	-0.101228407	0.457768645	-0.157892762	0.924223163	-0.106066975	0.274735412	-0.474750754	0.063161305	-0.099773273	0.681927186
Atpif1	0.206482644	0.495797081	0.065203213	0.847942811	-0.000396227	0.998251323	0.08510702	0.451066723	0.684045915	0.558674068	-0.435476643	9.40E-05	0.213359528	0.3476802	0.68417026	0.001579397
Atrn	-0.009751006	0.978748693	0.007103752	0.950460732	-0.10658876	0.602648649	0.036812256	0.897063067	0.819675912	0.355156627	0.035763917	0.756583745	-0.251848773	0.167324821	-0.109035177	0.52951252
Atrx	-0.103470056	0.764048217	-0.068345304	0.58712371	0.084691518	0.86752771	-0.21891025	0.146292827	-0.029600626	1	-0.430135989	0.011493063	0.393946433	0.098500574	-0.16193128	0.476701802
Atxn1	-0.105316592	0.778109673	-0.226402302	0.346741539	-0.25204669	0.030589347	-0.22219177	0.323648896	0.282064478	0.860211021	-0.412896436	0.009420503	0.184488058	0.414503942	-0.357617198	0.097394419
Atxn2	-0.094873473	0.691591339	-0.050958784	0.788036117	-0.010151778	0.971723308	-0.183286198	0.187950082	-0.52435339	0.591143463	-0.199277107	0.048075314	0.025425836	0.855521346	-0.179148657	0.177097319
Atxn2l	-0.037527807	0.876208893	0.103512997	0.536051745	0.060019432	0.733244962	0.097872688	0.4551461	-0.405927105	0.686535958	-0.069188121	0.713583775	0.017924804	0.889709142	-0.322824684	0.008592667
Atxn3	-0.270321804	0.434654038	0.00395013	0.976518046	-0.128637855	0.36330148	-0.190589818	0.21196816	0.431478603	0.672058355	-0.248878702	0.166643576	0.016358591	0.946600204	-0.11676085	0.616516719
Atxn7l1	-0.204496745	0.443092394	-0.021499256	0.808379176	0.059730068	0.702081518	-0.02407617	0.794537991	-0.426601237	0.651328978	0.092473916	0.328571927	0.118794112	0.497630639	-0.149550015	0.369705188
Atxn7l2	-0.572895266	0.209340186	-0.089352066	0.368541207	0.027958758	0.951221634	-0.094163184	0.590627256	-1.502031148	0.201828628	0.009256187	0.954129698	-0.05603335	0.853540628	-0.636956181	0.029114364
AU019823	-0.259409116	0.401855779	0.064040583	0.800226819	0.075769426	0.748596688	-0.026156515	0.894287513	0.438483941	0.665207028	0.273198823	0.205788812	0.492961836	0.034807763	-0.002071582	0.99258798
AU021092	0.019691177	0.986276031	-0.026023856	0.926098377	0.021823289	0.858641267	0.100311501	0.529583627	2.787758367	0.520994228	-0.262770679	0.166668216	-0.154626445	0.666123472	-0.015510569	0.966246066
AU040320	-0.356634625	0.025451806	-0.301627438	0.056994188	-0.158829218	0.084738397	-0.024596905	0.94606848	-0.146532707	0.958828856	-0.13707716	0.41050908	0.066048469	0.649901458	0.083831598	0.54431505
Auh	-0.195661563	0.641210518	-0.134311341	0.31104716	0.186675857	0.063608171	0.063452386	0.793930297	-0.466893898	0.657137747	-0.101816433	0.506742968	0.11072677	0.6558978	-0.145744818	0.539262806
Aup1	-0.044490555	0.837827638	-0.250300541	0.013326358	0.161541848	0.166424554	-0.004388952	0.992044116	0.113788943	0.972842919	-0.075223287	0.662805576	0.27201641	0.012535008	0.057593826	0.577912488
Aurka	0.836815111	0.154340873	0.005094652	0.938278408	0.414500928	0.103051142	0.184529159	0.202121744	1.577461763	0.340180415	0.005597069	0.963855703	-0.289121551	0.462857953	0.0400696	0.918773273
Aurkaip1	0.101868688	0.822684492	-0.258104955	0.383774304	0.174604192	0.320959924	0.183425766	0.536319212	0.736665341	0.675634065	0.102794513	0.586715186	0.218816594	0.405951595	0.334213458	0.184038094
Auts2	1.119263884	0.07576931	0.05747192	0.789709815	-0.003204041	0.982016558	0.145309673	0.480626563	0.697488114	0.623094437	-0.113064862	0.53663353	-0.431099522	0.174404461	-0.275014227	0.404427453
Aven	-0.018175218	0.978859306	-0.049550235	0.741898149	0.032877624	0.882785986	-0.046074101	0.859407051	-0.217036698	0.940295764	-0.092208652	0.20997668	0.470284136	0.114174628	0.200234658	0.483251249
Avpi1	0.742345597	0.286712977	0.008723652	0.854651595	0.658466345	0.002486675	0.087521907	0.358861457	0.882213866	0.866344125	0.033492607	0.603371263	-0.433135725	0.27352972	-0.631149599	0.108802298
Avpr2	-0.954019574	0.10126651	-0.085780805	0.557711204	-0.043406994	0.619686148	0.035440949	0.937429145	-2.266379833	0.144410698	-0.408040103	0.014843738	0.252049187	0.518710836	-0.709554588	0.063940461
AW209491	-0.356196752	0.402256234	0.009596121	0.800226819	-0.166274161	0.169494508	0.006695475	0.95640898	-0.478452568	0.818155971	-0.022058059	0.729560114	-0.292041255	0.25829735	-0.144212482	0.558401257
AW549877	-0.070939958	0.76591913	-0.030930439	0.84102043	-0.151531522	0.522402805	-0.127616893	0.24680709	0.037915062	1	-0.980475899	1.54E-07	-0.104402816	0.517251992	-0.372401551	0.015173217
AW551984	0.302615777	NA	-0.050146387	0.442016619	0.131453695	0.611467017	0.069380478	0.406895895	0.096265888	1	0.034317239	0.663428823	-0.254475316	NA	-0.361993161	NA
AW554918	-0.274408425	0.454883813	0.04174054	0.660255628	-0.003229641	0.992964613	-0.099532756	0.530661022	0.102540184	0.97125746	-0.12234222	0.2057887	0.055564766	0.81554671	-0.437383918	0.05447932
Axl	2.701272579	1.73E-94	2.313752569	2.95E-16	2.822643686	9.58E-08	2.78426479	4.04E-20	1.815781158	4.40E-05	0.033860715	0.883643716	-0.11347958	0.659318884	2.438299705	3.00E-23
AY074887	-0.091747733	NA	-0.012623631	0.8215607	0.081355869	0.842173082	-0.00319379	0.977509881	-0.406091099	0.71588418	0.011249138	0.909550799	-0.086389135	0.765538561	-0.495785319	0.1019639
Azi2	-0.297941341	0.129692184	-0.260838204	0.278972487	0.089184477	0.723867164	0.03868878	0.866394463	-0.316662433	0.731867955	0.069905998	0.743771083	0.08997376	0.562955075	-0.058515004	0.692367718
Azin1	0.175231974	0.453089749	-0.070369758	0.290482321	-0.524260377	0.00417761	-0.081477767	0.757440012	0.224610312	0.879233445	0.33117578	0.004377679	-0.148142464	0.412631614	0.329240903	0.055468939
B230118H07Rik	0.247615431	0.512857296	0.049143295	0.896013502	-0.076420998	0.433490707	0.105205329	0.793616988	-0.226500276	0.913087256	-0.269429044	0.348629196	0.351964081	0.175052409	0.411803413	0.096574663
B230217C12Rik	-0.071867372	NA	-0.030844281	0.380569131	0.364890656	0.000322811	0.006088352	0.96134942	2.826413573	0.14939479	0.022286619	0.887316276	-0.121055639	0.650359381	-0.052151891	0.853107001
B230219D22Rik	-0.096209042	0.78645971	0.036283673	0.87632159	-0.193703403	0.33802575	-0.231750575	0.007818465	-0.248348605	0.792847854	0.019581457	0.938250798	0.125243445	0.534446309	-0.176451017	0.358272233
B2m	1.090953147	3.37E-11	0.25118432	1.44E-05	0.528738679	6.02E-05	0.283922712	3.97E-07	1.521571871	0.040003731	0.035202283	0.655694496	-0.453246033	0.020976895	1.462486118	5.11E-15
B3galnt1	0.595321995	0.06556782	0.050265945	0.886625967	-0.20293242	0.073811712	-0.01220405	0.960089328	0.565304621	0.644463869	-0.268055373	0.05404845	-0.110209074	0.716810937	0.438412343	0.132375219
B3galnt2	0.182910055	0.65458191	0.090299872	0.834712851	0.048815718	0.771847088	-0.173241468	0.553155367	-0.069720711	0.999390796	-0.028175435	0.947582858	0.174834488	0.517748784	-0.410456698	0.113138865
B3galt1	0.352725136	NA	-0.016279223	0.785676652	0.03139021	0.739091101	0.027262729	0.903585654	0.308238227	0.96310396	0.052429684	0.540877437	-0.118300873	0.483940996	-0.080964264	0.655763762
B3galt2	-0.739294112	0.070947663	0.003204273	0.950994412	-0.0465416	0.728855847	-0.026321976	0.826319763	-0.398212012	0.841916468	0.176234336	0.042986681	0.209791767	0.541388092	-0.538826462	0.104591962
B3galt4	-0.347590336	0.471631838	0.003181003	0.981410022	-0.363563063	0.017445102	-0.083115078	0.636558298	0.379106377	0.95175759	-0.107215764	0.460200535	0.391598701	0.188967478	-0.168521771	0.555921751
B3galt5	-0.012858501	0.974749146	0.074956381	0.79472889	0.012176063	0.963894681	0.010589564	0.981069646	-0.543804783	0.644272544	0.380610342	0.056957594	0.090037858	0.647068094	-0.132761473	0.478478405
B3galt6	0.022237157	0.97855554	-0.035299552	0.853916233	-0.076352005	0.585590812	-0.12417183	0.568408187	3.417118984	0.049518698	-0.254835216	0.070317948	0.105352811	0.75308059	-0.006872536	0.983004026
B3gat1	0.430441065	NA	-0.051419049	0.736971963	-0.097685097	0.427714907	-0.166495186	0.62772988	0.749315865	0.794258192	0.127942784	0.232611845	-0.172994586	0.367548307	-0.114527673	0.577502104
B3gat3	0.027242375	0.94197326	-0.080509133	0.484120917	0.133672294	0.559110594	-0.561133203	0.093434464	-0.254369449	0.881740166	-0.101431367	0.727508554	0.004589936	0.982676521	-0.032322391	0.872455344
B3gnt2	-0.645096295	0.024953359	0.023953573	0.94280293	0.172506031	0.064246719	0.032854784	0.898933082	1.140159456	0.161112147	-0.145759654	0.434567373	0.494653118	0.047956533	0.187300351	0.433097042
B3gnt3	0.504661646	NA	-0.010613901	0.828990959	0.06605727	0.652294849	0.30476821	0.234940234	0.657815186	0.868937961	1.42197927	0.000117131	0.154343985	0.612274367	-0.134218609	0.672454889
B3gnt5	0.278669015	NA	0.008825419	0.918400735	-0.171131814	0.56899468	-0.000276547	0.998876322	-2.280898032	0.565491186	0.046313796	0.516331733	-0.389213786	NA	-0.513636468	NA
B3gnt8	0.360465529	0.563961653	0.020621389	0.914356724	-0.077665512	0.739631528	-0.078336864	0.412170467	-1.071174876	0.335208093	-0.242160319	0.061922613	-0.31740874	0.423439047	-0.224348839	0.567431443
B430306N03Rik	1.066229268	0.000386997	0.023560589	0.777112024	0.130605343	0.311851798	0.2889322	0.051940382	0.062372871	0.983585402	0.383880317	0.006249898	0.269764886	0.388311342	0.665842138	0.026480204
B4galt1	-0.221164989	0.098957157	0.00207067	0.985036016	-0.477547462	0.001875253	0.111914101	0.77949606	0.236073157	0.842568115	1.642416167	4.12E-08	0.185600484	0.185550612	-0.054490234	0.682620515
B4galt2	0.106274792	NA	-0.061547843	0.795105186	-0.217051051	0.002625522	0.001819238	0.996671247	0.511656507	0.951237554	-0.042741	0.91686308	0.488884132	0.172611878	-0.70838333	0.052422744
B4galt3	-0.494764505	0.006349394	-0.375286034	0.005574816	-0.242790248	0.242112623	-0.011234556	0.976794586	-1.171941891	0.146591686	2.295381966	2.44E-11	0.031080876	0.856696971	-0.337034078	0.039719026
B4galt4	-0.990278728	9.87E-06	-0.28260051	0.036272633	-0.666491856	1.28E-06	-0.170396222	0.379951373	-0.731919528	0.554262183	-1.68941508	1.29E-08	0.373010522	0.05930423	-0.302539021	0.108522097
B4galt5	0.454470093	0.064466659	0.047152863	0.802271475	0.364121821	0.012031639	0.012494986	0.976429741	1.341070697	0.093139592	0.930431377	0.00011299	-0.063566982	0.755961759	0.06358542	0.743954104
B630005N14Rik	-0.19975217	0.42567273	-0.152130661	0.242411173	0.271072415	0.295376351	-0.15785116	0.330257901	0.410648462	0.626756931	-0.470632783	0.007099711	0.264196337	0.095881026	0.025070843	0.868121621
B930041F14Rik	0.815677478	0.119308354	0.126809216	0.529141211	0.392286108	0.036819281	-0.127384911	0.524341896	0.424036655	0.868444003	-0.249055199	0.077712253	-0.529065503	0.151456626	-0.181969889	0.610308498
B9d1	0.048924584	0.961579193	0.001525149	0.983539387	0.434455617	0.001109261	-0.073036911	0.418151971	-4.225498361	0.054924242	-0.010384305	0.921053134	0.151201918	0.702237898	-0.280705826	0.475554845
B9d2	-0.251624063	0.567478547	-0.019991409	0.929420104	0.359092427	0.002265579	-0.038573078	0.90342954	-1.043750432	0.3349626	0.378929741	0.166961232	0.448982084	0.143846119	0.218796496	0.458239805
Baalc	0.920010896	0.168170656	-0.019801679	0.746562588	-0.418683944	0.000235159	-0.072631699	0.441903127	2.077791271	0.379903759	-0.05941369	0.682331991	-0.345640035	0.27662689	-0.200238368	0.544168037
Bace1	-0.442830323	0.229780653	-0.212931397	0.09869138	-0.196449428	0.017940181	-0.029406157	0.861410572	0.09529822	0.991219223	-0.055985178	0.654398922	-0.123870008	0.619111541	-0.449834452	0.058795
Bace2	0.172248936	NA	-0.005110176	0.978543889	-0.024256478	0.881515435	0.124454228	0.671482172	0.116814823	1	-0.035326368	0.889218193	-0.149599888	NA	-0.159501922	NA
Bach1	0.061371747	0.783876287	-0.065686682	0.651890886	-0.564078468	0.003532209	-0.032033664	0.845219405	0.129057185	0.942111028	1.640122413	1.22E-11	-0.031506396	0.801138778	-0.021421317	0.856907201
Bach2	-0.127943301	0.627859553	-0.249485215	0.00384463	-0.19340709	0.232588557	0.025672041	0.94856324	-0.050441056	0.988111826	-0.604574411	0.011267415	0.061952882	0.683605818	-0.107532584	0.456894308
Bad	-0.141304389	0.716964761	-0.001791844	0.989958789	-0.206293319	0.06538943	0.007548857	0.982302791	-0.183684436	0.962020274	-0.053461675	0.603942091	-0.283346588	0.27502554	0.170862778	0.489879524
Bag3	-0.002038089	0.997765754	-0.293011099	0.286023612	-0.050794455	0.727096048	0.108990426	0.717020627	-0.278854106	0.86145185	-0.087156027	0.708229556	0.037578785	0.885349847	0.38471466	0.122244744
Bag4	-0.075356773	0.840958346	-0.039255426	0.797980958	-0.099323103	0.579373343	-0.356781403	0.070631838	0.976812554	0.456288505	-0.617391036	0.010459973	-0.292312851	0.194563524	-0.224728662	0.294967303
Bag5	0.088092209	0.804550501	-0.149667363	0.107689114	0.077460114	0.532170248	-0.182194534	0.212708626	0.351552941	0.841012464	0.507406385	0.001079024	-0.225210295	0.337189256	0.030810816	0.890403142
Bahcc1	-0.981261274	0.002855215	-0.136159415	0.189321076	0.015590114	0.887916689	0.013333423	0.874603496	-0.43499501	0.776174106	0.057714403	0.469056453	0.006512578	0.982500527	-0.478451837	0.092939728
Bahd1	-0.019548571	0.959203472	0.031850782	0.876229425	0.222080869	0.174588033	-0.006906008	0.987772549	0.400716967	0.872701251	0.422051332	0.010471812	0.476622922	0.011515657	0.14970936	0.404979612
Baiap2	1.816290359	1.00E-16	0.047778422	0.843669438	0.140777361	0.650007818	0.05423716	0.859335547	0.017810802	1	-0.09057129	0.666031142	0.371512854	0.107643642	0.646314541	0.00327739
Bak1	0.229066592	0.396626813	0.1550147	0.513276774	0.153232331	0.070001208	0.025378018	0.906037036	0.546152859	0.727228195	-0.059749999	0.759096177	-0.214268174	0.378382658	0.102722861	0.657773129
Banf1	0.762375046	0.031110478	0.068544773	0.704888215	0.326885706	0.026909261	0.121914307	0.426217663	0.827017589	0.571059392	0.076694142	0.729751892	0.150245666	0.617238657	0.512869849	0.074759255
Banp	-0.652669995	0.108107721	-0.030861209	0.795982962	-0.179825525	0.212268578	-0.048672798	0.943493003	0.404256342	0.752120118	0.172520076	0.413715155	0.082205008	0.807686914	0.119646084	0.713169927
Bap1	-0.052177317	0.872257564	0.038853077	0.867697014	-0.041146662	0.869681781	-0.062960414	0.757819412	-0.069665307	0.992955477	-0.141073552	0.581833396	0.037788959	0.832884716	0.017682993	0.917326556
Bard1	-0.555803405	0.395235584	-0.045544595	0.400988773	-0.011056966	0.986828811	-0.058000151	0.806367877	0.461456179	0.692698291	-0.085548489	0.514789061	-0.447865343	0.255274685	-0.628118773	0.10993179
Basp1	-0.384765117	0.000151762	0.012424211	0.858758233	0.025594192	0.857050203	-0.019853803	0.826710994	0.349651301	0.795976117	-0.004585148	0.97414353	0.3276803	0.015199035	0.260355625	0.042371051
Batf	1.621814184	2.11E-05	0.027724481	0.619897798	-0.331739543	0.190361608	-0.05140472	0.827285992	-0.589699347	0.775351884	2.769271969	1.57E-11	-0.433280309	0.215452351	0.52255813	0.12053164
Batf2	0.056763613	0.949610838	0.041009729	0.505322719	0.203655431	0.357206402	0.080211556	0.096056079	-0.735318725	0.861316475	0.098631673	0.158314995	-0.461790856	0.244008449	0.06862613	0.860740772
Bax	0.904781743	1.86E-05	-0.166792678	0.278070344	0.346956789	0.00851419	0.350488569	0.038024955	0.58207	0.71588418	0.097182701	0.620436754	-0.011345282	0.954219638	0.505091525	0.006986911
Baz1b	-0.116100656	0.64257664	-0.017752894	0.951239527	-0.042184758	0.772814184	0.057058932	0.7124491	0.152423218	0.924909659	-0.113520043	0.697345667	0.26188012	0.108091461	-0.085834868	0.579787953
Baz2a	-0.082962095	0.824361694	0.017079138	0.834712751	0.101009668	0.696360529	-0.020872997	0.945178153	-0.223073367	0.883133428	0.040775815	0.750635408	0.212097934	0.305714882	-0.124239033	0.528910898
Bbc3	-0.216461962	0.660165221	-0.03716038	0.854449128	-0.339180724	0.022182953	0.589567395	0.002633328	-0.232821347	0.801137459	-0.617129071	0.001583967	0.102944876	0.770250013	0.151773702	0.655797118
Bbs12	0.374335633	0.580000913	0.42965742	0.001364515	0.08186424	0.742356678	-0.015078436	0.963184506	1.236979963	0.412676291	0.259759119	0.053233512	0.54923094	0.146717559	-0.443511784	0.229638611
Bbs2	0.354485572	0.468340425	-0.02274729	0.816614464	0.284715637	0.007576822	-0.025354253	0.9526716	0.113978948	0.979695043	-0.211486005	0.126835818	-0.390647797	0.214873526	-0.152126964	0.614707082
Bbs4	-0.205171543	0.626066346	-0.084851072	0.228456262	-0.055237162	0.495837632	-0.096718182	0.741338916	-0.376673634	0.841615322	-0.234182559	0.155619156	-0.524139546	0.099961606	-0.088371464	0.772415164
Bbs5	-0.58885324	0.362240301	0.178053806	0.095882096	0.130326511	0.174630129	0.027813315	0.91422482	1.737699446	0.445007353	-0.069591838	0.431186521	0.133222333	0.732835571	-0.22353776	0.55899547
Bbs7	0.003206224	0.997392955	0.030320692	0.870058031	0.021915303	0.949371433	-0.070101223	0.668789334	-0.180296227	0.925939109	-0.152660009	0.160533082	-0.468666277	0.137162046	-0.30667159	0.310840025
Bbs9	-0.616975164	0.000105639	-0.531242189	0.002009453	-0.457508916	0.004377154	-0.45822163	9.65E-06	-0.689029459	0.466310535	-0.512501747	0.001654119	0.071893751	0.644632782	-0.264437214	0.074701554
Bbx	0.221761939	0.482149396	0.025827048	0.782680575	0.417116231	0.038975088	0.154353526	0.541233849	0.365958097	0.651328978	0.56297529	0.005080986	0.099044912	0.626832686	0.30777488	0.1125855
BC003331	-0.270516812	0.415994113	-0.086769989	0.401003563	0.157435289	0.732712473	-0.089949944	0.693755084	0.021296295	1	-0.109437505	0.7066403	-0.122856055	0.589761423	-0.268961892	0.215800219
BC004004	0.213544649	0.467787492	-0.000219346	0.997041251	0.043414019	0.805682777	-0.055448104	0.537240202	1.06966175	0.195706052	0.032458926	0.624830582	-0.211166321	0.318720628	0.325878845	0.105670243
BC005537	0.276278325	0.300911326	0.260266526	0.050446376	0.20754906	0.136268627	0.127140476	0.467510321	0.83413883	0.435509272	0.389279879	0.026183438	-0.134741527	0.474334913	0.032998531	0.85388179
BC005624	0.359848527	0.076208775	0.019606283	0.858109851	0.083941443	0.23025113	-0.091150596	0.658631056	0.600598504	0.571776781	0.080235307	0.576784196	0.03117592	0.862505225	0.433868999	0.011191253
BC017158	-0.113419892	0.730504589	0.007351934	0.977782942	0.253208269	0.002134733	-0.02338575	0.915620575	0.633947477	0.789055284	-0.244497725	0.114749341	0.36763248	0.073410756	0.01613216	0.934346729
BC017643	-0.522229646	0.020580086	-0.409232172	0.003829242	-0.492480701	0.000467267	-0.204727807	0.156650078	-0.383982193	0.788244776	0.174174661	0.067326479	-0.083953244	0.712518748	0.209567588	0.334609713
BC023829	-0.389004028	0.376654208	0.047610439	0.79472889	-0.007759901	0.964379523	-0.009543038	0.979109989	-0.210349221	0.949462878	0.037000705	0.846927554	-0.22367512	0.441557074	0.023881123	0.93155854
BC026585	0.767095236	0.172117402	0.039056514	0.772691352	0.019244566	0.934442888	0.081762809	0.619429442	1.17594628	0.494789514	-0.06012517	0.581833396	-0.18102162	0.633309058	0.323803748	0.38062674
BC027231	-0.296440247	0.255751982	0.096801755	0.648094859	-0.019957638	0.900844627	0.084360475	0.530362531	1.135330103	0.333219681	0.9496472	7.19E-07	0.281394103	0.18361368	-0.216713449	0.283392658
BC028528	-0.158849473	0.754650909	-0.13699373	0.530050311	0.679905542	3.90E-06	-0.084483218	0.538308897	1.143984196	0.388170049	-0.570187566	5.13E-05	-0.659009337	0.037430763	-0.041697693	0.890402109
BC029214	0.185504593	0.643271166	0.133187582	0.425685714	-0.307595065	0.070688554	-0.079039474	0.718067655	-0.356544451	0.908304292	-0.07916346	0.673993402	-0.353637455	0.163506524	0.022518615	0.925654884
BC030867	0.093281222	0.912759821	0.034567933	0.847942811	0.063524608	0.716857003	-0.124010869	0.662233305	0.42043892	0.932032076	-0.0242756	0.929508479	-0.20649155	0.463745655	-0.154887968	0.600878014
BC031181	0.124329172	0.67074273	0.029939647	0.89692438	0.12546904	0.232934181	0.025333738	0.885286493	0.403398621	0.722432226	0.057842657	0.640487897	-0.392344394	0.061387798	0.259418594	0.193146701
BC037034	-0.934460992	3.21E-05	-0.109108763	0.681838784	-0.330316901	0.185226244	0.016843417	0.967995823	-0.578452748	0.575114794	-0.263954538	0.018614561	0.068868986	0.733353294	-0.484936095	0.011808926
BC048403	0.406848908	0.395637754	0.155455001	0.5235251	-0.017186504	0.963283873	0.031840761	0.913788905	0.001031848	1	-0.122197597	0.420164236	-0.363400253	0.252209603	-0.043774477	0.885683745
BC048644	0.276746765	NA	-0.011509125	0.94280293	0.031498554	0.758558772	0.067370405	0.806367877	1.850625497	0.701334827	0.132493401	0.336241484	-0.105365402	0.618097801	-0.173856498	0.440864857
BC051019	-0.069702091	NA	0.08345	0.586619467	-0.114777769	0.563272343	-0.125763798	0.568411873	0.555381071	0.934282521	0.009112345	0.964373138	-0.15048807	0.578453518	-0.455086187	0.110271515
BC051142	-0.226045646	0.776533501	0.318008544	0.002487159	0.05330017	0.881815277	0.395624707	0.070832223	0.307394464	0.884932998	-0.159275511	0.610088128	0.87397029	0.027223395	-0.196995287	0.614102989
BC068281	-0.29857187	0.57377854	-0.148358314	0.421939217	-0.058129981	0.820514085	-0.314819206	0.099540759	0.092250826	0.955531426	0.142133908	0.47265006	0.253131287	0.401452115	0.121619094	0.674295471
Bcam	0.513941244	0.481089073	0.159180488	0.667874944	0.040184281	0.823065464	-0.069676139	0.728615257	-2.731468722	0.398665321	-0.014058519	0.910742051	-0.398456574	0.206715	-0.368160708	0.26197978
Bcan	0.077117762	0.933440256	0.069368731	0.164805291	-0.926760108	0.003023707	-0.108526292	0.256683952	-0.085270061	1	-0.036987416	0.671321338	-0.609552759	0.112311679	-0.236720395	0.540680999
Bcap29	0.152483434	0.620074199	-0.07559951	0.6092977	0.036513032	0.87274163	0.103150322	0.387716658	0.618151916	0.551155273	-0.174434769	0.034556772	0.229897138	0.366372534	0.334998558	0.168081236
Bcap31	-0.112802732	0.665557168	-0.042143472	0.832297888	0.085310032	0.498559408	0.102047655	0.382759543	0.792895263	0.425634592	-0.242387708	0.111006261	-0.010642049	0.947230691	0.341466051	0.025334369
Bcar1	0.470794829	0.497092894	0.007170057	0.965633036	0.124864741	0.216688243	-0.066335886	0.527932576	-0.219619605	0.957278945	-0.07097351	0.58844483	-0.37426824	0.213838643	-0.479947657	0.126918608
Bcar3	1.738337455	1.83E-06	0.004317964	0.944754289	2.066826602	3.04E-08	0.046014584	0.402344865	3.341948795	0.005924046	-0.023365666	0.73075029	-1.085701148	0.005359151	0.699659871	0.065965804
Bcas1	2.559266727	3.54E-11	0.153144988	0.481652711	0.161688982	0.431883292	-0.069577991	0.85120847	-0.540656176	0.773076376	0.015060352	0.967773805	-0.508798495	0.188376921	-0.211560593	0.575323057
Bcas2	0.030951803	0.927782941	-0.121660702	0.073908713	0.091246762	0.632487615	-0.070745263	0.615931812	0.310950192	0.724735997	-0.31617644	0.002143041	0.022888235	0.928158115	0.346680188	0.152232131
Bcas3	0.166735908	0.48640975	-0.302799082	0.189819226	0.036818752	0.866577246	0.089834762	0.654452531	-0.037008711	1	-0.267938506	0.133391756	-0.157310881	0.383975381	0.028936521	0.866143262
Bcat1	-0.691474627	0.273186429	0.047182613	0.90756735	-0.082846815	0.564613004	-0.082221525	0.35250995	0.531379502	0.740017	0.114010377	0.144491578	-0.581177351	0.140452265	-0.790790291	0.044316609
Bcat2	0.129580494	0.725149995	0.035932467	0.847942811	0.013729028	0.932585903	0.037978537	0.888744188	1.301059413	0.343704959	-0.001678038	0.986079042	-0.196310761	0.329528581	-0.005676696	0.976297044
Bccip	0.290825683	0.51151176	0.024238331	0.848658416	0.362280245	0.00092244	-0.064754816	0.711411964	0.679529285	0.566840021	0.05855638	0.733536389	-0.085099667	0.757029362	-0.030412356	0.907957962
Bckdha	-0.331368923	0.183793646	-0.145859192	0.101021898	-0.333753958	0.001424628	0.053817555	0.780005907	-0.462897704	0.909782345	-0.007374282	0.968914746	-0.078262142	0.694132751	0.148352762	0.433129766
Bckdhb	0.314136879	0.308370578	0.125662717	0.576346019	-0.01276826	0.984495755	-0.041552341	0.849516977	-0.358514421	0.76243769	-0.281327008	0.278613222	-0.80249144	0.009109053	-0.396353832	0.178519369
Bckdk	0.148195992	0.615526344	-0.026906055	0.73072176	0.040230044	0.785360225	-0.147727547	0.566055115	-0.500225486	0.472299479	-0.414382364	0.016259993	-0.316973033	0.248738265	0.053960554	0.83720973
Bcl10	-0.464022906	0.017560245	-0.027839946	0.876229425	0.520267145	0.000467265	-0.023018588	0.919632468	0.258687234	0.899809891	0.358758034	0.006429908	-0.285222746	0.098526807	0.158622373	0.332675603
Bcl2	0.878234274	0.006420276	0.128493842	0.566495466	0.858997382	0.002163251	0.422274032	0.004322299	-0.018259807	1	0.872526811	5.58E-05	0.039071337	0.886971837	-0.030997144	0.906162435
Bcl2a1d	-0.519923788	0.180908137	0.390418132	0.212014039	1.428327529	1.52E-05	0.473804762	0.005800865	1.39520465	0.073218282	1.186201895	3.87E-05	2.2584017	4.16E-13	0.609663929	0.042454656
Bcl2l1	0.468431241	0.041762179	-0.190698395	0.362006949	0.21221604	0.14875733	0.303585248	0.085424043	0.311838324	0.837058341	1.548828488	4.91E-07	0.481530417	0.030433399	0.136639378	0.519566054
Bcl2l11	0.523562524	0.019308692	-0.22122816	0.021416574	0.171346284	0.109100825	-0.212659619	0.285511447	0.342838641	0.731675859	-0.898777817	3.47E-06	-0.067252793	0.735724802	-0.239492055	0.206928776
Bcl2l12	-0.42590354	0.524354461	-0.055270242	0.386429928	-0.231438539	0.106475115	-0.050111541	0.676336398	1.012953828	0.546052815	0.013975379	0.903826183	-0.020430834	0.956615748	-0.487106935	0.182744162
Bcl2l2	0.571547742	0.369540509	0.592181333	0.000912587	0.597520513	0.001242106	0.302277342	0.095201722	0.134080178	0.969485129	-0.331704663	0.157321431	-0.229768461	0.540073994	0.191999217	0.598271321
Bcl3	1.484629502	0.002216235	0.06092214	0.328816612	0.793043579	0.004385099	0.017635016	0.915921662	0.678563199	0.713476616	1.221666017	8.39E-09	-0.42363558	0.279331208	0.475199242	0.215390911
Bcl6	-0.156563924	0.670105904	0.33249012	5.16E-05	0.688903653	0.000767686	0.226572108	0.237542818	0.304820862	0.842201515	1.346830438	3.83E-10	0.200446335	0.360160318	0.435891838	0.036608013
Bcl6b	-0.123089313	0.876172829	-0.090386714	0.468519122	0.035213202	0.726049643	-0.061720229	0.701449921	1.661853408	0.472299479	0.065869633	0.728894966	0.099870417	0.788670572	-0.630473524	0.082069264
Bcl7a	0.003078719	0.996509282	0.008728359	0.958268271	0.225362547	0.022198577	-0.042634502	0.917821769	0.282948428	0.810573646	-0.38590586	0.075301761	0.293315746	0.263118383	-0.169456387	0.499136825
Bcl7b	-0.212338277	0.486554378	-0.13065158	0.170806024	0.14642416	0.478342556	-0.222829764	0.094142044	0.46180974	0.75441274	0.523187239	2.17E-05	0.191939677	0.394040767	0.025969012	0.903752468
Bcl9	-0.387164826	0.119208014	0.061015148	0.890850843	-0.526229741	0.000632394	0.135047247	0.675291291	-0.85584866	0.329656175	-0.342866353	0.18693375	0.104743501	0.572684705	-0.170435893	0.334969722
Bcl9l	-0.137165793	0.599627832	-0.50747132	0.000401796	-0.049719518	0.689150093	-0.526763669	0.000135752	-0.650332028	0.57234902	-0.441728685	0.025593748	-0.395181717	0.016140937	-0.345562633	0.026905253
Bclaf1	-0.162950447	0.463138541	-0.061319647	0.659079653	0.147440509	0.807764466	-0.152792255	0.24680709	-0.190979219	0.885553378	0.196903592	0.371099854	0.440971703	0.016584381	-0.019752541	0.910239055
Bcor	-0.250407759	0.316217826	-0.358741793	0.004326045	0.267981368	0.047491007	-0.078221989	0.791354992	0.183194843	0.897378314	0.616126499	0.007114238	-0.011274151	0.950882337	-0.178883263	0.304441537
Bcorl1	-0.554665869	0.064272454	-0.051539795	0.651815939	0.001426219	0.995578365	-0.194115754	0.176949188	-0.586160773	0.626411242	-0.004915502	0.980641379	0.372347402	0.184124453	-0.008617586	0.974388486
Bcs1l	-0.423681886	0.409144217	-0.064948874	0.618949994	0.018167884	0.953879892	0.149465198	0.537327387	2.331603674	0.036273104	-0.150407899	0.122297722	-0.354379503	0.293263335	-0.251885631	0.437939534
Bdh1	0.871396578	0.189564634	0.004872969	0.97726251	-0.050098569	0.866425248	-0.019204036	0.922012986	0.869190731	0.366883792	0.003469558	0.973089712	-0.522129543	0.117942254	-0.164377254	0.634164874
Bdnf	0.306700852	NA	0.047072792	0.538229724	0.045064553	0.921394453	0.004552875	0.979666793	1.267603863	0.506958514	-0.046138527	0.60981702	-0.166700495	0.364652829	-0.19905692	0.312636888
Becn1	0.474878861	0.005410031	-0.053412211	0.869458748	0.125448855	0.42104894	0.105928582	0.603305289	-0.150849868	0.946121969	0.580975523	0.000269354	-0.042716716	0.79319793	0.229503435	0.138009474
Bet1	0.609271204	0.014550487	0.122671243	0.715386475	-0.021515673	0.96037628	-0.002446365	0.995927712	0.77549468	0.545177542	-0.448402568	0.085516157	-0.350728299	0.373578968	-0.035473395	0.927087476
Bet1l	-0.130121315	0.777173335	0.016128334	0.893482874	0.009666901	0.968324622	-0.104961887	0.72400578	-0.537340548	0.72527737	0.015424753	0.962359009	0.32864768	0.20975118	0.254273389	0.309922277
Bex2	1.428092526	0.011546717	0.089140624	0.450704518	-0.299208125	0.00204187	0.113946803	0.508999168	-0.637928979	0.849389898	-0.044997519	0.757024324	-0.302247606	0.372432581	-0.271187231	0.437828817
Bfar	-0.317358971	0.051294734	-0.218337298	0.050284878	-0.368621259	0.057438283	-0.09600118	0.644699967	0.652831968	0.433360149	0.2068581	0.239085865	-0.150289744	0.533645166	0.076302708	0.740416843
Bgn	0.768555365	NA	0.00236909	0.99127643	0.012481742	0.984554186	0.271462758	0.04532268	0.152588668	0.926585821	-0.244859702	0.121083307	-0.160263079	0.451631601	-0.132616632	0.559421633
Bhlhb9	-0.109047508	0.74423398	-0.47116718	0.003989195	-0.048627307	0.782204223	-0.501831034	0.002321059	0.483628291	0.762045007	0.007658126	0.980977998	0.280289188	0.126194933	0.014957333	0.931748356
Bicd2	-0.421448137	0.018408572	-0.127177251	0.146340197	-0.181787789	0.211009621	0.001622142	0.993705614	-0.038369003	1	-0.240011327	0.004762295	0.419046708	0.014762241	0.082418612	0.614270301
Bid	-0.208466182	0.453559132	-0.145392809	0.526857005	-0.548231038	0.000137101	-0.110765163	0.615931812	-0.186516828	0.95175759	-0.399711071	0.023723208	0.288454959	0.140249032	-0.118132239	0.526303111
Bik	0.011883683	0.992299619	-0.078014233	0.392235708	0.541462473	5.33E-05	-0.035691253	0.680784979	0.900263296	0.863898459	-0.02592779	0.748578005	-0.079860629	0.821114948	0.107148348	0.767322573
Bin1	-0.570971209	6.54E-09	-0.149669892	0.044704769	-0.811318477	1.27E-06	-0.085778752	0.547820141	-0.56659923	0.51366834	-1.208782615	1.14E-07	0.122864175	0.302928659	-0.108939925	0.33626559
Bin3	0.105032645	0.772421976	-0.052022277	0.859959984	0.162664599	0.100776922	0.001527033	0.992243934	0.579609712	0.734894912	0.0119655	0.919921484	-0.201056704	0.388640585	-0.191005804	0.390363498
Birc2	-0.382392787	0.141226231	-0.277738568	0.062555801	0.157131937	0.532248605	0.031339268	0.861410572	-0.025627514	1	0.165171191	0.296077199	0.194506696	0.34265318	-0.062526407	0.748869503
Birc3	0.099776038	0.741797188	0.193017703	0.067795697	0.191183462	0.515608084	0.326470776	0.163058918	0.508197263	0.655698685	2.558008956	2.20E-09	0.139400338	0.529173115	0.071855866	0.73365558
Birc5	0.491476651	0.511590356	0.234433766	0.381696307	0.399143025	0.48045894	0.098560876	0.54361637	-0.162353165	0.873340204	0.061859935	0.34522396	-0.496035891	0.198654216	0.175979996	0.650412335
Birc6	-0.208157016	0.344542674	0.06876627	0.758828635	0.050425489	0.843871248	-0.064010658	0.874474368	-0.084284751	0.972976804	-0.299667273	0.000745296	-0.070741558	0.631832044	-0.182953751	0.19234199
Bivm	-0.057191314	0.915135716	-0.123912694	0.348285179	-0.090271525	0.692999518	-0.081123034	0.711282578	-0.046406649	1	-0.303985896	0.041737886	-0.201647756	0.448237533	-0.264040282	0.29876882
Blcap	-0.242627321	0.60562379	-0.071958519	0.760330076	-0.113793206	0.716160402	-0.370135225	0.021422953	-0.663926417	0.641567443	-0.044245911	0.846429502	-0.416216876	0.192311117	-0.316739313	0.30162768
Blm	0.523591529	0.189286738	0.101714003	0.510597981	0.234252776	0.063086236	0.053890837	0.58536759	0.885810126	0.407546244	-0.049347049	0.763512642	0.097382228	0.773492946	0.121545851	0.709287116
Blmh	-0.251764558	0.289610847	-0.237116994	0.030057976	0.178247897	0.057101253	-0.025845695	0.938146313	0.332531187	0.798698333	-0.126984465	0.494746859	-0.278290373	0.11193595	-0.002208534	0.989398797
Blnk	-0.087333137	0.614923416	-0.033199058	0.901719353	-0.1129809	0.473057	-0.234976689	0.250496394	0.340540717	0.787116908	-1.542113021	1.08E-07	-0.023376501	0.830484042	0.14748344	0.154652237
Bloc1s1	1.006927525	2.61E-05	-0.18715966	0.401526861	0.093776144	0.571233634	0.140739363	0.569931016	0.526913285	0.757485706	0.06826065	0.755815395	0.287775106	0.241864509	0.612438746	0.008998592
Bloc1s3	-0.084014602	0.91860823	-0.069908467	0.628723323	-0.032796668	0.963894681	-0.022340781	0.868749892	-0.33235857	0.688370523	-0.097388136	0.224190171	0.386871147	0.296400304	0.102533679	0.775703162
Blvra	0.47931699	0.141707228	-0.031289712	0.946933428	0.101382841	0.268504895	-0.030503685	0.938146313	0.882975737	0.596115414	-0.56228235	0.000131106	0.058696633	0.801671344	0.548774174	0.013627179
Blvrb	1.302964712	1.75E-07	0.108902715	0.485370105	-0.187722539	0.198297588	-0.030625385	0.89384001	0.465755768	0.836846143	0.067986034	0.646499803	-0.262570257	0.320467742	0.464876743	0.065174287
Bmf	-0.406084901	0.006542413	-0.154231489	0.164992049	-0.634432999	0.000156123	0.202457178	0.485917162	-0.865775745	0.379736809	0.804091456	5.76E-08	-0.029278435	0.825024609	-0.140355077	0.264620896
Bmi1	0.087638864	0.781703964	0.041039704	0.835709344	-0.094376423	0.588157648	-0.197250996	0.043541108	0.125613955	0.963855437	-0.241228196	0.214745748	-0.289153791	0.127047084	0.1698149	0.345776431
Bmp1	-0.360463443	0.55870709	-0.163597697	0.526113554	-0.015931584	0.966300444	-0.439125126	0.203694801	0.306450669	0.924127208	0.518571818	0.218306005	-0.083759786	0.812712049	-0.734838835	0.03174918
Bmp2k	-0.221758084	0.220475471	-0.190652265	0.418055622	-0.580379831	0.002464623	-0.152580858	0.588279846	-0.273734424	0.80207841	0.856492039	2.34E-05	0.014585765	0.915549617	-0.155732744	0.233490659
Bmp5	0.444544991	NA	-0.034726866	0.891729505	0.070745909	0.347299095	-0.049033395	0.894027618	-1.366559371	0.725974463	-0.083637963	0.680575432	-0.186161026	0.235865371	-0.229276319	0.174934822
Bmper	0.233635887	NA	-0.072079338	0.58712371	0.030639802	0.828733625	0.155623554	0.305431081	0.596801598	0.865200305	0.013090681	0.920235784	-0.182221484	NA	-0.173278573	NA
Bmpr1a	-0.151209528	0.620945626	-0.081559254	0.775064834	0.113574929	0.654146478	-0.050028501	0.898933082	0.440577893	0.703354852	-0.326423642	0.008742645	-0.264086991	0.160318603	-0.117003127	0.512944136
Bmpr2	-0.236617845	0.333879429	-0.046783804	0.259088243	0.295956754	0.211326833	0.11022528	0.632982376	0.323420271	0.803114359	0.199972024	0.465703218	-0.223387551	0.186055933	0.013525913	0.932900454
Bms1	0.171965343	0.529972853	-0.021787928	0.917525771	0.153593308	0.380290085	-0.024485723	0.936136487	0.466181538	0.707580065	0.414504361	0.006404905	0.066638814	0.722580279	0.082341454	0.644838966
Bmyc	-0.715715185	0.003736308	-0.183875331	0.003746275	-0.10884921	0.536025415	-0.178064183	0.346107891	-0.705274775	0.765749972	-1.025548448	5.38E-05	-0.119603493	0.632251493	-0.060120633	0.801042539
Bnc2	-1.455862339	0.011375831	0.530109858	1.58E-05	-0.03666989	0.798852692	-0.108325459	0.573617502	-0.102713871	0.998664819	-0.188227278	0.547052334	-0.349852417	0.377566075	-0.685336971	0.081290445
Bnip1	-0.521584327	0.240537605	0.063695266	0.6544129	0.062687773	0.547553233	0.127807564	0.58344982	0.019194853	1	0.055805823	0.720227571	0.050389134	0.879000735	0.134211204	0.673411305
Bnip2	0.076779102	0.767318738	-0.150989897	0.579519324	-0.152406097	0.06468763	0.002843435	0.993705614	0.26011557	0.839169791	0.32379413	0.001303521	0.176494281	0.24903465	-0.049145799	0.73571075
Bnip3	1.277940268	2.20E-07	-0.014454033	0.829503444	1.189337336	2.16E-07	-0.034033106	0.56775659	0.749431113	0.610822287	0.05688217	0.405866219	-0.446371748	0.055452753	0.794170018	0.000317802
Bnip3l	0.315387464	0.035959785	-0.128731669	0.129071794	-0.037465515	0.856152947	-0.113683476	0.317503011	0.691635491	0.455653903	-0.774462401	0.000132808	-0.026823468	0.848088401	0.42473625	0.001394677
Bok	0.556197112	NA	-0.056545609	0.706693031	-0.179385898	0.042364539	0.047604057	0.743111101	-2.73477331	0.630533562	-0.08338906	0.385547649	-0.086312254	0.722916155	-0.021720548	0.932965272
Bola1	0.658175332	0.090989505	0.021788665	0.849223277	-0.056545069	0.798151179	-0.005275744	0.977827515	-1.897645575	0.412019354	0.009194408	0.915486991	0.315747238	0.325816854	0.03277418	0.915560422
Bola2	0.784919856	0.030411053	0.21665009	0.403873557	0.53511625	0.001676462	0.362503821	0.00938716	0.957539247	0.502653338	-0.191996281	0.036183863	-0.077397977	0.796531367	0.38108276	0.184900536
Bola3	0.643153565	0.191108651	0.020027711	0.909832354	0.290097094	0.108808688	0.038011564	0.82680918	-0.085010131	1	0.031676286	0.819062812	-0.330836472	0.369892975	0.547924024	0.125414911
Bop1	0.419634466	0.119412487	-0.004072196	0.98313613	-0.099717658	0.456153563	0.10828579	0.406136833	0.330362503	0.923731214	0.066867198	0.520436421	-0.072545149	0.701262582	0.117493525	0.513176241
Bpgm	0.276751794	0.556851174	-0.010696196	0.824506101	-0.095159085	0.708461283	-0.051561142	0.468625803	-0.020000211	1	-0.013020349	0.911456698	-0.313457029	0.402545196	0.041944714	0.90822235
Bphl	1.539998098	0.002141926	-0.044275337	0.824657293	0.033732	0.833586195	-0.011687439	0.903651873	-0.019970214	1	-0.032064613	0.646291368	0.830288612	0.034132905	0.297274272	0.439640385
Bpnt1	0.333563691	0.297773638	-0.023229091	0.945201359	0.038740552	0.904748776	-0.103578123	0.579268254	-0.336368301	0.694206908	-0.008485953	0.969269753	-1.649850903	1.07E-07	-0.06248314	0.833497109
Brap	0.197059933	0.334350257	-0.081808535	0.576791008	-0.033437069	0.819739243	0.009779036	0.980425251	0.359241259	0.765370392	-0.008108246	0.971580628	0.010428862	0.944757208	0.305225835	0.032670549
Brca2	0.14327694	0.820422444	-0.022992255	0.874105007	0.244099798	0.403922111	-0.064304206	0.693109841	-0.177986949	0.935145911	-0.124630811	0.176732047	0.075357144	0.821326394	-0.560120109	0.081545683
Brcc3	0.219656686	0.487895594	0.29491968	0.086181105	0.085988876	0.378995526	-0.022051573	0.940933848	0.601522295	0.608448961	-0.091875495	0.542516811	0.170370918	0.447484042	-0.01836207	0.931597214
Brd1	-0.153709413	0.44892279	0.007282937	0.991018796	-0.130896387	0.156356286	-0.034395888	0.926562997	-0.565781134	0.510740651	-0.067961435	0.791365023	0.077903009	0.546750253	-0.117304606	0.33958675
Brd2	-0.110201615	0.495962067	0.193855729	0.20156865	-0.084418548	0.563150407	-0.03069287	0.828402214	-0.178389933	0.901038074	0.128413604	0.100242214	0.180958296	0.12431676	0.010496706	0.92522872
Brd4	-0.099730091	0.706291192	-0.039324088	0.658558794	-0.127626706	0.436753616	-0.010041187	0.978332967	-0.026194473	1	0.002387139	0.988180163	0.240487937	0.164593122	-0.046252114	0.778753624
Brd8	-0.305015302	0.05580179	-0.328559742	0.052311334	-0.309796883	0.031549431	0.093456279	0.701449921	0.111791753	0.935606759	-0.329734955	0.003936123	0.356804739	0.03219117	-0.186541843	0.239392515
Brd9	-0.281880306	0.132256033	-0.015215519	0.93295442	-0.084779651	0.772814184	-0.117016326	0.47082614	-0.168547882	0.934630031	-0.18705567	0.390706832	0.569378485	0.004479981	-0.227233	0.233978303
Brdt	0.56802774	0.444894191	-0.008148173	0.931364682	0.073582387	0.781896413	-0.063485351	0.749026211	1.902637665	0.441142185	0.06970058	0.289890526	-0.202088136	0.604494734	-0.620124598	0.112800311
Bre	0.528215914	0.125940072	0.243547563	0.403204552	0.098777394	0.558457174	0.00158165	0.996456553	-0.108404781	0.976422189	-0.053749857	0.662090877	0.066650282	0.806590445	0.086220278	0.740479056
Brf1	-0.36221715	0.10033986	-0.167557794	0.481208841	-0.03439484	0.794414555	-0.075502406	0.611829924	-0.635304367	0.498183962	-0.318591553	0.052112061	0.107477874	0.584817581	-0.504309261	0.007132303
Brf2	-0.1410198	0.820008979	-0.043070582	0.758328916	-0.058071473	0.640474556	0.085179432	0.61117249	6.656321779	0.034232857	0.044686729	0.698369412	-0.33570833	0.280002862	-0.262644562	0.378164249
Bri3	1.102786034	4.71E-07	0.251771642	1.44E-05	-0.176804802	0.041548801	0.197399166	0.011209742	1.288164379	0.374856413	-0.667050564	5.07E-06	-0.321206148	0.166084362	0.644637955	0.003417086
Brms1	0.229297696	0.433116536	-0.033631742	0.918158636	0.116677526	0.433490707	-0.021471188	0.95464094	0	1	-0.068986796	0.802279619	0.280903871	0.175395453	0.065293359	0.741040871
Brpf1	-0.088751287	0.673195131	-0.083101574	0.621918492	-0.203000063	0.027965065	0.084787968	0.651176993	-0.450298067	0.666685531	0.5050147	0.000405003	0.252576934	0.060584534	-0.186297239	0.14556006
Brsk1	0.418060213	0.593968207	-0.044176744	0.240135115	-0.350053728	0.019505982	-0.027975304	0.793999175	1.69825062	0.482549187	-0.01158382	0.877759002	-0.139860093	0.721184637	-0.645675217	0.099613147
Brsk2	-0.409653704	0.5266043	0.048507946	0.808714558	0.033139289	0.81276923	0.173314108	0.357722162	5.021408132	0.038563929	-0.014824777	0.946933498	-0.432193957	0.266280749	-0.34237081	0.368126679
Brwd1	-0.418212165	0.056459591	-0.102518982	0.382930699	-0.098936596	0.504238426	-0.293592031	0.082816844	-0.285156419	0.794258192	0.117348363	0.603942091	0.219056457	0.245445306	-0.461884195	0.010124876
Brwd3	-0.269356147	0.428191986	-0.047616328	0.723777314	-0.05146147	0.818567017	-0.116910768	0.604649101	0.98331329	0.272150736	0.05590132	0.838861533	0.153457994	0.501262078	-0.033723628	0.876862819
Bscl2	0.346952274	0.22116146	-0.036940143	0.907069584	0.07568868	0.795192088	-0.086072857	0.578469591	0.723937783	0.606749494	-0.207924001	0.323071379	-0.112454926	0.622422173	0.187303335	0.389373818
Bsdc1	-0.376337337	0.099277628	0.051148809	0.811284074	0.079860401	0.687756527	-0.072645776	0.7124086	-0.379002192	0.721904139	-0.027012038	0.935482851	0.162716626	0.348840244	-0.042448434	0.797312352
Bsg	0.202088223	0.477911196	-0.029583189	0.587400578	0.612021597	0.004646974	-0.008844439	0.95640898	0.784855716	0.516804891	0.067637814	0.508417878	-0.003528131	0.98543981	0.63823797	0.000523106
Bsn	0.486684126	0.122574598	-0.021464024	0.714946995	-0.104882257	0.220131221	-0.202036327	0.114631471	0.360063041	0.774524951	-0.044508227	0.7066403	-0.448103966	0.122959539	-0.68615963	0.013699639
Bst2	1.218942261	3.77E-05	0.230775733	0.478473867	0.604298547	5.11E-06	0.615280859	0.022812673	1.327289653	0.520490706	-0.019529882	0.969709631	0.149227907	0.609594886	1.607220939	8.62E-09
Btbd1	-0.089254226	0.686993681	-0.215913134	0.13029596	-0.231581264	0.004965067	-0.262139952	0.000786255	0.206992254	0.9218194	0.053128859	0.70787785	0.045912649	0.73393392	0.072375657	0.572562051
Btbd10	-0.498196577	0.055158411	-0.154287379	0.194029023	-0.187443434	0.182767867	-0.0234248	0.941167559	-0.304239982	0.862151337	0.25223243	0.028376335	0.505785357	0.042617896	-0.105715121	0.657833214
Btbd11	0.153317687	NA	0.185223865	0.054514429	-0.082920245	0.474402797	-0.083352536	0.161851075	-0.289858881	0.956615594	0.031137635	0.690594044	-0.353969995	0.136429886	-0.291483972	0.248013331
Btbd16	0.218375205	NA	-0.0152298	0.795947263	-0.110300314	0.661908391	-0.019337437	0.904794278	0.284531256	0.812158242	0.029415839	0.772118863	-0.407266709	NA	-0.422825209	NA
Btbd3	-1.237178717	7.41E-08	-0.181955038	0.211437612	-0.353259955	0.060084306	-0.575467985	0.002871639	-0.587694298	0.580714864	-1.359979364	1.65E-05	-0.006366649	0.979510459	-0.288390305	0.223256943
Btbd7	-0.252552596	0.273219074	0.061326556	0.553922948	-0.053027226	0.700502678	0.022783165	0.950991939	-0.420572373	0.693121468	-0.148432326	0.390189346	-0.054529285	0.745614821	-0.066970827	0.675162931
Btbd9	-0.273399057	0.203634131	0.011587305	0.935288763	-0.18738527	0.130982688	0.114749061	0.568692423	0.204039257	0.9126211	-0.117564654	0.163266462	0.191159293	0.307440731	-0.219082749	0.21947522
Btd	-0.407421802	0.408416667	-0.109079025	0.473134028	0.325311062	0.009940892	-0.08435243	0.607672838	0.3066977	0.87656318	-0.030115684	0.830900637	-0.171885334	0.591155622	0.145607654	0.635531921
Btf3l4	-0.319860148	0.374489829	-0.047559807	0.562620218	0.110246537	0.23025113	0.015666649	0.937429145	0.243652047	0.838947097	-0.090689063	0.295937169	0.389842421	0.155141977	-0.117753805	0.653866285
Btg1	-0.494624732	0.004934787	0.020685528	0.873450192	0.252757348	0.256501402	-0.014204372	0.930340049	-0.194137171	0.862151337	0.780670497	1.43E-06	-0.184864741	0.490184181	-0.214337697	0.40276358
Btg2	-1.416762458	1.41E-20	-0.188141205	0.446028263	0.414130781	0.006678977	-0.317101506	0.005343142	-1.192465733	0.008635789	0.962941054	0.005299414	-0.044260594	0.88443047	-0.37894997	0.194609962
Btk	-0.142994276	0.493158248	-0.275586729	0.028295803	-0.292957551	0.017941312	-0.115087198	0.671482172	-0.080128773	0.980444116	-0.456882033	0.009721	0.008219782	0.951008096	-0.079947901	0.529342315
Btla	0.539059604	0.463747231	0.046592364	0.491448105	1.058886611	0.001565362	-0.08932491	0.569766212	0.679659748	0.818155971	-0.231353887	0.016338068	-0.159834275	0.67591743	-0.212860719	0.581040898
Btrc	-0.245577411	0.432270763	0.025586087	0.885197984	-0.06535527	0.737885648	-0.078218604	0.71489385	0.642955073	0.5042629	-0.232271914	0.076225898	0.027995929	0.908170617	0.002566602	0.991158209
Bub1b	1.075314107	0.035649162	0.074104535	0.568528781	0.023562797	0.936539044	0.039196738	0.821660494	1.069082137	0.534313862	0.05517942	0.698369412	-0.621105774	0.116822145	0.321616636	0.413507364
Bub3	0.057248673	0.896030439	-0.234119582	0.308075733	-0.073683171	0.503767219	-0.072678932	0.654066334	0.386915024	0.796158001	0.164763543	0.132465043	-0.311022572	0.254786788	0.21373167	0.412755055
Bud13	-0.389651306	0.272827214	-0.153929598	0.4572158	-0.078636271	0.685911899	0.017583045	0.976454804	-0.527302414	0.695940768	-0.062741166	0.79218498	0.232818389	0.345685925	0.153156416	0.515847392
Bud31	-0.134460476	0.773021068	-0.03144702	0.804255101	0.021319327	0.936169973	-0.081964705	0.624837667	-0.460468619	0.762353634	0.234592523	0.134990699	0.01379617	0.960130702	0.154407415	0.558425996
Bysl	0.153412336	0.657742999	0.01389784	0.707418467	-0.034911446	0.915455671	0.039979108	0.743910371	0.574415487	0.706916489	0.502808477	0.000238439	0.293194418	0.193111529	-0.080016136	0.709915045
Bzrap1	0.38651689	0.54432253	0.258240524	0.229882576	-0.144872817	0.313797906	-0.034748331	0.855129782	1.264383901	0.485986723	0.042681488	0.756283625	-0.020794696	0.957680503	-0.243751336	0.526141659
Bzw1	0.531692183	4.24E-06	0.007529767	0.952627717	-0.219181277	0.417014197	-0.024563384	0.911313203	-0.013276582	1	0.241303296	0.009714949	-0.304631539	0.004247632	0.241347586	0.016650515
Bzw2	0.087211874	0.856265326	-0.109011999	0.651998639	-0.584631527	5.20E-05	-0.168657539	0.439897735	-0.351768073	0.879177362	0.355720213	0.015754773	0.419066494	0.133157997	0.162793161	0.542366977
C030006K11Rik	0.015288987	0.985239384	0.015140426	0.865508302	-0.051348698	0.819399153	-0.120936767	0.474390655	-1.47050105	0.342759992	-0.115296142	0.069131063	-0.421421038	0.242814876	-0.222739688	0.523427413
C030039L03Rik	-0.254655478	0.752148612	-0.045669371	0.715956615	0.045557591	0.779247304	-0.062655741	0.763638407	-0.478013298	0.484521855	0.007689391	0.968696918	-0.655165523	0.098608283	-0.736943817	0.060467709
C130074G19Rik	0.443926027	NA	-0.021482597	0.793314143	0.111412652	0.565586364	0.00915766	0.943493003	1.915740308	0.124945997	-0.020071027	0.752728141	-0.238365618	0.271367981	-0.256034995	0.26778667
C1d	0.061743454	0.913612387	-0.027142084	0.681877026	0.042519326	0.845180888	0.042143155	0.775607502	-0.317764484	0.829816688	0.012326558	0.892255068	0.188867911	0.549398604	0.204822569	0.499051125
C1galt1	0.414874102	0.158411801	-0.007334517	0.866839479	-0.011521403	0.977447195	-0.026907458	0.898933082	0.317426771	0.862151337	-0.00236782	0.984069466	0.235088208	0.353741745	-0.184803067	0.445970781
C1galt1c1	-0.078919015	0.875441836	0.070379756	0.571566921	0.219919559	0.024431709	0.058943627	0.72481566	1.128657048	0.31990998	0.179421092	0.191470485	-0.010537273	0.969882049	0.120565641	0.651503047
C1qa	0.478133579	0.0138666	-0.047242722	0.822042043	-0.192465861	0.099725014	0.485192973	0.010809201	1.526853413	0.17888012	0.252718611	0.450319279	-0.133682436	0.485349102	0.705634956	0.000109355
C1qb	0.610234187	0.003914117	0.090989409	0.738762354	-0.28776776	0.005388098	0.27312138	0.000335081	0.793901692	0.5089612	0.103592684	0.266519051	-0.08549631	0.680241545	0.82599305	2.92E-05
C1qbp	0.680316042	0.001824981	0.098939844	0.457586827	0.156094705	0.317539478	0.155910156	0.56726855	0.840426724	0.462624753	0.164682833	0.396048052	-0.200350138	0.472927787	0.518036646	0.052148642
C1qc	0.594078513	0.001342992	0.030180514	0.876229425	-0.268317966	0.004253315	0.330294962	0.017958458	1.265002205	0.279056682	-0.082583016	0.469519741	-0.184691514	0.382516832	0.647194116	0.001319677
C1qtnf1	0.271816154	NA	0.002265029	0.961315369	-0.017428469	0.954973753	0.069060756	0.306915486	0.11412239	0.99537411	-0.030145076	0.611120915	-0.240493615	NA	-0.353094461	NA
C1qtnf3	-0.121069198	NA	0.145126844	0.368780658	-0.039257212	0.759726494	0.009658553	0.974689205	2.444504501	0.299363125	-0.286533948	0.225455082	-0.088699175	0.631095085	-0.147370734	0.456706788
C1rl	-0.340843352	0.378074321	-0.062333103	0.536079008	-0.515037564	0.000174037	0.072310338	0.749238291	0.60198794	0.611103352	-0.240388726	0.057785311	0.163518666	0.55511	0.240956109	0.363184086
C2	1.568990601	0.001939646	0.006335989	0.928476417	0.132886357	0.730556765	0.74989006	1.25E-08	-0.385039818	0.957535627	0.003262853	0.971405127	0.07718118	0.84557907	1.196116303	0.002332762
C3	3.620632954	2.60E-64	0.867667045	1.47E-05	0.340698199	0.600613322	0.577850237	0.000100882	4.524623822	0.00085964	0.129867383	0.597840731	-0.797898826	0.043445388	1.602656212	3.78E-05
C330021F23Rik	1.047803441	0.01170306	0.133549554	0.519556164	-0.419080622	0.048397553	0.680504384	1.13E-06	1.181059191	0.160908221	0.236901577	0.039763688	-0.10895579	0.773762897	-0.335479175	0.381269553
C3ar1	1.035559754	1.35E-38	0.125579241	0.178520349	0.12212992	0.086999448	0.307142851	0.005294201	1.092628538	0.066005124	0.100041451	0.383351354	-0.371578438	0.005004556	0.357866762	0.004399285
C4b	1.733904133	5.29E-06	0.948511843	1.92E-06	-0.275044423	0.279183565	1.404680314	1.29E-09	0.583185371	0.682937014	0.719320572	0.000488524	0.754013264	0.055744558	1.979323811	3.29E-07
C5ar1	-0.098887569	0.845414756	0.017029549	0.743344679	0.564732408	0.005443951	-0.399693266	0.016618017	1.622788963	0.009205276	2.509013169	8.23E-09	0.89031788	0.002456228	0.324015529	0.250449547
C77080	2.186520795	6.91E-05	-0.025975641	0.393078848	2.524588121	2.01E-07	-0.019186964	0.816844646	0.379433821	0.926410639	0.016855833	0.834602828	-0.241843471	0.541887371	-0.252151234	0.520194419
C87436	-0.150993305	0.666245859	-0.090816943	0.481208841	-0.210754634	0.224927931	-0.066800606	0.645072674	-0.840819259	0.546077177	-0.039694714	0.751101644	0.149589013	0.491034023	-0.014039984	0.945941918
C8g	-0.526435002	0.486977386	0.039804625	0.699710947	0.35648325	0.185758193	0.139204601	0.298584257	-1.899090556	0.551155273	-0.234640405	0.07458188	-0.065249553	0.862613571	-0.217639752	0.568533755
Cab39	0.461621405	4.68E-05	-0.018656353	0.872464529	-0.022284096	0.923136401	-0.098874403	0.649995554	0.279974881	0.811572613	-0.109767509	0.333130313	-0.132781619	0.238161553	0.166667086	0.118483271
Cab39l	0.273048383	0.418863109	0.167423933	0.623961389	0.095617929	0.229739566	-0.00510518	0.986999615	0.151754673	0.949462878	-0.106990844	0.71449778	-0.379273089	0.116131943	0.157800312	0.49220673
Cables2	-0.556990804	0.061686291	-0.019255397	0.862786525	-0.071577817	0.44197958	-0.094718531	0.654300237	-0.387088074	0.787513669	0.134126723	0.24673851	0.385233235	0.080863455	-0.243318103	0.24835892
Cabp1	0.225113665	NA	-0.045149405	0.56565916	0.262450879	0.13857018	-0.022913402	0.877596627	-2.101130435	0.421207951	0.0072974	0.937062775	-0.102843994	0.680492233	-0.230865221	0.38250086
Cabyr	0.348409271	0.668762629	0.086971904	0.768087857	-0.189689281	0.03360112	0.021291543	0.966841794	-0.478986673	0.806020226	-0.19745842	0.564722685	0.239416663	0.538456625	-0.475318065	0.223377647
Cachd1	1.083845076	0.086565069	-0.02573292	0.849223277	-0.039245102	0.96596011	0.082962416	0.585018133	0.291881516	0.959843963	0.012076648	0.945163258	-0.3293385	0.243437299	-0.450046588	0.128929935
Cacna1a	0.709267179	0.004410474	0.074912432	0.576791008	1.701845029	1.73E-08	0.082108002	0.777467944	2.036523928	0.017560058	0.040268412	0.630919366	-1.537729119	1.08E-05	-0.144186567	0.669141027
Cacna1d	0.594921068	0.002380746	0.002707314	0.961715495	0.007064788	0.97914601	-0.010563475	0.949594988	0.74481021	0.386415532	-0.003220835	0.9823024	-0.39943803	0.019702829	0.158685657	0.329575657
Cacna1f	0.343560151	0.640667992	-0.032933383	0.556741581	-0.237003865	0.005444784	-0.018519429	0.969358151	0.895599491	0.464072891	-0.278819596	0.067132483	0.307368008	0.325597159	-0.166301836	0.609016076
Cacna2d1	-0.007672459	0.994670936	0.024798707	0.604475883	-0.092515756	0.256464155	0.001624842	0.996456553	-0.36184748	0.909758825	0.055045135	0.732289905	-0.490283088	0.072590411	-0.643312554	0.025180947
Cacna2d3	0.709088072	0.267937057	0.020664819	0.924987541	-0.083660814	0.466137863	-0.288401572	0.035635145	1.476758824	0.58630593	0.268175608	0.090508095	-0.486398037	0.054012115	-0.548843885	0.03986416
Cacnb1	0.246227337	0.70165478	0.072053253	0.690888506	0.108601276	0.372317918	0.173822509	0.32810743	-0.798545578	0.713943479	-0.22569764	0.035319318	-0.774923323	0.029838747	-0.745928548	0.030564711
Cacnb2	-1.41665877	0.000123307	0.00567412	0.972170095	-0.299944194	0.078977892	-0.04075279	0.88502907	-0.483228764	0.791878066	0.157820198	0.324750226	0.263231243	0.39313184	-0.249446405	0.399428446
Cacnb3	-0.178506969	0.843457381	-0.014346285	0.883815159	-0.091451368	0.698729885	-0.074555878	0.316084903	-2.097924253	0.190414652	-0.04261638	0.712479969	-0.792340359	0.035554523	-0.147152499	0.700186127
Cacnb4	0.539233659	0.463180513	0.215147459	0.093954258	0.600743445	0.000216	-0.264736328	0.266494108	1.709299356	0.168747989	-0.051203605	0.764832323	-0.444330407	0.261522052	0.030285022	0.938631841
Cacng3	0.122987708	NA	-0.048829359	0.270406192	-0.044673936	0.693506168	-0.070724796	0.713849562	1.978517792	0.593958968	0.136516573	0.110370281	-0.114821541	0.516319539	-0.14972414	0.43047286
Cacybp	-0.065212223	0.858579833	-0.324886201	0.009946453	-0.03378372	0.840059585	0.08532736	0.671431814	0.058785418	1	0.183621543	0.289084174	0.015316905	0.957251785	0.754561603	0.00578681
Cadm3	0.065887357	0.948403773	0.02186251	0.629765129	-0.046319943	0.690124194	-0.496457585	0.25232577	1.657280556	0.245768572	-0.264425775	0.790332558	-0.598227419	0.076405332	-0.106856875	0.759313936
Cadps	1.663259501	NA	0.095580402	0.693882996	0.136739629	0.248338026	-0.000786994	0.998241949	-0.94067631	0.473900916	-0.024614157	0.770451522	-0.688791159	NA	-0.591358094	NA
Cadps2	0.807991759	0.240877248	0.000454283	0.998459996	-0.004798784	0.968170482	-0.131620056	0.687896488	0.989585458	0.595715178	0.091407796	0.465415247	-0.422373354	0.253050307	-0.502033573	0.181604739
Calb2	0.025555451	0.978226141	0.01904035	0.794852906	-0.025771377	0.771537509	-0.100802999	0.644699967	1.390839185	0.686511028	-0.044440999	0.774723278	-0.296330991	0.238270326	-0.061728452	0.816568071
Calca	0.256415356	NA	0.019839368	0.925508986	0.061617218	0.642205165	-0.00855472	0.979666793	7.417728377	0.065348117	-0.086978415	0.526597519	-0.148987555	NA	-0.165511323	NA
Calcoco1	0.215034885	0.328120436	-0.079901901	0.716384955	0.124523889	0.210233146	-0.182065862	0.26169613	1.027976645	0.389800984	-1.13958121	0.000136849	0.222320937	0.215816892	0.127189761	0.456785866
Calcrl	-0.368247347	0.250251119	-0.149786834	0.228365454	-0.157590793	0.20242232	-0.350655071	0.017940498	0.044289622	0.999737975	-0.160380418	0.228258312	0.071556896	0.761463391	0.002915637	0.989655541
Cald1	1.43243165	0.014650489	0.014051893	0.937898464	-0.007339562	0.964379523	0.021156411	0.913890621	-1.046670064	0.165495104	-0.060515981	0.483215178	-0.252443275	0.475636587	-0.750223865	0.038430778
Calm1	0.551651249	0.000652195	0.067475374	0.795559022	0.209803661	0.030589347	0.057761919	0.905366773	0.688401171	0.481957087	0.065920498	0.79726316	-0.043103682	0.796745365	0.5247635	0.000971969
Calm2	0.046571306	0.891969987	0.283058033	0.315832809	-0.812479068	3.48E-07	-0.222605888	0.008610987	-0.15149665	0.920652761	-0.500119845	7.93E-05	0.476773259	0.053044094	0.165417346	0.482051948
Calm3	0.603199557	0.001279115	0.041066357	0.906400585	0.116891397	0.156609724	0.186610044	0.332692769	0.966952297	0.199871825	-0.15297025	0.476825863	0.349226644	0.057222302	0.706626551	5.22E-05
Calml4	0.783016542	0.258465573	0.192992423	0.228027204	-0.02825518	0.883174104	-0.016812572	0.967372323	-2.435357988	0.415401317	-0.186220728	0.335363556	-0.42395076	0.24322872	-0.336386324	0.36415198
Caln1	0.152557216	NA	0.140609201	0.334887365	-0.128317178	0.577486365	-0.068976244	0.501033379	1.049752383	0.770231024	-0.01477424	0.915041727	0.322060756	0.143182326	-0.133647343	0.567983754
Calr	-0.096248856	0.716964761	-0.120701591	0.425685714	0.278513159	0.015851163	-0.008217929	0.974350138	0.860099578	0.260614047	-0.012170588	0.962359009	0.404025212	0.017973848	0.440060427	0.006742601
Calr3	0.273791089	0.746852646	-0.054713899	0.798300579	0.144101412	0.173839338	0.046918887	0.687896488	0.734769593	0.852698128	-0.022132018	0.8181428	0.35151436	0.340798137	-0.236288644	0.528666327
Calr4	-0.014203229	NA	-0.02384047	0.515831406	0.007642066	0.961474323	-0.129860272	0.313847398	1.623631562	0.631472371	0.124588742	0.098343371	-0.439017653	NA	-0.371414339	NA
Calu	-0.244870544	0.086349533	-0.128444547	0.483314603	0.238638051	0.038051755	-0.158598095	0.326705734	0.730858733	0.438753363	0.461240665	0.003780674	0.474858343	0.003281001	0.398384832	0.009495119
Camk1	0.443483142	0.008966919	-0.123083484	0.371611152	-0.198273006	0.039082074	-0.270594073	0.168069588	-0.340905408	0.78016938	-0.789400408	0.008309793	-0.07724104	0.566414524	0.27908969	0.029140356
Camk1d	-0.138274258	0.607852289	0.026137261	0.717425423	-0.182556504	0.062195458	0.057516897	0.780005907	0.149144462	0.911280575	-0.022354091	0.889218193	0.037650012	0.814786213	0.162765282	0.286755749
Camk2a	1.318998073	0.001804299	0.011258887	0.923345878	-0.207497709	0.385810848	0.039003531	0.868388612	0.280513454	0.837530146	-0.01210606	0.940832157	0.486957782	0.184485066	0.120799734	0.734357063
Camk2b	0.443122889	0.511821349	0.459040937	0.382272485	-0.075515136	0.890721563	-0.34877122	0.319513524	-0.25782767	0.924909659	0.202109355	0.496051197	0.524988583	0.182287376	-0.213136035	0.581827288
Camk2d	0.107282941	0.55212904	0.034137992	0.901527055	-0.511201121	0.000502936	-0.239226078	0.196345802	-0.081086687	0.973117177	-0.538447371	0.000103023	-0.139927538	0.201006379	-0.094852769	0.36106176
Camk2g	-0.125976805	0.513278144	-0.041197042	0.819290341	-0.119508031	0.59246037	-0.205366007	0.200746212	-0.541732003	0.62590216	-0.193325432	0.132801502	0.33790051	0.020134222	-0.317318997	0.022089544
Camk2n1	1.321970192	2.95E-08	0.013556441	0.951876069	-1.202318515	2.93E-06	-0.281908681	0.038024955	-0.566564765	0.639904495	-0.10914961	0.530524808	-0.353655313	0.110341306	-0.134430715	0.524044908
Camk4	1.086927211	0.066896226	0.024168257	0.598223626	-0.084763369	0.612797861	-0.12413846	0.365755045	-0.543429434	0.426890055	0.024366448	0.786163259	-0.759662242	0.037471249	-0.644102624	0.083561189
Camkk1	-0.550499164	0.180445502	0.007422712	0.94580569	-0.705610128	6.86E-05	-0.019477936	0.897063067	-1.409329411	0.240452551	0.200013345	0.040635466	0.288226025	0.340694197	-0.315269824	0.27785212
Camkk2	0.36861735	0.099499994	0.297231203	0.158318139	-0.209336131	0.012706015	-0.028963813	0.934007551	0.334170796	0.803440729	-0.043000343	0.853815402	-0.013018817	0.938631068	-0.124746628	0.437959169
Camkv	0.94214502	0.141245116	-0.087199706	0.34813572	-0.825591349	1.99E-05	-0.053598553	0.594117461	0.785115388	0.797822034	0.028453628	0.716799089	-0.246120855	0.428279831	0.016787088	0.958649043
Caml	-0.674173814	0.008482398	-0.067542869	0.872828736	-0.08382055	0.477717491	-0.103306877	0.629667443	0.10392908	0.992447534	-0.061058525	0.732062006	0.492738773	0.036942393	0.006963605	0.975370585
Camp	1.575044936	0.00694804	1.570552047	0.013733796	-1.184410361	0.558723759	0.330650252	0.276325389	1.59911409	0.838272132	0.351616541	0.67706201	-0.76538455	0.036718755	0.730064424	0.050704459
Camta2	-0.357556293	0.100160321	-0.161296672	0.462767133	-0.395299588	0.002747716	-0.054791062	0.822300174	0.007790255	1	-0.202222525	0.065107709	0.027286525	0.878186045	-0.378336395	0.025557374
Cand2	-0.434977391	0.038291058	-0.122528893	0.131561573	0.131777774	0.253774095	-0.026149812	0.944460317	-0.08309073	0.96544882	-0.219772089	0.022163721	-0.197853891	0.264758741	-0.278722469	0.098487781
Cant1	0.017175061	0.95572359	-0.05972541	0.755525521	0.216873697	0.013311907	0.290121629	0.311732564	-0.403476175	0.844807076	-0.335994021	0.062586755	-0.012520476	0.932983765	0.120841004	0.392796078
Canx	0.391977085	0.000627256	0.197876838	0.198867208	-0.034348644	0.823404104	0.046633362	0.828885366	0.756917358	0.300983392	-0.027616634	0.834602828	0.306363519	0.012499749	0.561814759	1.42E-06
Cap1	0.46358047	0.002905311	-0.076616761	0.733258664	-0.07623983	0.536128797	0.051050954	0.819013382	0.325527371	0.764059642	-0.528072845	0.001158229	0.077773498	0.573142151	0.424371383	0.001212679
Capg	1.368723421	3.54E-05	1.13867307	9.15E-06	1.230085386	1.02E-07	0.724730427	1.34E-05	2.887824135	0.00042522	0.43820034	0.001692905	-0.013799911	0.963936588	1.029182312	0.000430597
Capn1	0.607260199	0.031757351	0.376304373	0.007231597	0.10874306	0.783254715	0.321505476	0.032072744	0.425490606	0.821587812	-0.12504383	0.25527281	0.107473664	0.664195118	0.640966711	0.006481769
Capn10	-0.545626334	0.162629039	0.093112602	0.574723013	-0.008958986	0.957180191	0.041243433	0.925338985	0.453026479	0.897745139	-0.276262944	0.178301883	0.817617327	0.006452891	0.082213985	0.775840386
Capn11	0.271258985	NA	-0.119931397	0.189819226	-0.089317936	0.730836095	0.006881288	0.953136486	-0.252824459	0.982129263	0.031376349	0.683614434	-0.05253647	0.7826838	0.361795368	0.076475392
Capn2	0.672461372	0.109672454	-0.047606352	0.227638561	0.081992269	0.598342341	-0.058008437	0.794735678	-0.505112055	0.71588418	0.031072486	0.879510193	-0.189869476	0.540712124	-0.115656542	0.697785506
Capn3	-0.756880855	1.60E-09	-0.086624323	0.628110531	-0.511281444	4.08E-05	0.206111627	0.383523886	-0.584468431	0.495698354	-0.78351623	0.000145376	-0.482103857	0.000316233	-0.04367722	0.731125718
Capn7	-0.260156073	0.216245684	-0.058127087	0.763233008	0.088593934	0.766161806	-0.280430795	0.030673947	-0.216451802	0.871221857	-0.130637354	0.455188	0.005100968	0.974169909	0.011427913	0.939162292
Capns1	0.838421993	0.000140251	-0.18845743	0.4705925	0.090230822	0.479725122	0.33222946	0.041775526	1.6105212	0.059109559	-0.092627844	0.647536845	-0.084058218	0.674986559	0.584204571	0.002190252
Caprin1	0.288066174	0.067218071	0.053875974	0.795575426	0.030792794	0.876748045	0.043620615	0.853426634	0.508389375	0.54658675	0.190144451	0.242291299	-0.037697203	0.755451271	0.374806868	0.001105155
Capza1	-0.129546028	0.454023309	0.16155241	0.695365453	-0.389265073	0.092274188	0.003817719	0.99339013	0.470223374	0.608452704	0.274993566	0.311800654	0.321338038	0.03745847	0.437646715	0.002863072
Capza2	-0.266332829	0.026045319	-0.011041541	0.970994432	-0.437985971	0.000272591	-0.062866104	0.590984498	0.29990672	0.732253444	0.14610175	0.077847558	-0.107275441	0.432213064	0.254407741	0.049897216
Capzb	0.483977757	0.009231913	-0.232832265	0.213811298	-0.079194503	0.377309233	-0.029226888	0.899760411	0.482830301	0.648155098	-0.403259857	0.025903922	-0.064437098	0.668338258	0.395520937	0.00563806
Car11	0.712114977	0.295206419	-0.00620567	0.958268271	-0.181719805	0.253774095	-0.049717261	0.578397624	0.129446299	0.991437814	0.007966418	0.95016268	-0.284810959	0.471731769	-0.234188016	0.551677833
Car13	1.497868132	1.87E-05	0.005076314	0.932629306	0.122742599	0.130165298	0.144807552	0.336134252	1.662035887	0.368914228	0.756384812	1.05E-05	-0.842013923	0.021896953	1.050924706	0.002231128
Car14	0.196153842	0.824361694	0.048615051	0.673260134	0.011998851	0.988509007	-0.033290519	0.881143036	0.0453478	1	0.023993031	0.92432124	-0.142189266	0.711632382	-0.091888686	0.812488081
Car2	1.560028192	0.001341497	0.088915823	0.353787806	0.110011577	0.712183356	-0.082807333	0.862798202	-0.542724615	0.835121055	-0.169754134	0.508803744	-0.20037397	0.593514397	-0.188024587	0.621142872
Car4	0.311765047	NA	-0.002466228	0.959017705	-0.063834892	0.700964515	-0.100097586	0.567158071	2.453911427	0.556603026	0.005618559	0.977369841	-0.058331108	NA	-0.050434994	NA
Car7	-0.070754619	0.939320639	0.032323637	0.724026444	0.12956275	0.486912837	-0.019368881	0.882084833	-0.384406754	0.965192118	0.007331495	0.932765586	0.059142897	0.880269637	-0.553211789	0.158681251
Car9	0.43926917	0.497092894	0.120847735	0.282603209	0.255829045	0.015245069	0.074206616	0.798609329	-0.338234748	0.79929272	-0.128471448	0.523601459	-0.080446496	0.776367006	0.063797227	0.830165572
Card11	0.783304547	0.007426893	0.005966648	0.949451791	1.016007962	2.08E-07	-0.024010513	0.730214717	2.321124153	0.119931058	-0.033846143	0.574080555	0.799717873	0.005441282	0.542259051	0.049189924
Carf	-0.657728262	0.036689034	-0.049433022	0.489223584	-0.090808316	0.58833058	0.035863992	0.935356784	0.10842807	0.990581641	-0.366331501	0.006820828	-0.314682683	0.195809754	-0.698239567	0.00266698
Carhsp1	-0.147932209	0.78645971	-0.073670984	0.821341623	-0.008851075	0.964882524	0.011920097	0.978221031	-0.520479451	0.706585802	0.167785528	0.19058025	0.135966511	0.646310899	-0.256125981	0.367482114
Carm1	-0.138773916	0.663996352	0.007859346	0.943427632	0.156415074	0.280971071	-0.06552709	0.480061376	-0.308069559	0.868517643	0.037222925	0.582853264	0.365632159	0.048695102	-0.090148702	0.610137991
Cars	-0.386031776	0.146141627	-0.017277485	0.872828736	-0.177639272	0.148852333	-0.016106015	0.949500119	0.165860591	0.957035104	-0.004780608	0.967870176	0.026316281	0.892189291	-0.373572106	0.043432982
Casc1	-0.31067169	0.712136751	-0.006074038	0.947502542	0.011885264	0.946791779	0.088739174	0.61117249	-0.016678578	1	0.040350529	0.505779285	-0.224725025	0.540169332	-0.385460202	0.302080837
Casc3	-0.370657164	0.06375764	-0.247519488	0.02027291	-0.379788218	0.008799465	-0.034811489	0.851639569	-0.37069024	0.712478727	-0.399017135	0.001494351	0.073939778	0.648556633	-0.147048615	0.340613055
Casc4	-0.029659609	0.95094858	0.057165844	0.533486468	0.242367443	0.227034191	-0.097352584	0.590627256	0.033842092	0.997240577	-0.089599284	0.392008554	-0.060844729	0.799507746	0.181484054	0.42685209
Casd1	-0.373868771	0.098113263	-0.317164729	0.157987719	-0.097091841	0.758020043	0.111496646	0.714777627	0.093920256	0.969907532	-0.355317311	0.174435562	-0.035991438	0.832155572	-0.049887493	0.757356126
Cask	-0.202107769	0.239942295	0.108254943	0.163705042	-0.472568845	0.034267009	-0.513788549	6.80E-05	-0.400464491	0.602845681	-1.126760188	1.23E-07	-0.117425906	0.369044494	-0.190293197	0.125401056
Caskin1	-0.009173852	0.993187742	0.019998857	0.822663798	-0.000315885	0.998038702	-0.380096773	0.083015882	-0.9056642	0.612296417	0.23427978	0.071901422	0.270893519	0.469891666	-1.079018725	0.003159634
Casp1	-0.150647948	0.59905686	0.049052665	0.604778849	0.068722621	0.541426954	0.250344385	0.065121046	-0.14828156	0.935945557	-0.067973613	0.691874841	0.637156045	0.006161243	0.277423949	0.211529426
Casp2	-0.141477747	0.645717743	-0.182160163	0.000990274	-0.400453106	0.005741549	-0.025838184	0.875483031	0.075774202	0.990462097	-1.265637769	3.89E-07	-0.04232862	0.83673764	-0.268281458	0.170517222
Casp3	-0.471783868	0.048710911	-0.045911085	0.693072545	-0.286660592	0.010939359	-0.092257466	0.635720433	-1.197446679	0.166577711	0.02267706	0.887353196	0.114515859	0.574815547	0.160511677	0.40881725
Casp4	0.293164681	0.315433524	0.307906096	0.148457508	0.385438427	0.186644685	0.687300139	1.81E-06	0.531083552	0.660475017	2.608575649	2.57E-10	-0.025928856	0.913111931	0.509151471	0.024340966
Casp6	0.430828806	0.117522806	-0.00652482	0.970994432	-0.102563444	0.502100777	0.034578344	0.891788875	0.259801857	0.931750773	-0.116486907	0.143691713	0.250854885	0.273157007	0.586619604	0.007101518
Casp7	-0.007079412	0.993187742	0.100094013	0.693072545	0.100243989	0.322912478	0.269696448	0.011070742	0.680004634	0.640360035	0.015374223	0.885024218	-0.103305785	0.719342093	-0.005431936	0.98424927
Casp8	-0.6371979	1.99E-12	-0.132895578	0.509042982	-0.563183889	0.001502462	-0.206727679	0.010677648	0.467700792	0.760049011	-0.4285693	0.000117387	0.23585165	0.009872383	-0.091328743	0.292954544
Casp8ap2	0.23604172	0.449540012	0.00379236	0.982483403	-0.022134473	0.967872141	0.007109006	0.95425058	-0.130948141	0.951594499	0.071511105	0.427747122	0.45796927	0.017743745	-0.066559448	0.717638192
Casp9	0.229895989	0.361116016	-0.008097929	0.927829066	-0.118184122	0.411919649	-0.007927699	0.970084558	0.892661814	0.458311891	-0.365844776	0.002068275	-0.209648247	0.338997977	0.016697783	0.936243994
Casq1	-0.115700022	0.890053948	-0.022205692	0.659544506	-0.06576433	0.392307474	-0.039246531	0.728835231	-1.26185918	0.429080099	-0.016868171	0.802387863	-0.246526844	0.471300164	-0.374266588	0.288130394
Cast	0.643915229	0.008705025	0.076400049	0.303921323	0.261942823	0.007111723	0.04467089	0.737486906	0.449293192	0.74097522	0.013347484	0.945163258	-0.438434772	0.068794279	0.287696689	0.210125967
Cat	0.708826676	1.52E-07	-0.077364688	0.485290023	-0.20857536	0.407241346	-0.02187902	0.950635387	1.585644008	0.162446631	-0.350595001	0.00151094	-0.070758983	0.578175122	0.457284234	0.000149171
Catsper2	0.413877814	0.601687142	0.034407267	0.570792515	-0.055667711	0.491727395	-0.118559999	0.658909953	-0.697858468	0.668553543	-0.363148559	0.097699893	0.423533766	0.285293265	-0.063338888	0.871945638
Cav2	0.332701262	0.672717859	-0.007309011	0.933788888	-0.346859082	0.018944292	-0.02889191	0.6914697	-0.547472805	0.854296655	0.060713116	0.351315391	0.499346301	0.160823199	0.147685105	0.685233045
Cbfa2t2	-0.061602428	0.897290948	0.013884356	0.762328292	-0.025582843	0.845877554	-0.080771818	0.392809695	-0.353006978	0.686511028	-0.092574707	0.318097126	0.243907743	0.310012104	0.054067983	0.81361277
Cbfb	-0.01339436	0.956542027	0.076240189	0.483144406	0.034494867	0.833586195	0.05344829	0.666348799	0.666271237	0.521820576	0.431798467	0.001365308	-0.17558191	0.204685968	0.217136801	0.098020667
Cbl	-0.506783253	0.027479226	-0.025035761	0.627792622	-0.483314532	0.046767903	-0.145658336	0.3014773	-0.224406978	0.853656138	-0.010442351	0.936375126	-0.007051234	0.968476972	-0.104834829	0.536903307
Cblb	-0.251837505	0.336090949	0.270494071	0.108218776	0.112375592	0.394566937	-0.016539912	0.957211125	-0.096324618	0.962172586	0.000303277	0.99855578	-0.053592352	0.74796772	-0.108560826	0.49357417
Cbll1	-0.086418052	0.800771426	0.041996239	0.730678539	-0.101479337	0.374530413	-0.108001898	0.426053481	-0.387544096	0.741544861	0.053641138	0.615680605	0.097538404	0.606396812	-0.035285189	0.844777927
Cbln1	-0.154567991	NA	0.109420148	0.243109684	0.046326547	0.667386765	-0.065271925	0.548757505	1.571417741	0.69892222	0.045004723	0.641517145	-0.274321908	0.304880426	-0.304245176	0.280465714
Cbr1	0.477576411	0.149085396	-0.131707886	0.483144406	-0.114064057	0.374530413	-0.208473196	0.183230572	1.645493744	0.281112236	-0.475352513	0.001362245	0.526861188	0.033811408	0.127335078	0.591514464
Cbr3	-0.539371578	0.444020176	-0.045588098	0.783843738	-0.124455733	0.296798683	0.027355177	0.882008332	0.772406578	0.820371007	-0.152080828	0.14888192	1.145332645	0.003693526	0.57144425	0.14127658
Cbs	0.159529907	0.861138665	-0.011952615	0.913753578	-0.27020719	0.026202139	-0.000425584	0.998536328	-1.617414137	0.640647398	-0.031229287	0.61098624	-0.502351341	0.160366396	-0.216844281	0.553810386
Cbwd1	0.432815517	0.496258827	0.019001949	0.77827747	0.259886122	0.026519569	0.189465002	0.034500381	0.699722108	0.592990465	0.902848031	3.20E-05	-0.249705886	0.498903095	-0.051381591	0.885883431
Cbx3	0.194452468	0.54093842	0.061450669	0.536373452	-0.051061695	0.710011072	0.001837966	0.996513698	0.28808332	0.789688574	-0.231157476	0.34694587	0.033044635	0.894441927	0.225399014	0.342991578
Cbx4	-0.540928061	0.01311339	-0.105119789	0.367674972	0.058473231	0.774624929	-0.253313578	0.171918957	-0.380516337	0.820371007	-0.486084445	0.018112615	-0.181935768	0.444784777	-0.283166573	0.21258373
Cbx5	0.532906772	0.007027387	0.033220281	0.644691095	-0.032368254	0.887521444	0.02431736	0.915719712	0.763907396	0.218441497	-0.164830021	0.141652415	0.001181949	0.994593203	0.104964858	0.526674698
Cbx6	-0.258922376	0.356972204	-0.060620319	0.795409048	0.050207396	0.77080241	-0.181108247	0.201426281	0.097813409	0.991437814	-0.712115644	0.00150029	-0.146952076	0.473444869	-0.198481247	0.309067716
Cbx7	-0.214468993	0.485572612	0.066444077	0.356881698	-0.012848013	0.942342756	-0.023347524	0.92808886	-0.950547684	0.436868508	-0.096202459	0.278613222	0.329668425	0.09527436	-0.135285811	0.472702799
Cbx8	-0.991942023	0.026750177	-0.02462184	0.776685391	-0.045695556	0.855251787	0.030130707	0.719679204	0.367028985	0.952621732	-0.066470559	0.624593655	-0.246986964	0.45050289	-0.495405104	0.115855306
Cc2d1a	-0.365852426	0.04791091	0.02555117	0.913220939	-0.050063514	0.889982349	-0.006869271	0.981869221	0.455490143	0.818594188	-0.083666679	0.53775292	0.055090932	0.769350568	-0.080044574	0.654459791
Cc2d1b	0.475406045	0.006804714	-0.223432764	0.017322299	-0.212639472	0.0725836	-0.031708177	0.917799173	0.145825692	0.951380345	-0.186321835	0.022857026	-0.211509771	0.150258804	-0.125207657	0.369770783
Ccar1	0.005685355	0.986890382	-0.104458035	0.68438882	0.130192462	0.785360225	0.030068593	0.90540698	0.326070912	0.788363508	0.219960499	0.154442804	0.391132912	0.030593727	-0.017298006	0.919976705
Ccbl1	-0.047029791	0.951206588	-0.013996207	0.887213969	-0.169709227	0.208995618	0.03431037	0.876319295	1.415995242	0.495698354	0.143145383	0.376770145	-0.003294936	0.99262621	-0.264594846	0.443148092
Ccbl2	0.32933723	0.596678723	0.005669517	0.97300496	-0.216453772	0.158926464	-0.163581448	0.413394682	-0.502666793	0.794258192	0.013372157	0.883468143	-0.107721154	0.771144262	0.106295071	0.767295259
Ccdc101	0.132033404	0.764048217	-0.098419319	0.553922948	0.096370475	0.427028075	-0.067239373	0.84941534	-0.061828175	1	-0.196785177	0.460156318	-0.364633258	0.188283961	-0.074729615	0.777758614
Ccdc102a	0.10254053	0.681959396	-0.028267785	0.79472889	0.044359406	0.85586911	-0.029373427	0.895828899	0.570319591	0.800857736	0.073313914	0.288187758	-1.263778221	5.46E-07	0.296328935	0.214769956
Ccdc109b	0.195674119	0.825589256	0.302020086	0.034243251	0.128004273	0.211717083	0.002809065	0.981123634	6.318694857	0.064076078	0.004573961	0.960224461	-0.449567725	0.233749117	0.323637779	0.39715048
Ccdc115	0.243599426	0.451799248	0.01590793	0.844075602	-0.164796075	0.146647468	0.019258577	0.763638407	0.310936501	0.802312961	-0.006915679	0.94478613	0.05609666	0.801973173	0.197078323	0.355132002
Ccdc117	-0.351161984	0.294826991	-0.317627591	0.006322911	-0.114118237	0.578200693	-0.167377262	0.232515463	-0.150243573	0.94409696	-0.126728885	0.515450896	-0.184931502	0.464194454	0.202034887	0.402101106
Ccdc12	-0.348577214	0.104445257	-0.525097377	0.000812649	-0.327785728	0.001096394	-0.122860419	0.560747964	-0.072565175	0.998664819	-0.457147033	0.000950272	0.13335146	0.50782554	0.130896188	0.494776783
Ccdc122	1.064636793	0.002904563	0.015514032	0.88933433	0.299303595	0.083798985	0.038422746	0.786137899	2.571507787	0.182918625	-0.020358048	0.846927554	0.645726554	0.062948952	0.30449729	0.36390776
Ccdc124	0.334385714	0.25001487	-0.051957031	0.737573321	0.014984584	0.963894681	-0.041803801	0.861211238	0.54094596	0.809837366	-0.205046528	0.230241098	0.434765921	0.043383518	0.576374009	0.004937656
Ccdc125	0.37360285	0.571891703	0.032487188	0.636179702	-0.276651165	0.144743058	-0.169275458	0.035181445	-0.534077144	0.42518381	-0.095426155	0.370910965	-0.36207673	0.347828983	-0.804911445	0.032780097
Ccdc126	-0.414640278	0.437870259	-0.236543763	0.287958535	-0.231577579	0.027727655	-0.150003453	0.328421255	-0.760481136	0.764059642	0.17083712	0.421638846	0.539692481	0.124450643	-0.064147894	0.850228427
Ccdc127	0.259468499	0.369090392	-0.059564067	0.804826812	0.042447468	0.765247215	-0.299430629	0.08675328	-0.173247202	0.859703597	-0.380380646	0.05745152	-0.353671444	0.081845684	-0.092694629	0.631296533
Ccdc13	0.261974391	0.684590459	0.039965188	0.877478328	-0.048976542	0.634311985	0.063097524	0.780693919	0.126456931	1	-0.001062119	0.995968853	-0.100825169	0.565658764	-0.17329511	0.357631427
Ccdc130	-0.29287454	0.40569225	-0.040694941	0.840881509	-0.049720604	0.632940783	-0.037694	0.954448714	0.520936158	0.753285065	0.178785171	0.533750531	0.283847767	0.194006169	-0.192708028	0.355710429
Ccdc132	-0.083822006	0.800771426	0.016561729	0.952053663	0.060275446	0.76760516	0.028841449	0.936832577	0.083196929	0.964441778	-0.092366821	0.690594044	-0.224268073	0.260041519	0.051395707	0.786150028
Ccdc134	-0.289590719	0.513983434	0.027017539	0.892858971	0.089894384	0.410600814	0.022073659	0.953065785	0.414284939	0.81911299	0.511404349	0.001819707	-0.025705066	0.925460902	-0.137383734	0.601164865
Ccdc137	-0.354714992	0.281569428	-0.14203842	0.198615889	0.090680427	0.703837932	0.098583909	0.635720433	-0.3197762	0.857854582	0.47715464	0.028050084	0.231700539	0.325204759	-0.222064436	0.323508585
Ccdc142	-0.373635313	0.353007053	0.03717827	0.716384955	-0.099131093	0.421234512	-0.011204016	0.954040037	-1.010623934	0.685751559	0.281835391	0.140446346	0.275595692	0.280813608	-0.201911975	0.408733103
Ccdc18	0.373941425	0.643812744	0.007426665	0.941462889	-0.067991555	0.414390757	0.309564776	0.005301743	1.332236537	0.32759307	-0.010126693	0.937223052	-0.280100077	0.444084599	-0.058585876	0.875148392
Ccdc23	0.710396783	0.025278245	0.08493043	0.517575083	0.281340037	0.042610053	0.138911677	0.254997308	0.477095304	0.875283985	-0.079075896	0.679175751	-0.748655052	0.024750734	0.414999016	0.194702652
Ccdc25	0.041200466	0.927782941	0.016382499	0.852296331	-0.091299372	0.6380973	-0.022481317	0.930880434	-0.164575235	0.871727232	0.30451699	0.075694408	0.070371978	0.761601018	0.397719261	0.0717336
Ccdc28b	-0.145909883	0.742065253	-0.042498474	0.757677416	-0.292546677	0.003579771	-0.08068944	0.664761175	-0.765998181	0.524076428	-0.782393545	9.08E-07	-0.418930579	0.095788991	-0.37614746	0.116939562
Ccdc3	0.277811054	NA	0.002344762	0.990545957	-0.001928308	0.990416736	0.103049689	0.647116522	-0.09393721	0.957017963	-0.141341032	0.218818575	-0.187720024	NA	-0.208528792	NA
Ccdc32	-0.084276194	0.865011421	-0.00460909	0.977130926	-0.094057133	0.497387924	-0.129021237	0.286544226	0.55414297	0.729092042	0.005019799	0.972672201	-0.528288373	0.047253032	0.390768606	0.122407351
Ccdc38	0.419829517	0.531902503	0.092623828	0.512494817	0.114085228	0.164697668	-0.137958175	0.436834501	1.823714917	0.486925403	0.191831521	0.319746866	-0.233137103	0.42467707	-0.16841497	0.581925896
Ccdc39	0.139890063	0.873811973	-0.01898518	0.737247779	-0.061213627	0.584879051	-0.082096685	0.798512804	-1.411079561	0.396120372	-0.210869305	0.33940936	0.119321476	0.763181909	-0.542964885	0.165192403
Ccdc43	-0.024181963	0.956970971	-0.079061195	0.684331421	-0.018718308	0.940357258	-0.106813871	0.590878178	0.369905501	0.85571618	0.221487364	0.036230294	-0.278985725	0.387364975	0.18738511	0.545596737
Ccdc47	0.130599194	0.556932369	-0.123838776	0.093509146	-0.005531644	0.978972526	-0.138599293	0.121234088	0.190333573	0.874240373	0.062492746	0.688260313	0.100923963	0.484862943	0.301052599	0.028298899
Ccdc50	-0.201809733	0.127728554	-0.0560614	0.822518071	-0.13146159	0.668293887	-0.126306268	0.673289348	0.835668222	0.222631485	-0.466933271	0.003245893	0.19593463	0.052479846	0.019640559	0.837822675
Ccdc51	0.032772936	0.962549846	-0.006142322	0.972035603	-0.199560695	0.14167879	0.132727018	0.232515463	1.469959063	0.789688574	-0.071195534	0.255645772	0.243803846	0.423422559	-0.007312153	0.980052382
Ccdc53	0.399112203	0.206077559	-0.131714598	0.537558019	0.152879147	0.186183178	0.045239029	0.876319295	0.20051281	0.938010412	-0.205181246	0.208696979	-0.025009633	0.915209137	0.448058283	0.044885045
Ccdc57	0.652282196	0.166171197	0.003819312	0.955186098	0.103528198	0.820691384	0.003442824	0.975004067	1.756927073	0.333219681	0.001977551	0.980232372	0.151244375	0.649514996	-0.483165508	0.13230089
Ccdc58	0.370879838	0.452779164	0.081858166	0.732779028	0.216005421	0.02388319	0.034376823	0.915719712	0.6084109	0.694206908	0.162102182	0.413715155	0.049146626	0.886361581	-0.231538502	0.485573626
Ccdc59	0.017446303	0.960713025	0.013380106	0.949451791	-0.005194162	0.983545846	-0.050667987	0.834592193	-0.200026986	0.93466785	0.550291371	0.00099432	0.266294716	0.17088076	0.097617509	0.598138866
Ccdc65	0.871300574	0.12520518	0.025780546	0.842235333	0.047536271	0.709860049	0.023325487	0.920768199	5.447902561	0.028321285	0.095543182	0.421645571	-0.114923488	0.554269518	-0.226876283	0.275255852
Ccdc66	-0.10430178	0.867435842	-0.060225111	0.54907071	0.029878997	0.94991401	0.003309557	0.992904055	-0.188212659	0.931417708	-0.125495584	0.345457576	0.438088258	0.189387526	-0.092735406	0.773092989
Ccdc69	0.812162968	0.238972874	-0.02536369	0.495760039	0.052743243	0.61892873	-0.014341124	0.861410572	-0.833083634	0.794258192	0.033256027	0.709047442	-0.140982474	0.696933901	0.023589808	0.949105807
Ccdc71	-0.29246951	0.304290146	-0.031858877	0.867697014	-0.135040517	0.173954255	-0.154134864	0.352969462	-0.487111622	0.740017	-0.163810103	0.339201278	0.129791512	0.503962865	-0.107857253	0.559869128
Ccdc73	-1.122396271	0.023492722	0.023068591	0.684331421	-0.033195032	0.785827693	-0.267969345	0.244793895	0.036592603	1	0.02981855	0.931468944	0.585891491	0.11122439	-0.806884205	0.024356965
Ccdc77	-0.328343118	0.437121755	-0.021611391	0.709792081	-0.060082308	0.746222857	-0.043816712	0.64133804	-0.151420525	0.940295764	0.050808441	0.633006887	-0.007401217	0.979817678	-0.171448925	0.540869581
Ccdc80	-2.42395028	2.87E-25	0.057521105	0.640588587	-0.303865415	0.02752832	-0.307083279	0.121234088	0.276232741	0.945085562	0.245554367	0.03718624	0.052559716	0.84491896	-0.666056348	0.010037167
Ccdc82	-0.105127362	0.749058492	0.042704581	0.397913292	-0.119621894	0.319561472	-0.051902163	0.867039821	-0.159746045	0.861889985	0.26271886	0.247285316	0.372396308	0.086297132	-0.153900504	0.457373102
Ccdc84	-0.146514803	0.782650489	-0.031033442	0.939015319	0.066247732	0.477748471	-0.203867158	0.422776548	-0.912630164	0.528397866	0.221770589	0.373471929	0.233118035	0.422135133	-0.374650828	0.178951446
Ccdc85b	0.722725436	0.091875248	-0.352224083	0.355459407	0.204241413	0.095670728	0.023846911	0.917801383	-0.023514739	1	-0.099004552	0.316670046	-0.041677953	0.899700755	0.410464393	0.196187929
Ccdc86	0.216701386	0.488363659	0.174205462	0.192555422	0.443257592	0.000437152	0.38628906	0.005524758	0.120990639	0.960566656	2.04270656	4.13E-09	0.39847033	0.090288381	0.566461484	0.011565567
Ccdc88a	-0.199004971	0.581741159	0.275837632	0.051827056	0.148896883	0.248338026	0.061973374	0.740207346	0.263050318	0.85834219	0.095247031	0.603702599	0.330664601	0.196529788	-0.087745089	0.719857908
Ccdc88b	-0.545688083	0.008105312	-0.138618926	0.636179702	-0.554096233	0.000260123	0.119140656	0.684453582	0.884236981	0.452059567	-0.119957714	0.602992346	0.206306206	0.268658912	-0.147335004	0.406605951
Ccdc88c	1.22900191	0.043057049	0.003726527	0.950994412	-0.043937876	0.900627699	-0.016608096	0.842321078	1.310037579	0.506952219	0.043135175	0.523244973	-0.650008054	0.084325196	0.104503644	0.784095628
Ccdc9	0.349217212	0.140764363	0.098169207	0.663690275	0.017077673	0.949184322	0.136402307	0.531908254	-0.134057047	0.958428254	0.24887207	0.350151392	0.394249193	0.04291008	0.085906082	0.643376107
Ccdc90b	-0.250389948	0.505713926	-0.560805273	0.000746089	-0.056056985	0.837783947	-0.018180459	0.958004634	-0.125122355	0.969685302	-0.195776213	0.168180409	-0.241280889	0.413479903	-0.038508619	0.891594769
Ccdc91	-0.093855041	0.776163619	0.051202962	0.447011128	0.095173377	0.556629643	-0.162966327	0.111641799	0.236019808	0.925179549	0.012206681	0.907016663	0.429594379	0.0422392	0.236459123	0.240848946
Ccdc92	0.536019479	0.478625723	0.015146344	0.833845698	-0.061481149	0.631711377	0.028925088	0.697606441	-2.078963351	0.379431554	-0.032871436	0.588775419	-0.238074167	0.448917262	-0.30592962	0.34949146
Ccdc93	0.127725405	0.500722258	0.173114477	0.481096636	-0.289561258	0.001793984	0.026798789	0.954816749	0.09717436	0.958012706	-0.446200369	0.12239816	0.550651951	0.000164872	-0.126717158	0.361943156
Ccdc96	0.06878054	0.935991173	-0.019825428	0.743344679	0.01853882	0.888830053	-0.089348045	0.697671195	-0.906596041	0.519262894	0.342005445	0.019284566	-0.167056405	0.669499754	-0.005920894	0.987688062
Ccdc97	-0.348918865	0.012968657	-0.058727539	0.595120001	-0.220165251	0.056082337	0.033315627	0.714736223	-0.584208482	0.565397121	-0.001791394	0.982132576	-0.010311731	0.928786164	-0.208444039	0.057232045
Cchcr1	0.711084179	0.103997231	-0.013307895	0.873450192	0.363148669	0.000958554	0.004616018	0.979666793	0.744799759	0.76961543	0.044397285	0.533750531	0.041096927	0.908366203	-0.259683133	0.452398647
Ccl2	-0.305952871	0.643015396	0.517310595	0.018366998	-0.434514378	0.231038764	0.666120301	0.000582696	-0.161002099	0.930953029	1.735816477	0.00010707	0.489739597	0.213417894	0.663452132	0.086355704
Ccl24	-0.554886177	0.349579116	-0.100718138	0.5420145	-1.146809829	0.000453157	0.073601932	0.52463747	1.214802713	0.611045912	0.065241505	0.497580769	-0.471613558	0.230685263	-0.510328496	0.186826572
Ccl25	-0.43393721	0.582498283	0.062058338	0.857033375	0.060076739	0.630580844	-0.108800246	0.80815796	0.44236035	0.862749042	-0.004099302	0.992789187	-0.319965325	0.417655071	-0.332746108	0.397552378
Ccl3	2.267016246	8.39E-25	2.28944425	4.15E-08	0.06153153	0.941902296	1.420134078	2.16E-10	1.476617428	0.040857602	1.640186915	0.002022378	0.509785923	0.139564789	1.331192682	6.36E-05
Ccl4	1.448796992	1.59E-11	0.869667911	4.29E-11	-0.264121266	0.134248802	2.560513095	8.43E-12	1.278139507	0.182927392	2.954751749	4.74E-07	0.117313204	0.758973252	0.941259657	0.011568292
Ccl5	3.022705479	8.80E-12	0.187461093	0.115691438	0.481380306	0.320481594	3.081216119	8.08E-23	3.87133486	0.021431184	3.979583632	4.59E-09	-0.595302021	0.127881534	2.529736622	1.03E-10
Ccl6	-0.002686921	0.997000279	0.516010378	0.003272932	1.606034822	9.18E-07	-0.080282326	0.75088209	1.983016786	0.021897612	-0.327759042	0.045788887	1.005430948	0.000142294	0.696915595	0.00581692
Ccl7	0.335048985	0.686140609	-0.017367553	0.691177921	-1.016155397	0.022778801	0.294505693	0.01889816	-1.04308157	0.640085193	1.667286796	1.87E-10	0.669955072	0.084032848	0.451892513	0.245785425
Ccl9	-0.207635852	0.478593498	-0.220895683	0.038740473	-0.537662655	0.009117188	0.187810817	0.546973742	-0.388664813	0.654767475	1.415692854	1.44E-07	-0.064040256	0.774192239	0.75147371	0.000407755
Ccm2	0.123301414	0.663341121	-0.064878473	0.548717251	-0.274366234	0.005515426	0.063846746	0.688555932	-0.224296652	0.922134069	-0.052271323	0.461716044	0.258790655	0.137284976	0.04676442	0.777834165
Ccna2	0.628555783	0.255121359	0.185955971	0.424756248	0.045812393	0.916517831	0.040542047	0.717615504	2.86304888	0.008053988	-0.021205589	0.791076204	-0.592221192	0.135050085	0.067608607	0.862776037
Ccnb1	0.903539819	0.140635879	0.169597156	0.06053812	0.227007853	0.37796608	0.055834801	0.327130749	1.778451079	0.398665321	0.031670353	0.642813991	-0.527024903	0.169386564	0.151526289	0.695191021
Ccnb2	0.588084867	0.409056773	-0.026606018	0.579164427	0.206268122	0.677976923	-0.017562813	0.848172185	3.30526287	0.009404041	0.026009257	0.695107174	-0.397918466	0.305294203	0.152854156	0.694956064
Ccnc	-0.319390501	0.332833656	-0.067144752	0.515831406	0.002548347	0.995105704	-0.179269236	0.02534841	0.057687963	0.994808307	0.094358641	0.648953623	-0.493162537	0.083134556	0.009880818	0.971004835
Ccnd1	-0.478024518	0.014724646	0.090659778	0.571566921	-0.42824259	0.002735789	-0.191698939	0.178237828	0.182258987	0.924057245	-0.80819262	3.41E-05	-0.115404585	0.514566229	-0.06140349	0.715413041
Ccnd2	0.407985244	0.482149396	-0.001790214	0.977556233	0.023059249	0.954625783	-0.106896114	0.506189564	1.366149467	0.206163233	0.279355062	0.00045348	-0.235750953	0.538489983	0.201203226	0.590256621
Ccnd3	-0.014916956	0.981001603	0.299156672	0.295882723	-0.06586718	0.86194451	0.095971864	0.716596273	-0.706849936	0.690422316	0.73731774	1.87E-05	-0.48624614	0.154151531	0.050794907	0.877190112
Ccndbp1	0.066712252	0.857858678	0.356281259	0.043130591	-0.002895807	0.991203448	-0.064065462	0.757819412	0.727200144	0.498058709	-0.722391547	0.000162353	-0.026679777	0.919667107	0.190013528	0.452036736
Ccne1	0.354859263	0.664097782	0.058162364	0.586619467	0.160597575	0.376203119	0.053592858	0.549225134	1.130239408	0.756196707	-0.051546383	0.434958796	-0.462495738	0.212291175	0.087958086	0.815575051
Ccne2	0.306700147	0.676505491	0.076881873	0.586773124	-0.100833747	0.271800729	0.076574279	0.667426562	-0.376636827	0.889303958	0.009802191	0.971706251	-0.13749165	0.715120055	0.04182772	0.909004989
Ccng1	0.33252454	0.162596564	-0.067261008	0.579427693	0.036576218	0.934770518	0.363605629	0.00701556	1.068406063	0.168388525	-0.330291118	0.002270905	0.214808675	0.364017884	0.520033835	0.021204618
Ccng2	-0.916209876	2.33E-12	-0.218355022	0.069913131	0.187950372	0.428011755	-0.284629174	0.017217364	-0.826760058	0.245756677	-2.649761432	2.48E-08	-0.283786277	0.086092131	-0.191446411	0.223153914
Ccni	0.271495613	0.060541284	0.068231583	0.488455014	-0.108788596	0.660465817	0.129440013	0.430430536	0.615929181	0.448687376	-0.744732915	2.64E-07	-0.420651615	0.001848737	0.247913941	0.053139493
Ccnj	-0.224121868	0.683060602	-0.201588731	0.289483552	-0.054618303	0.589079638	-0.171602965	0.348024933	0.648127337	0.639120115	-0.007680767	0.977592102	-0.025173763	0.937603171	-0.623632954	0.044114558
Ccnk	-0.057754623	0.839342692	-0.118179786	0.368780658	-0.013904044	0.928653565	-0.034622926	0.893566512	-0.072874901	0.991437814	0.024580855	0.869662037	-0.103250397	0.579190613	0.106884703	0.546019779
Ccnl1	-0.267698952	0.188870514	0.140469901	0.395534384	0.067246388	0.863599331	0.168255545	0.262423359	-0.390801538	0.639904495	1.116227023	1.37E-06	-0.043090462	0.822894129	-0.115850266	0.527306807
Ccnl2	-0.516721114	0.019281424	0.16348087	0.465245854	-0.04493213	0.91682531	-0.018790329	0.945222889	-0.266799972	0.80910102	0.387549082	0.004122714	0.268341913	0.188794319	-0.542581541	0.005307605
Ccnt1	-0.456600656	0.019939373	-0.218430375	0.050284878	0.175825922	0.206346299	0.005829454	0.979387388	-0.068997017	0.990754784	-0.013284499	0.960372185	0.173922262	0.340776701	-0.031063249	0.858150648
Ccr1	-2.600429186	6.37E-12	-0.010793275	0.887213969	-0.022202478	0.868930709	-0.009789734	0.916101864	-0.967425774	0.456722223	0.065820985	0.284087471	-0.143490343	0.710415653	-0.557524246	0.140137464
Ccr1l1	-1.170370231	0.048970825	-0.012962087	0.928998999	-0.098599639	0.431985134	-0.067769734	0.645072674	0.82990269	0.902132774	-0.043291398	0.657597268	-0.098038476	0.752367946	-0.348343005	0.281440705
Ccr2	-0.343035567	0.287582658	0.280528128	0.159448774	-0.093871603	0.670023175	0.029790276	0.72400578	1.083465591	0.334224993	0.011337613	0.909196676	0.376622963	0.290994622	0.127964312	0.710769487
Ccr3	-1.494763359	0.012187557	0.026678836	0.655451588	-0.233890944	0.124836389	-0.075555378	0.173827323	-0.790876412	0.819740612	0.067540335	0.284243461	-0.456179559	0.195605972	-0.518563125	0.15130202
Ccr5	-1.541441257	4.63E-16	-0.120131861	0.083476857	-0.924205909	0.000491249	-0.404107051	0.007610032	-1.260380555	0.005029477	0.434722425	4.92E-05	-0.202562906	0.340253185	-0.057311404	0.777028644
Ccr6	-1.298480397	6.81E-18	-0.023672243	0.828990959	-0.102618688	0.435824062	-0.344294744	2.63E-05	-1.054784878	0.705696227	-0.279173657	0.173883402	4.149206476	2.51E-68	-0.535258327	0.022785729
Ccr7	0.132726674	NA	0.006742246	0.948324249	0.73288488	0.041548801	0.025266265	0.770549293	1.552813682	0.75441274	0.236064094	0.080992626	0.174284948	0.450703709	0.062665212	0.798589687
Ccr9	-0.447581833	0.557009366	0.04821952	0.557711204	-0.016073376	0.956916025	0.011842583	0.937429145	0.005006064	1	-0.047116227	0.514181305	-0.103397053	0.777922748	-0.326658071	0.381540271
Ccrl2	0.529296962	0.137348132	0.099276271	0.45058285	0.213306231	0.245974364	0.28524946	0.08832207	1.339958052	0.193476667	0.601547786	0.015202006	0.232477978	0.542542997	0.276262958	0.457932388
Ccrn4l	0.539592202	0.4710254	0.13195497	0.071137096	1.414804235	0.000203844	0.108568004	0.474478664	1.805106533	0.104044351	0.940819488	9.55E-06	-0.133543779	0.722109147	0.066298991	0.86168176
Ccs	0.233165999	0.606112358	-0.309109133	0.032140252	0.001954346	0.995699118	-0.055226111	0.800950734	0.056195233	1	-0.194930097	0.188836452	-0.278564598	0.300003334	-0.03664446	0.886408377
Cct2	0.384361381	0.033970331	0.228354786	0.272290157	0.173749913	0.081497138	0.040120991	0.888937726	0.335401107	0.771919571	0.144586251	0.412091411	-0.018732278	0.89583243	0.487370833	0.000332055
Cct3	0.030108002	0.928390473	-0.245585149	0.109110005	-0.164864113	0.110015179	0.117350429	0.425259551	0.760793969	0.608448961	0.587645286	3.57E-06	-0.219351282	0.324160626	0.427326445	0.043703654
Cct4	0.125110098	0.571730929	-0.152522449	0.098395164	0.062652373	0.761315081	-0.046163942	0.646677052	0.774379768	0.419176947	0.310220746	0.00350568	-0.030344829	0.843945457	0.417196636	0.004347685
Cct5	0.258165623	0.343061215	-0.156673708	0.490112926	-0.010405715	0.953754514	0.083884314	0.654615582	0.519172307	0.669041764	0.496917325	0.000444583	-0.16147154	0.44195655	0.502000304	0.012044609
Cct6a	-0.115482809	0.601757966	-0.095853521	0.630431373	0.131901226	0.404918563	-0.041739937	0.808853803	0.402954243	0.778286696	0.490786254	1.42E-06	-0.068819507	0.638745828	0.218195583	0.116957009
Cct7	0.119539227	0.680320818	0.019064499	0.876713873	-0.024146283	0.909794111	0.065794764	0.850704272	0.526377595	0.656070862	0.368425298	0.063657789	0.106675734	0.575060882	0.553875187	0.002214925
Cct8	0.100663937	0.653053077	-0.165056347	0.153069591	0.017776151	0.934442888	0.039669122	0.773859531	0.364524754	0.703354852	0.539654732	0.000117689	-0.042138328	0.761247661	0.211507573	0.108046805
Cd14	-0.743332239	4.35E-05	-0.024389027	0.913396874	2.253650085	3.86E-08	-0.107853643	0.570059091	0.687885291	0.533106382	1.944545645	1.15E-07	-0.005268942	0.978909966	0.145059608	0.44461729
Cd151	0.002458348	0.996290145	-0.120195877	0.681877026	-0.130576584	0.265746214	0.128459913	0.630159109	0.498026984	0.791949553	-0.188558572	0.396661454	-0.136581558	0.558331321	0.357158564	0.108160178
Cd163	-2.097159431	2.20E-06	0.35961459	0.010177197	-0.536890122	0.001550012	0.384236442	0.570059091	0.565731415	0.639904495	-0.144276586	0.720909345	-0.065083337	0.861361819	0.478828932	0.205532142
Cd164	-0.920637295	2.48E-17	-0.279517834	3.66E-06	-0.900681167	5.06E-05	-0.515554931	8.06E-09	-0.924791631	0.104827714	0.232359828	0.000398194	-0.925956506	1.45E-09	-0.264310896	0.069096005
Cd177	0.291207204	0.704912908	0.360113658	0.523964675	-0.473513974	0.608587201	0.002789402	0.986779705	0.132695192	1	0.030991151	0.799033154	-0.10460551	0.777296286	0.527273616	0.160926123
Cd180	-0.038213962	0.92150374	0.347324541	0.021761972	0.167311021	0.435074437	0.275162681	0.277550249	0.762575304	0.447425945	-1.916284931	6.60E-08	0.111200447	0.686834148	0.103713365	0.694320434
Cd19	0.249888837	0.709691492	0.016834605	0.887213969	-0.120721665	0.65805497	0.015721813	0.879076836	0.437141226	0.936022429	-0.067142574	0.281028344	-0.22481575	0.245642496	-0.265998102	0.199353488
Cd1d1	-0.727214354	0.275353098	0.013115983	0.944754289	-0.46590293	0.001107152	-0.107157131	0.232309612	-0.068790602	1	0.04049776	0.692255337	-0.044940247	0.908365159	-0.51616293	0.177509962
Cd1d2	0.676690029	0.229060293	0.022065315	0.78897817	-0.180843247	0.253774095	-0.014046052	0.877270701	0.687624487	0.835121055	-0.056107129	0.568649447	-0.25420462	0.215227532	-0.331644518	0.130123623
Cd2	0.87168907	0.183360528	-0.021988854	0.78709863	0.357564664	0.377309233	-0.00355101	0.981156446	2.449738978	0.303628503	-0.006103359	0.935516993	-0.326866626	0.312151378	-0.002270246	0.994603214
Cd200	-0.018433995	NA	0.059368276	0.236649808	0.129969398	0.351054353	0.010697688	0.96134942	1.285781816	0.523454342	-0.004142703	0.968458118	-0.166503065	NA	-0.226913272	NA
Cd200r1	-0.859727785	0.007937763	-0.049501112	0.791879151	-0.13548344	0.547440054	0.056562155	0.61926098	0.637661219	0.656358487	-0.264437617	0.034415713	0.365792134	0.237181996	-0.299586697	0.313775426
Cd209a	-0.075507815	0.932593426	0.055667385	0.224231586	-0.906112885	0.001775231	-0.039688575	0.525371709	0.050209433	1	0.047003805	0.546866349	0.045570298	0.89674773	-1.072077043	0.00289536
Cd22	3.867317184	1.15E-93	0.539569251	0.002969329	0.300648602	0.103265118	0.166512632	0.233228542	-0.187781545	0.850329488	-0.181990106	0.277266275	0.115362757	0.634082343	1.794057899	6.86E-15
Cd244	2.078609787	4.78E-12	0.050743638	0.462755656	-0.049743394	0.888599005	0.039399902	0.814252074	2.787120272	4.53E-05	1.13371794	1.02E-05	-0.7474445	0.037962552	0.600598648	0.083544324
Cd248	0.326825251	NA	-0.000908029	0.99195789	0.129740748	0.190099655	0.059059874	0.620554027	-0.446135972	0.908158673	0.005480954	0.972581933	-0.09174291	0.554331536	-0.127963816	0.443716065
Cd24a	1.215606548	0.03852055	0.402992426	0.106091214	-0.543660763	0.53253627	0.014049911	0.93713793	0.324157309	0.9126211	-0.021208741	0.79160476	-0.426412514	0.199999448	0.494336893	0.151260963
Cd27	0.10237081	0.91077574	0.013828342	0.833972392	-0.002804567	0.982973656	0.021387993	0.874955643	-0.156503318	0.912798379	0.077230639	0.427845801	0.212045722	0.592775336	-0.37833256	0.335284624
Cd274	1.116254532	0.000378206	1.476278421	5.49E-12	0.844948872	0.002733543	0.384632629	0.00257647	-0.149257665	0.87977029	1.20982583	0.00061366	-0.120010931	0.713789244	0.663732325	0.034814104
Cd276	-0.381130903	0.242321971	-0.558651492	0.012160916	-0.208201921	0.044769106	-0.288935047	0.075297183	0.192694672	0.944390226	0.31582371	0.114749341	-0.168246555	0.550476219	-0.891324358	0.000964617
Cd2ap	-0.255875148	0.12495279	-0.036430149	0.814734396	0.122182684	0.821461501	0.003261026	0.989633726	0.039467354	0.995811189	-0.299507104	0.022351788	0.283535291	0.080286726	-0.002193716	0.988648413
Cd2bp2	0.412130741	0.035355645	0.001946144	0.98332423	0.121849093	0.194038038	0.00126182	0.996717098	0.726584731	0.492507188	-0.033614331	0.824817756	0.150165208	0.355735471	0.131704438	0.394167675
Cd300a	0.455221443	0.002562341	-0.021219432	0.945443963	-0.523278812	0.016016392	-0.091660553	0.61117249	0.253776294	0.773574384	-1.203276541	3.29E-10	-0.120835747	0.431489831	0.182244102	0.211469075
Cd300lb	1.490392946	0.000489913	0.018042358	0.662720434	0.264005465	0.054900414	0.021912187	0.750591858	6.331266279	2.97E-08	0.028451551	0.733536389	-0.495176944	0.211372156	0.286588388	0.46607316
Cd300lf	2.621406627	1.65E-27	-0.025174993	0.557665072	2.043150579	1.22E-05	0.736108877	0.000726277	0.573035132	0.46366379	2.763844935	2.73E-11	0.122608915	0.756806566	0.67718247	0.085143286
Cd300lg	0.43221311	0.542877491	0.276364268	0.211001686	-0.008072814	0.981645554	0.01635768	0.936832577	0.298393248	0.828156032	-0.045481871	0.64966414	-0.093238017	0.776155151	-0.04779477	0.888046301
Cd302	-0.448151986	0.101397823	-0.091134407	0.624761944	-0.483982046	0.007472254	-0.096151063	0.494951866	-0.189807162	0.950689609	0.138128922	0.582150459	-0.34200365	0.131693248	-0.049690918	0.818158396
Cd33	0.3653777	0.017490147	-0.019529037	0.889117229	-0.630738188	9.59E-05	-0.159687416	0.128038956	0.189184182	0.832789218	-0.699535619	3.63E-06	0.009198726	0.947004076	-0.028936953	0.825838977
Cd34	-0.943413572	1.49E-11	0.093647578	0.600546121	0.754247468	0.000309668	0.342587556	0.006406171	0.905437139	0.225636285	-0.316377091	0.189833587	0.186519383	0.202218097	0.408838263	0.003259422
Cd36	0.871884238	0.040249927	2.061436921	6.66E-10	-0.578539267	0.002674276	0.303462997	0.000406858	3.989355572	3.17E-05	0.009319059	0.917876972	-0.14734627	0.709141345	0.522513023	0.183965666
Cd37	-0.180788868	0.358268605	-0.008575884	0.967273067	-0.006934911	0.983287608	-0.026546878	0.93493887	0.244104082	0.897741071	0.166811819	0.299222783	-0.058618524	0.707361704	-0.005398699	0.970985585
Cd38	-0.174756253	0.835387151	0.051686716	0.241327389	-0.160840215	0.611467017	-0.018796976	0.813747849	-0.393570919	0.671831082	0.021542583	0.817790288	-0.228904558	0.431916878	0.182129398	0.550852406
Cd3d	0.076395274	NA	-0.042116266	0.41628131	0.688834915	0.137541982	-0.043577452	0.651122871	0.974536718	0.314615525	-0.047607675	0.469913618	-0.1968391	0.52598359	0.584526049	0.071434164
Cd3e	0.595818662	0.420583958	0.066508932	0.29409562	0.134689186	0.667775175	0.003024336	0.980425251	1.147753286	0.448109895	-0.023148709	0.767146887	-0.674577634	0.043339352	-0.542947214	0.115639799
Cd3eap	-0.060370332	0.878871537	-0.093625215	0.322116225	-0.05547428	0.683445687	-0.177640847	0.044618174	-0.015570956	1	0.061121352	0.762794947	0.717522771	0.004387994	0.048880235	0.839106985
Cd3g	0.237416188	0.778109673	-0.007880875	0.866839479	0.365156994	0.194833799	-0.004999749	0.958480799	2.575611766	0.281895969	0.08449826	0.319693066	-0.218128353	0.429499263	0.082384378	0.776831569
Cd40	0.295500706	NA	0.055517614	0.787274804	0.107625367	0.738399525	0.195500641	0.317503011	1.229272497	0.640918089	2.350929274	6.37E-07	0.203515756	0.529794023	1.101670307	0.00104502
Cd44	1.725258715	1.35E-05	1.616706407	2.48E-07	0.418923084	0.052501816	0.350513979	0.003074906	3.92450398	3.82E-11	0.417939229	0.017303051	0.015895076	0.96571098	0.429524579	0.23118627
Cd47	-0.631013187	0.009554987	-0.074189891	0.648888536	-0.05247837	0.833586195	-0.038614803	0.856583887	0.030763604	1	-0.31496589	0.047795772	0.144609937	0.477219089	0.219937012	0.25625204
Cd48	0.70274769	0.002134815	0.747533733	9.08E-07	0.218754943	0.01511194	0.431709038	0.00080914	1.278551739	0.147521583	-0.534553228	0.001436962	0.041695281	0.845688039	0.603046719	0.003097316
Cd52	1.09724834	0.000131612	0.559723093	1.40E-07	0.888346158	2.17E-06	1.516032463	7.29E-11	3.277414779	0.000118923	0.700037307	1.17E-05	0.271098281	0.342154428	1.464697796	8.14E-08
Cd53	-0.529958493	0.001838464	-0.05614932	0.386261497	-0.04956647	0.723867164	-0.159491657	0.02944838	0.163019895	0.897741071	0.140959555	0.093139769	-0.391434935	0.074019933	0.189111096	0.365095685
Cd59a	1.187581571	0.035683574	0.200680464	0.20819678	0.096673859	0.434083534	0.07553197	0.66091533	1.640940737	0.3691195	0.12465685	0.130492491	-0.555130241	0.159376838	-0.051557178	0.895663056
Cd5l	0.283661543	NA	0.008616368	0.88933433	-0.033519397	0.800927829	0.002353949	0.984872446	5.734802593	0.003346617	0.066150386	0.267822749	-0.079969443	0.755858813	0.37005478	0.173803488
Cd6	0.623451032	NA	0.023479018	0.762929545	0.293775904	0.152929466	0.010390043	0.96192822	0.607224472	0.934523761	0.010479839	0.90775498	-0.452953821	0.114194497	-0.088476839	0.769139426
Cd63	2.240238375	1.63E-32	0.657488261	5.32E-05	1.031001446	2.19E-06	0.790931824	8.95E-09	3.684301185	1.20E-09	0.366568587	0.00739851	-0.424093114	0.031210191	1.36176603	3.27E-13
Cd68	1.022076662	3.02E-08	0.045291795	0.78897817	0.889363048	0.000121814	0.344884946	0.004001841	1.768795499	0.008363584	-0.132066017	0.435785967	0.03548793	0.850173554	0.750789861	2.68E-05
Cd69	0.95114692	0.098965563	0.457844222	9.83E-06	1.868910756	1.68E-05	0.207602751	0.001153219	5.838321592	1.66E-05	0.741430748	0.005845214	-0.050100498	0.870882694	1.171325713	0.000273397
Cd7	-0.125332072	NA	-0.01341523	0.907811446	0.049960372	0.86285421	0.002022698	0.990437502	2.721369618	0.559718718	0.078389049	0.318097126	0.411067591	NA	-0.213341339	NA
Cd74	0.225014974	0.592935575	2.018876918	4.73E-11	1.581902668	0.001242407	1.768849187	1.13E-09	1.378716229	0.290928337	1.238676659	1.72E-06	0.310885376	0.432741633	0.707696839	0.071914002
Cd79b	0.087558981	0.892459076	-0.280642206	0.027696762	-0.776409467	0.000136795	-0.006171249	0.987647945	-0.54979385	0.876387676	-0.677962124	8.36E-05	0.471289894	0.133026308	0.507309289	0.092179868
Cd80	0.445814924	0.427717789	0.061964028	0.804821826	-0.173930574	0.031427612	0.104251267	0.72881474	-0.397308787	0.778971745	0.463738489	0.014900281	-0.301649107	0.38440173	-0.207764348	0.534653705
Cd81	-0.030330186	0.932593426	0.078590419	0.245942015	-0.418368861	0.009589322	0.153896899	0.084425493	0.29879701	0.758987554	-0.106225097	0.136827006	-0.138811863	0.502153838	0.599022908	0.002363046
Cd82	-0.048250067	0.876045884	-0.21153752	0.227638561	-0.386800446	9.83E-05	-0.071761343	0.751520752	0.126104111	0.959716426	0.260484758	0.066423917	0.367821442	0.021117561	0.334501034	0.027430438
Cd83	1.399997831	1.14E-09	0.312342354	0.000417241	0.057312122	0.91550063	1.267862681	3.16E-08	2.096592588	0.0117782	3.198318616	8.03E-11	-0.374856416	0.11074272	0.985227988	1.09E-05
Cd84	1.781573626	2.31E-49	0.186771866	0.308192718	0.595275231	5.10E-06	0.48297184	2.09E-05	0.232543828	0.777318138	-0.780082696	5.07E-06	0.483473279	0.002472111	0.35552876	0.019254651
Cd86	-0.031375903	0.887595985	-0.098130261	0.44534679	-0.049227652	0.808333388	0.202876778	0.022213095	0.651595362	0.512843612	0.705993614	4.42E-05	0.083607079	0.516872932	0.393954596	0.00129498
Cd8a	-0.223280011	0.799677719	-0.060204762	0.739597842	0.325252876	0.040310083	-0.199991414	0.327600784	-0.218797156	0.928104427	-0.516189752	0.002379164	-0.506634222	0.131534086	0.164080604	0.636707895
Cd8b1	0.434204151	NA	0.025324728	0.586619467	0.299830739	0.087796264	0.009647083	0.938030163	-0.465763897	0.579977756	0.00592371	0.958380664	-0.243931823	0.336346083	-0.002082513	0.993817183
Cd9	1.123419593	3.90E-09	0.787087104	7.71E-05	0.645011814	0.000203844	0.579053555	8.39E-05	1.707060894	0.00418709	-0.405408959	0.007938306	0.085589218	0.656984664	0.946435195	2.47E-07
Cd93	1.435271672	0.006676923	0.677361292	0.003062834	-0.729553647	0.030614604	0.009944774	0.966195365	-0.181136116	0.868804965	-0.031565879	0.863111848	0.040241516	0.919027354	0.309510162	0.431400357
Cd99l2	0.202640102	0.501860647	-0.038457093	0.581945235	0.22004351	0.005241836	0.045612399	0.725089256	0.550771455	0.603860679	-0.162815492	0.014498266	-0.289667561	0.176546386	-0.123351706	0.545328642
Cdan1	-0.393182858	0.155417383	-0.213729031	0.104464557	-0.023588859	0.887521444	-0.014439323	0.970615463	0.3887798	0.760049011	-0.283068313	0.018267656	-0.495744215	0.014102779	-0.51471763	0.007427707
Cdc123	-0.085768251	0.765220935	-0.40650289	0.008295718	0.043933038	0.695487517	-0.073056079	0.681272566	-0.16149994	0.891497435	-0.297126291	0.004699277	-0.239122598	0.119138344	0.026490954	0.855405833
Cdc14a	-0.588980265	0.073373487	-0.000525345	0.99195789	-0.097098776	0.701430643	0.05869483	0.848674761	-0.585278758	0.507873402	0.457879321	0.12707907	-0.178428198	0.496176328	-0.366664649	0.143443952
Cdc16	-0.484254842	0.039555585	-0.087132909	0.643258517	-0.127992907	0.311740954	-0.147067964	0.440174347	0.400106135	0.804670757	0.104486311	0.588827946	0.306411717	0.134796054	-0.05349045	0.784218683
Cdc20	0.941194356	0.085014288	0.101473155	0.461507772	0.113758067	0.825788011	0.164927057	0.330257901	0.815974426	0.796478123	0.037791447	0.822859584	-0.621678936	0.115648587	0.275609553	0.477323191
Cdc23	-0.40969455	0.095276834	-0.098096427	0.721680035	-0.152262419	0.353303016	-0.156170689	0.47082614	0.267186976	0.864486488	0.199528981	0.332228111	0.067669557	0.734729387	-0.291946903	0.125179433
Cdc25a	-0.192808311	0.614241878	0.005414632	0.947502542	-0.060438902	0.811234825	0.003878359	0.980425251	0.286215869	0.862151337	-0.084721587	0.34967588	-0.634677964	0.037911732	0.074331962	0.799303482
Cdc26	-0.29546585	0.406290528	-0.079317886	0.722317075	-0.217911817	0.181737909	-0.004445663	0.986697361	-0.007783386	1	-0.249389827	0.009464216	0.480579363	0.064582539	0.096326996	0.698605934
Cdc27	0.066179792	0.834951052	-0.020652845	0.851095674	0.172377237	0.368208011	-0.111118068	0.56123287	0.006905363	1	-0.000689601	0.996750058	0.220660278	0.241100234	-0.033317925	0.852537549
Cdc34	-0.028483435	0.959307215	-0.167268663	0.404660644	-0.229393211	0.048719979	0.162723463	0.510348515	0.508973256	0.800323266	-0.326894594	0.049443038	0.155039375	0.573679696	0.084923089	0.747339573
Cdc37	0.438250607	0.011481218	-0.043402474	0.661413701	0.014236586	0.95098559	-0.01149777	0.961078804	0.599661259	0.565772445	0.156618155	0.310229611	0.187533106	0.265433312	0.598963497	0.000182927
Cdc37l1	-0.406410561	0.048161984	-0.066378584	0.461535096	0.147157245	0.237325605	-0.182525115	0.087828888	-0.363494505	0.75031862	0.220673059	0.256066287	0.187055457	0.276067436	-0.252663972	0.122171288
Cdc42	0.069587674	0.772323048	0.081055776	0.44569036	-0.344722891	0.013350675	-0.110936132	0.404609682	0.184779768	0.897113404	-0.214104148	0.023554827	-0.193907986	0.179001629	0.27044039	0.048499698
Cdc42ep2	0.882117077	0.185934933	0.058972352	0.316857681	0.138893467	0.581565563	0.067108429	0.317051118	-0.529941481	0.874180936	0.772039869	2.92E-05	-0.247439615	0.491936659	0.029086419	0.93701958
Cdc42ep3	0.86705199	0.16494434	0.368301181	0.00015072	-0.012606498	0.95098559	-0.165082646	0.417314717	0.587900257	0.726429894	2.10454703	2.49E-11	0.093329486	0.785177942	0.173291487	0.622982915
Cdc42ep4	-0.55254337	0.07396849	-0.164808769	0.217213043	0.038062624	0.844860037	-0.192756642	0.294156992	0.613373177	0.7351997	0.30917805	0.014471867	0.510152069	0.04014442	-0.180884163	0.446808046
Cdc42se1	0.118562627	0.702172478	-0.103276552	0.18072307	0.005425007	0.980258428	-0.151812559	0.28272147	0.052461597	0.999861201	0.538136137	1.28E-06	-0.042514253	0.819284319	0.035147206	0.842656848
Cdc42se2	-0.067668605	0.776533501	0.003147482	0.983226148	0.228617025	0.096241495	-0.153384497	0.392809695	0.457615502	0.711971691	-0.094966132	0.574011944	0.025150017	0.888250503	0.221437964	0.19319932
Cdc6	0.602466044	NA	0.038233408	0.8155369	-0.062287928	0.539444794	0.032150745	0.842984338	2.267605112	0.19568545	0.073121123	0.485396461	-0.415450225	0.212568166	-0.24609816	0.474981955
Cdc7	0.569954658	0.292266077	0.250440628	0.177876744	0.00530374	0.980358862	0.226036853	0.442794609	0.383895025	0.878878013	-0.140455578	0.392258006	-0.08618015	0.818181807	-0.36092992	0.322309375
Cdc73	-0.171658594	0.569636594	-0.085279456	0.664755563	-0.036404491	0.903910347	0.015139001	0.956671803	0.010749677	1	0.397299456	0.039184563	0.172672935	0.352417668	0.025071938	0.887201538
Cdca3	1.458460947	0.011926054	0.068793505	0.753113136	0.239523371	0.526413627	0.16383448	0.224808733	3.885068173	0.03120263	-0.054661846	0.651116394	-0.139994647	0.717449357	0.332456548	0.392629868
Cdca4	-0.650567304	0.041623144	0.007146554	0.977782942	0.129309746	0.256742255	-0.159693406	0.414400462	0.571374364	0.715998942	0.28074899	0.092502113	0.1970881	0.441252098	-0.07983448	0.744149233
Cdca5	0.959333465	0.147251146	0.040948243	0.856524385	0.048938451	0.929291625	0.253761657	0.012254072	1.710317639	0.298526412	-0.150006593	0.311827188	-0.39755435	0.277137931	0.001829147	0.996086667
Cdca7	-0.724045631	0.006740093	-0.215135616	0.383000562	-0.543477091	5.03E-05	-0.303048559	0.014730119	0.148904051	0.976016107	-0.288237036	0.010235342	0.134961858	0.543638118	-0.426038072	0.044745132
Cdca8	0.808282343	0.128033746	0.008736541	0.850216645	0.10811324	0.832194517	0.007508226	0.946117283	0.088297809	0.994178978	-0.038925377	0.560484036	-0.86302397	0.029562504	-0.030788339	0.937349273
Cdh11	0.055699964	NA	0.133738523	0.354606662	-0.096452686	0.456508814	-0.071803229	0.65920363	-0.005405235	1	-0.038223315	0.824223528	-0.646389626	NA	-0.296645173	NA
Cdh13	0.47913059	NA	-0.047355103	0.425685714	-0.102942798	0.327848398	-0.040230713	0.861410572	-0.305470304	0.94689912	-0.042818903	0.605056866	-0.196788247	0.322368821	-0.297583147	0.161668542
Cdh2	0.606908071	0.378074321	-0.0861581	0.37227075	-0.026290418	0.917654697	0.019135683	0.945222889	1.099803994	0.640411017	-0.074832786	0.205772122	0.053472981	0.851613365	-0.243345139	0.416848452
Cdh22	0.449650472	NA	0.037437775	0.868678415	-0.233272463	0.009892162	0.020608465	0.937429145	-0.5231943	0.929566907	-0.078568394	0.382752189	-0.014587329	NA	-0.097251609	NA
Cdh23	-1.105206579	2.82E-12	-0.111373085	0.655618111	-0.280960515	0.003156507	-0.030857291	0.943658572	-1.712330498	0.020992395	-0.151466602	0.428132999	0.082218074	0.682193367	0.067302693	0.724840361
Cdh6	0.228767677	NA	-0.004063374	0.945414066	-0.080868222	0.71402855	0.028117692	0.697573478	-1.091780294	0.782832746	-0.034433173	0.632794556	-0.179425297	NA	-0.331328305	NA
Cdh7	0.033023084	NA	0.050573227	0.485621206	-0.049260494	0.671316985	-0.148963602	0.539736843	0.690152695	0.728578776	0.17708887	0.553813878	-0.171675984	NA	-0.170634599	NA
Cdh8	0.144921754	NA	0.01939666	0.690888506	0.013208686	0.970111727	-0.024846051	0.888937726	1.673984235	0.354707258	0.033519942	0.646766677	-0.3362654	0.068450451	-0.453053716	0.021990617
Cdipt	-0.138821252	0.599415884	-0.069031833	0.616569206	0.046515998	0.827640084	0.062580798	0.73955376	-0.064111856	1	-0.112409757	0.433572538	-0.217871702	0.312416234	0.112664803	0.583045691
Cdk10	-0.179981906	0.540932408	-0.003346787	0.989313923	-0.215644539	0.039797706	-0.132108257	0.687896488	-0.426215914	0.772438203	-0.705008412	0.000656029	0.020354408	0.912738043	-0.723951561	4.45E-05
Cdk2	0.176802675	0.610171075	0.067666381	0.556786517	-0.043487713	0.799500365	0.111545758	0.654278746	0.357780258	0.836550959	0.238649685	0.045475328	-0.161572427	0.423709847	-0.418525636	0.029657064
Cdk2ap2	-0.312148493	0.355807775	-0.421118941	0.030502547	-0.290706696	0.091116271	0.016746183	0.907960422	0.740091421	0.760049011	0.006000042	0.946689903	-0.185926818	0.579607932	0.292847631	0.364756983
Cdk5	-0.036806479	0.937929627	-0.160986992	0.189929506	-0.020528163	0.915272072	-0.113521361	0.539871613	-0.714419453	0.671008346	-0.123655381	0.249781184	0.163080673	0.489632771	-0.461761128	0.040717289
Cdk5r1	-1.076887047	0.000111377	-0.174314801	0.008921817	0.256684251	0.071973846	-0.393555855	3.93E-05	-2.024233817	0.007161191	0.143119411	0.032286226	-0.141592358	0.590665267	-0.876652009	0.00049786
Cdk5rap1	0.152575126	0.74001838	-0.245248042	0.026251726	0.008896628	0.982746867	0.156417784	0.116893375	0.667849689	0.708370984	0.15274189	0.084906089	-0.794392346	0.012873132	-0.158109774	0.605965131
Cdk5rap3	0.106813768	0.791852537	-0.283506191	0.142598542	-0.141979312	0.252508153	-0.196271429	0.214774602	0.12159621	0.996053934	-0.950687501	0.000468006	-0.020596991	0.926072081	-0.125358969	0.553576853
Cdk6	-0.276120528	0.532182263	0.021647665	0.697766764	0.2523045	0.037081641	-0.131762792	0.688271188	0.276365153	0.832103698	0.831122709	0.000174586	0.298654452	0.316036846	-0.277104778	0.332186375
Cdk8	-0.371980582	0.257367565	0.1277816	0.20819678	0.246904426	0.126874503	0.237441853	0.083988124	0.525813399	0.661966383	-0.002736482	0.991069916	0.300341953	0.222881566	-0.253456722	0.281688351
Cdk9	-0.200644623	0.281226744	-0.291946342	0.13029596	-0.122382744	0.29229039	0.151506177	0.442781786	0.042291481	0.998147548	-0.143325026	0.482567726	-0.018322099	0.899149073	-0.192529692	0.16121761
Cdkal1	-0.374669432	0.055411524	-0.106226483	0.475378398	-0.026797968	0.843610246	-0.167490539	0.224144816	-0.180705997	0.899604379	-0.410905092	0.00354063	0.031321058	0.848692065	-0.159532873	0.30697316
Cdkl1	-0.16202872	NA	-0.121499882	0.256640243	-0.043496163	0.747442857	-0.016384185	0.963077243	0.755877837	0.886119025	-0.076023766	0.264383939	-0.164995923	NA	-0.142116449	NA
Cdkl2	0.368513004	NA	0.177000939	0.109124709	-0.038529598	0.957217015	0.08824209	0.75088209	-0.351009882	0.938089358	-0.127374888	0.458351353	-0.301954809	0.207061441	-0.16766062	0.509344706
Cdkl3	0.465392573	0.391836062	0.01339835	0.837978445	0.031351067	0.847603562	-0.070761509	0.586612507	-0.121685533	0.981651405	0.027606292	0.914425938	-0.299053567	0.403196459	-0.606575432	0.079846012
Cdkl4	-0.282800291	0.673900163	-0.10480628	0.364446742	-0.03978874	0.792638102	0.009478644	0.930880434	0.062338207	1	-0.035014036	0.750635408	-0.264607993	0.500341527	-0.133341154	0.729223435
Cdkn1a	-0.819539211	0.056706982	-0.189243545	0.5420145	3.08894836	5.76E-09	1.33594086	1.21E-05	1.144198909	0.334789637	2.872277672	2.06E-11	0.408256083	0.256111877	0.428125253	0.218503094
Cdkn1b	-0.751042608	8.35E-06	-0.422652124	0.300801699	0.155583774	0.202349486	-0.03738715	0.885168424	0.113292192	0.969557084	-1.414097699	2.68E-05	-0.029840336	0.863801508	0.002047581	0.990122938
Cdkn1c	0.474258518	0.38624315	-0.05269918	0.946450592	-0.517939656	7.06E-06	-0.258056897	0.011209742	-1.752457866	0.344697149	-0.423233522	0.031039733	0.504773644	0.180055209	-0.154845006	0.672707609
Cdkn2aip	-0.3312728	0.163864978	-0.770129501	1.07E-05	-0.08344615	0.70568859	-0.420936358	0.001849237	0.089134922	0.990462097	-0.260821874	0.089249286	0.316186255	0.217110252	-0.110765984	0.651097265
Cdkn2aipnl	-0.121163523	0.746571833	-0.080203296	0.735040923	-0.053657806	0.704507892	0.227455307	0.332117266	0.886276436	0.50233951	0.419572383	0.0410184	-0.084453088	0.743399096	0.3975798	0.106371845
Cdkn2b	0.030817077	0.977430107	0.009156256	0.903341341	0.487982885	8.77E-06	0.146663931	0.210863659	2.564639978	0.395238873	0.033190752	0.702270138	-0.300447362	0.43047655	-0.399016322	0.299749888
Cdkn2c	0.480798596	0.301352529	-0.046131546	0.675377566	0.489563279	2.55E-05	0.162791781	0.280938377	1.596078347	0.571776781	-0.06976435	0.244164665	-0.918978017	0.018554452	0.203356775	0.593672805
Cdkn2d	0.729086382	0.172029601	0.460458462	0.087905265	0.340515521	0.027689536	0.121312074	0.61117249	0.682642101	0.665238853	2.190978401	2.73E-10	-0.429528408	0.256869332	-0.026217944	0.94322505
Cdo1	1.322627375	0.029640897	0.112127356	0.66968723	0.327999002	0.00422052	-0.007889249	0.946587267	1.484765427	0.089769424	0.078343305	0.336682139	-0.219288109	0.559127973	0.172126145	0.651043117
Cdr2	1.092663931	0.020650993	0.125909117	0.298706196	0.08058649	0.512392713	-0.057461117	0.636558298	0.419132998	0.859964562	0.052276219	0.482567726	-0.333987828	0.389421303	-0.00446096	0.990614501
Cds1	-0.577381606	0.020244942	-0.297207909	0.159842464	-0.292724637	0.211634951	-0.173683715	0.133304984	-0.597269005	0.492929777	-1.099866557	2.61E-07	-0.070916137	0.71948768	-0.399788701	0.033536856
Cds2	-0.092867672	0.627330666	0.046058792	0.442976065	0.020442585	0.922387806	-0.197987374	0.310291889	-0.073302689	0.96361025	-0.105947864	0.626175344	-0.331711028	0.003066997	-0.074191747	0.485015859
Cdt1	0.603877198	0.161476158	0.113575851	0.325558684	0.031586449	0.902437609	0.081678063	0.62772988	1.793788905	0.196087628	-0.159094256	0.106213071	-0.067942458	0.825500281	0.215890185	0.464746508
Cdv3	0.503157314	0.0048792	-0.058671408	0.782025457	0.082325375	0.536653146	-0.01017568	0.960834711	0.386848893	0.686511028	0.508996344	0.000404723	-0.024291368	0.877518196	0.365911763	0.014495339
Cdyl	-0.437238529	0.059979258	0.257355071	0.014821139	-0.089639173	0.769059954	-0.034305932	0.908956191	-0.408153185	0.78671667	-0.012688712	0.916182612	-0.133086868	0.432678688	-0.312394583	0.052870238
Ceacam18	0.218260061	NA	0.037462924	0.852296331	-0.008253801	0.951191567	-0.16451185	0.122916216	-0.512857795	0.579548808	1.432889238	6.83E-06	0.103861249	0.720612585	-0.318531398	0.294708338
Cebpa	-0.147564194	0.642736324	0.094266435	0.450559063	-0.069059962	0.709363345	0.096043956	0.439043622	-0.16320762	0.933053982	-0.042218109	0.711141264	-0.075580742	0.73406018	0.27266742	0.198556825
Cebpb	-0.162890852	0.706290849	0.122236677	0.189939403	0.090106246	0.709018029	0.184738873	0.222640846	1.37411753	0.307575846	1.6259916	4.36E-10	-0.140315987	0.631307492	0.459156622	0.101153653
Cebpg	-0.148730424	0.488098158	-0.218187645	0.183154936	-0.009765986	0.972610606	-0.076674753	0.806367877	0.367362047	0.694741793	-0.255845898	0.223663156	0.094288841	0.640146438	0.016568432	0.931263627
Cebpz	-0.448460827	0.002007686	-0.028716693	0.848885267	0.009829091	0.979309298	-0.115180381	0.132508932	-0.755140119	0.276710875	-0.100015535	0.28152536	-0.039239219	0.749365958	-0.048271426	0.678984675
Celsr2	0.309306009	0.709020204	0.041624691	0.503809953	0.358594629	0.040165337	-0.03258989	0.716547912	0.057046015	1	0.061115015	0.461237272	-0.280086196	0.472544585	-0.415481819	0.287815264
Celsr3	0.791213052	0.222297547	0.316001514	0.086879544	-0.12119607	0.455105322	-0.048362016	0.922012986	0.324326615	0.891497435	-0.024347189	0.838861533	-0.229619328	0.468609185	-0.374361622	0.255436224
Cend1	0.59217764	0.417045737	-0.02556711	0.640588587	-0.070312794	0.42700584	-0.042945158	0.543940286	2.933219872	0.230575428	0.048204047	0.581592824	-0.178763018	0.534102014	0.116077031	0.700522902
Cenpa	0.905973977	0.08734766	0.099067492	0.604184605	0.040370186	0.934717945	0.605534148	0.000140713	1.645825228	0.362907421	0.001367634	0.994053333	-0.289142158	0.465820515	0.191799367	0.625411678
Cenpb	1.35706925	6.81E-15	0.037091567	0.901719353	0.314397742	0.089834684	0.056031747	0.835138107	0.676244754	0.547070027	0.248636649	0.078582544	-0.103216187	0.576516863	0.508200153	0.003775342
Cenpc1	-0.146843249	0.758606852	-0.004941066	0.945316947	0.108585916	0.709860049	-0.012022991	0.877270701	0.025529981	1	0.009730302	0.898396154	0.06700877	0.802776831	-0.352350746	0.169998879
Cenpe	1.198109505	0.001552911	0.000960331	0.988559536	0.655067267	0.030301088	0.072276717	0.38300086	2.497772223	0.003958903	-0.009608269	0.899727211	0.17616047	0.612154448	0.404275519	0.227888768
Cenpj	-0.050155512	0.93018459	-0.050358663	0.685924191	0.110232596	0.633383874	0.082948955	0.615931812	0.386553876	0.792273834	-0.093303915	0.340023041	0.113342411	0.702965161	-0.41377229	0.146833614
Cenpk	0.539657312	0.438546994	0.057961988	0.639116053	0.072936431	0.590251733	0.143364293	0.271933821	1.266854154	0.572214036	-0.039620818	0.621781121	-0.097486231	0.784239272	0.127725525	0.726108072
Cenpl	-0.407840245	0.544704724	0.346164566	0.115691438	-0.019010341	0.92166986	0.207732646	0.589767964	-0.195605943	0.860740513	-0.479328333	0.071611093	0.079029032	0.834978308	0.072413574	0.844589359
Cenpo	-0.372726088	0.302557353	0.010575089	0.871453251	-0.255299114	0.001664095	-0.030678978	0.791354992	0.058218546	1	0.021180665	0.805548609	-0.066073324	0.784253778	-0.142632889	0.535643753
Cenpp	0.378632802	0.532482032	-0.100484821	0.400988773	0.034845482	0.79021744	0.061972984	0.683480697	-0.663720236	0.810163442	-0.027661824	0.845670639	0.150723055	0.690088644	-0.496899427	0.177707479
Cenpq	-0.288273613	0.572464421	0.026055497	0.77990085	0.023962989	0.86752771	-0.035630746	0.741925208	0.782105211	0.658940583	0.003926353	0.97414353	-0.488002099	0.14559246	-0.046847721	0.884402962
Cenpt	-0.605504554	0.09180782	-0.002875622	0.993516154	-0.224488851	0.012433602	-0.087672745	0.800607192	0.355907772	0.869634697	0.213537176	0.241211609	0.251666295	0.403441729	-0.401696813	0.165174624
Cep135	-0.095001294	0.749451391	-0.086035456	0.523965569	0.017896094	0.965184095	0.045444389	0.900995536	-0.068213352	0.993804153	-0.404871733	0.051732105	0.297364243	0.129915232	-0.335581806	0.072983073
Cep164	0.479407865	0.097723294	0.121862052	0.576791008	0.036460547	0.856015675	-0.231997617	0.559572253	0.076556711	0.997240577	-0.49238708	0.015431841	0.124666026	0.613426064	-0.019297398	0.93472421
Cep170	-0.681697917	1.46E-06	0.017702959	0.667874944	-0.077546314	0.817398778	-0.493820117	0.002776331	-0.613734701	0.478238287	-0.991139864	5.24E-07	0.27752425	0.063199991	-0.328140021	0.020887051
Cep250	0.343130779	0.160507744	0.014350661	0.854101951	0.113574183	0.323549817	0.022910469	0.797023174	0.115445277	0.969557084	0.063025618	0.29152338	0.385647078	0.074547236	-0.261686499	0.204354725
Cep55	0.718170871	0.300391176	0.172643136	0.16909184	-0.021839814	0.968324622	0.191364379	0.001410773	3.436260445	0.000824421	-0.003422193	0.963855703	-0.448963966	0.241833075	0.111791475	0.772530253
Cep57	-0.065101945	0.852208665	-0.023842145	0.871453251	0.087562098	0.689389032	-0.000347218	0.999108673	0.151406694	0.954778409	-0.064166462	0.638852115	0.197827056	0.326479266	-0.069751439	0.716609579
Cep63	-0.279885412	0.37499646	-0.008749445	0.920304241	0.029856474	0.885389647	-0.053687172	0.856079243	-0.017516297	1	-0.536096909	0.005103136	0.553529645	0.014787907	-0.146435652	0.499259433
Cep68	-1.162078282	3.37E-10	-0.037455333	0.426383632	-0.905646774	1.40E-05	-0.368201752	0.001392517	-0.821793477	0.213780927	-0.479377038	0.004360948	0.000504864	0.99778585	-0.404252516	0.019580326
Cep70	0.121775084	0.722661616	-0.053584665	0.553922948	0.227677632	0.455377202	0.019221392	0.930034939	0.846072678	0.429171273	0.036236367	0.693130708	-0.30731306	0.212664784	-0.290568645	0.216788734
Cep78	0.508206292	0.273272575	0.02343903	0.799946957	0.090646798	0.633383874	-0.055015824	0.663875515	-0.417397321	0.827728631	-0.111426099	0.125876124	-0.731668664	0.041249068	-0.280052681	0.418795582
Cept1	-0.449929377	0.118316456	-0.004307263	0.964257963	-0.130131622	0.157391746	0.156554885	0.485740171	0.301663653	0.80910102	1.051942598	2.60E-08	-0.07301859	0.774587242	0.321765179	0.186248714
Cerkl	0.370011331	NA	0.208406322	0.102456258	0.056847863	0.535036402	-0.030234122	0.915165531	-0.046411765	1	-0.082612703	0.382119099	-0.12545419	0.606176203	-0.320983681	0.213197858
Cetn2	0.834968099	0.001503037	0.011445774	0.929420104	0.096910818	0.371909488	0.061050528	0.858814457	-0.140733977	0.965625559	0.014125007	0.958166018	-0.215791066	0.327850051	0.694157024	0.000895597
Cetn3	0.060234038	0.873143156	-0.182093461	0.319071987	0.066304179	0.770832896	0.037930274	0.810355597	0.221723094	0.864530728	-0.312034673	0.00099432	0.440434666	0.060828507	0.37888373	0.090951688
Cetn4	0.714976822	0.266939326	0.1792251	0.464552096	0.144143498	0.23025113	0.303707048	0.121066069	2.085938399	0.286488579	-0.02796412	0.820320947	1.067751083	0.006952302	-0.083124514	0.832538515
Cfb	1.160351791	0.000401995	0.008821908	0.956834991	0.428780488	0.000256238	0.96638099	3.92E-08	-0.709170587	0.707460982	0.051766096	0.701283263	0.110421389	0.716600198	0.80576934	0.005566354
Cfdp1	0.181879244	0.413384691	-0.072437795	0.498966104	0.058900967	0.610795337	0.017958208	0.960194661	0.764920748	0.517368418	0.173536223	0.393828112	0.663355582	0.008681973	0.540855846	0.025088618
Cfh	-0.404262377	0.000254824	-0.138230305	0.216901969	-0.090543644	0.827550444	-0.157087852	0.077117901	-0.275142522	0.76961543	-0.349056358	0.005911059	-0.108700406	0.328060934	0.214870338	0.041738725
Cfl1	0.961335593	3.26E-06	0.320826669	0.046326481	-0.212530277	0.198864769	0.360281948	0.327011297	1.13680689	0.221178086	0.654073816	0.00151094	-0.14094679	0.481593413	0.709284711	0.000199366
Cfl2	0.192791161	0.675138918	0.342957702	0.056281809	0.205564908	0.010912314	-0.135203479	0.530125191	0.429831047	0.745344284	-0.214026539	0.145821553	-0.257650414	0.366385829	-0.531438062	0.051807656
Cflar	-0.377138007	0.080773012	0.04871867	0.794091441	-0.011680914	0.957766882	0.016570876	0.937429145	-0.104404423	0.917014927	0.051308829	0.730241112	0.244455704	0.157870372	-0.193955054	0.238976647
Cfp	-0.031391618	0.976027978	0.215144749	0.049571329	-0.95689216	0.024402914	-0.066149083	0.83966363	-0.618243621	0.844807076	0.192953998	0.152910779	0.009375819	0.981134335	0.079681719	0.839184649
Cggbp1	-0.573726515	0.006628194	-0.140424884	0.05969391	-0.285696875	0.071434579	-0.091628772	0.498451906	-0.388663798	0.692698291	0.084231888	0.581001153	-0.329929212	0.111493414	-0.117010923	0.553218621
Cgrrf1	0.114430271	0.807949149	-0.211919347	0.068934139	-0.295305416	0.051864198	-0.13679365	0.132262575	-0.403538434	0.773522635	-0.354918634	0.035183009	-0.123381795	0.647499633	0.187175936	0.467718567
Ch25h	0.849598749	0.204899206	0.921685844	1.44E-05	3.063736124	4.31E-10	1.981362173	5.43E-13	4.854961167	1.98E-05	3.69289503	1.22E-08	-0.167405854	0.615482967	0.52240497	0.129568728
Chac1	0.303361173	NA	0.5425188	0.056281809	0.393600136	0.01120032	0.022534453	0.815257893	0.512086111	0.871765701	0.746230895	0.000531295	-0.045722547	NA	-0.08356782	NA
Chac2	0.267903663	0.603111917	-0.049148342	0.438580136	-0.232754445	0.112239687	0.042458158	0.828228636	-0.467458369	0.911929613	-0.131494252	0.124788792	-0.072814719	0.832405557	-0.20172763	0.543402772
Chaf1a	0.928603107	0.094091453	0.025435474	0.565843448	0.011737055	0.980637803	0.090123958	0.140551997	0.525294881	0.704280361	0.032836277	0.716008359	-0.12770771	0.741435164	-0.015801123	0.966681078
Chaf1b	0.547940924	0.453559132	0.100862683	0.064731168	0.656481365	0.007581654	0.025815677	0.786137899	1.81676841	0.282663822	0.037874377	0.690191397	-0.150118013	0.657629204	-0.126892811	0.716357768
Chat	0.254249606	NA	-0.037945425	0.667874944	0.046236322	0.65349669	-0.062227277	0.848172185	-0.162650524	0.894702655	-0.041775105	0.878534788	-0.131449406	0.436520034	-0.144568287	0.425752055
Chchd1	-0.108886027	0.853194664	-0.013446868	0.950907323	0.101557699	0.268507234	0.028373714	0.911640122	0.775169888	0.708331744	0.36128835	0.083951342	0.188729143	0.569435844	0.195258525	0.540940488
Chchd2	0.829231172	0.000969025	0.017941697	0.807110552	0.033331229	0.848045548	0.005333661	0.960711581	0.572503669	0.651328978	-0.005787207	0.946689903	-0.447592891	0.134133477	0.53984746	0.059111146
Chchd3	0.29462315	0.239942295	0.105533161	0.641194097	0.140303753	0.567699177	-0.008703097	0.985918828	-0.319971124	0.869148521	-0.209305617	0.111150524	0.374715682	0.056917711	0.353010746	0.059585509
Chchd4	-0.213635634	0.699313521	-0.075458099	0.513575092	0.081689607	0.534064147	0.036102987	0.904375266	0.912166078	0.602845681	0.233053133	0.227651479	0.319771446	0.302626886	0.293256743	0.324667962
Chchd5	0.006601098	0.994847039	-0.112604326	0.469244081	0.353879836	0.074539813	0.086106676	0.828402214	0.058873263	1	-0.079946933	0.319412287	-0.19363946	0.590887078	0.055403167	0.873669191
Chchd7	-0.009403141	0.990953653	-0.125302485	0.259581469	-0.143505269	0.167485576	-0.083273368	0.82680918	-1.258160881	0.301681969	-0.429450463	0.003835455	-0.394081715	0.22559604	0.255687692	0.41208952
Chd1	-0.07633067	0.764148781	-0.108112786	0.390050837	0.035686474	0.942953044	0.042549546	0.861892132	0.034401712	1	1.22704063	2.09E-08	0.109117778	0.510235004	-0.050373918	0.74926933
Chd1l	0.282422978	0.42597509	-0.035399634	0.868678415	0.087028286	0.294744495	-0.033245896	0.812095248	-0.106607711	0.975937702	0.004886054	0.983985245	0.078116457	0.742609867	-0.248775831	0.273355767
Chd4	0.516981933	4.23E-06	-0.036978633	0.70968529	0.499486342	0.024517358	0.144791602	0.597724097	0.69839231	0.462624753	0.856173033	0.00016596	0.13595963	0.356682808	0.213829352	0.12721482
Chd5	0.524549593	0.484845355	0.120356354	0.62268486	-0.051848368	0.742661841	-0.013055413	0.937429145	0.347848857	0.870299508	0.008150394	0.931911587	-0.135190889	0.721543005	0.173193419	0.651507824
Chd6	-0.32009605	0.167288857	0.01868363	0.779313482	-0.196313636	0.234874033	-0.180403775	0.470700377	-0.541414451	0.528632813	-0.234253399	0.114497993	0.374799923	0.064923065	-0.380367908	0.049316405
Chd8	-0.024595116	0.925915584	0.004371525	0.979636963	-0.077648557	0.475957922	0.092167104	0.661040451	-0.110004767	0.963244205	-0.148966279	0.504946244	0.23419962	0.118608652	-0.105472343	0.459807094
Chek2	-0.143189528	0.693066472	0.100006861	0.84049205	0.044964658	0.795192088	0.13928149	0.396965717	-0.190709749	0.842021826	-0.02829844	0.916245652	-0.351427876	0.156992529	0.048918287	0.835893235
Cherp	0.254371023	0.097513933	-0.027530949	0.892545019	-0.063402931	0.661703245	0.097268337	0.55835486	0.377815816	0.792847854	0.057287142	0.703945215	0.011191514	0.927928703	0.015770895	0.893218989
Chfr	-0.053021327	0.84365992	0.014388406	0.897037775	-0.193287283	0.075861018	-0.107425008	0.586330439	-0.107056066	0.967648403	0.004016145	0.987116812	0.196464928	0.163322041	-0.174062134	0.194366343
Chgb	0.909464346	0.173585061	0.00748893	0.940511068	-0.471221471	0.003871444	-0.305523471	0.49312294	-0.166420813	0.952621732	0.071078766	0.889218193	0.000294231	0.999317629	-0.264530516	0.454758147
Chic2	-0.405605851	0.049716597	-0.059141582	0.776389419	-0.067040697	0.783254715	-0.157136283	0.139464946	0.04520279	1	0.038032264	0.798335007	-0.377852557	0.044454089	0.063288128	0.722891316
Chka	0.040136343	0.927287566	0.044752107	0.719446092	0.277952323	0.221335086	-0.041844284	0.615931812	0.254481168	0.826697756	-0.037090635	0.610984367	-0.006142686	0.981030899	0.226377623	0.35881229
Chkb	-0.197430684	0.753168767	-0.141437602	0.213469297	-0.170911597	0.191188789	-0.061596534	0.806367877	-0.501956251	0.639904495	0.185875624	0.40635301	0.517279346	0.123762447	-0.407735017	0.209121925
Chl1	0.948962394	0.117030867	-0.066651611	0.468073655	-0.084739978	0.272977421	-0.083074872	0.790480722	-0.198964569	0.852847725	-0.102040911	0.231193855	-0.625085815	0.036411416	-0.47250707	0.130355009
Chm	0.00062856	0.998797499	-0.052220758	0.133090092	0.043981313	0.822962206	-0.208104593	0.132480025	0.173801103	0.940899906	0.2230174	0.417237525	-0.025184703	0.891203115	0.041514107	0.812575332
Chmp2a	0.396252165	0.084915779	-0.189251128	0.396826734	0.184661064	0.022192363	0.039928619	0.789494042	0.281394159	0.848547644	0.029608942	0.723797913	0.153757887	0.397887627	0.506183117	0.003417764
Chmp2b	0.272345892	0.323032532	-0.117834451	0.312425992	-0.006088688	0.975357362	-0.142107661	0.396987829	0.522638913	0.626222423	-0.140072329	0.422569857	0.029770404	0.881284819	0.21403161	0.259110581
Chmp4b	0.847711577	1.31E-06	0.102648341	0.4186555	0.013118785	0.925254106	0.004098146	0.982302791	0.768019275	0.466669593	0.193754485	0.027338567	0.287166573	0.136824332	0.716880053	9.52E-05
Chmp5	0.095244448	0.781569365	-0.045518591	0.762280591	0.05225485	0.732786456	0.053009432	0.80815796	0.11334994	0.962825525	-0.272623683	0.011424959	-0.006920089	0.973059275	0.315891911	0.105254076
Chmp7	-0.074210205	0.828053793	0.040721396	0.760369888	-0.031025238	0.887575062	-0.23577212	0.084425493	-0.36277868	0.853177712	-0.312605756	0.088768244	-0.149552285	0.482818731	0.120192295	0.553494794
Chn1	0.88564106	0.172029601	-0.000792391	0.983032474	-0.206972527	0.045523826	-0.024077415	0.759214016	0.746147862	0.800981053	0.029127238	0.645693537	-0.605107463	0.110547833	-0.010395047	0.978390833
Chn2	-0.691868513	8.18E-05	-0.366791404	0.050284878	0.289717173	0.051698849	-0.414204113	0.00443685	-0.222202748	0.87444599	-0.114663201	0.270868828	0.295897228	0.040427501	-0.215990719	0.11585129
Chordc1	-0.527560377	0.07714065	-0.118629872	0.383162025	-0.282615875	0.058036721	-0.037932817	0.877270701	-0.243480597	0.864530728	0.118584859	0.218746469	-0.177282037	0.548204475	0.312610452	0.269103988
Chpt1	0.326863624	0.375521045	-0.024865908	0.871765877	0.394394395	0.006460713	0.005042058	0.986999615	0.573448498	0.675634065	-0.00254059	0.980425963	-0.11306614	0.648359493	-0.015634951	0.947277584
Chrac1	0.099675206	0.786546243	0.058233701	0.685131661	0.215068696	0.051698849	0.068082416	0.64591558	-0.322767072	0.892556832	-0.007550139	0.959665906	0.155438095	0.487620921	0.41599476	0.051127377
Chrd	0.645170827	NA	0.205539777	0.366195834	0.050677065	0.862079562	-0.051648103	0.452179078	3.612272727	0.396702956	-0.004902028	0.963855703	-0.145485467	NA	-0.187812336	NA
Chrna2	0.138274151	0.877744354	-0.044492415	0.392436951	-0.052819529	0.906517594	-0.019920291	0.910050066	-0.128748484	0.967648403	0.032516303	0.765712544	0.01421223	0.969168432	0.036695956	0.921884716
Chrna4	0.13875738	NA	-0.008980393	0.928476417	-0.017329597	0.85687676	-0.0580358	0.750008738	-0.058383197	1	0.041701354	0.704748701	-0.237467695	NA	-0.290272081	NA
Chrnb1	-0.924625225	0.10156425	-0.08258904	0.655582919	0.017242359	0.883196361	-0.007037411	0.971586507	-0.585157194	0.740017	0.038836	0.736212562	-0.200158566	0.595139054	-0.635816993	0.082934305
Chrnb2	0.823751082	0.212719729	-0.045837585	0.726720976	-0.037283554	0.749175416	-0.091738614	0.658631056	-1.316188534	0.420906971	-0.080680965	0.643941137	0.038308629	0.916119924	-0.289315454	0.43530467
Chst1	2.366622891	1.24E-14	1.088254024	3.01E-07	-0.217619189	0.265925641	0.898625932	1.02E-05	0.388637289	0.675634065	-0.605670051	0.000131615	1.166298621	0.000119711	0.831205254	0.004285194
Chst10	0.190789302	0.666245859	0.001601814	0.98330851	1.521500244	7.47E-08	0.109732253	0.565459155	1.460706445	0.298750006	-0.003895305	0.97704397	0.326614232	0.298971123	-0.562882718	0.0636342
Chst11	-0.184083312	0.530459944	0.119451164	0.473541499	1.039211912	3.17E-07	0.273846692	0.357761919	2.057453255	0.000132994	0.415007147	0.027905163	0.046911112	0.805289906	0.10531335	0.560838112
Chst12	-0.367863843	0.18152487	-0.033059067	0.834138707	0.265262045	0.185457892	0.000576577	0.997001916	0.592417589	0.776914273	0.063354184	0.441968378	0.099214562	0.707274085	0.074007528	0.769449719
Chst14	-0.29659119	0.524982013	-0.00980141	0.955186098	-0.202307263	0.08999448	0.083128451	0.781271693	0.962587188	0.692698291	-0.051613928	0.848179151	0.512281302	0.081488842	0.022944122	0.93517817
Chst2	4.502244616	2.61E-54	0.098513756	0.006162236	1.261637144	9.01E-07	2.261567199	1.08E-14	0.125602954	0.939564201	-0.107273474	0.721739922	-0.873847039	0.006665716	2.384682112	9.78E-15
Chst3	0.451241601	0.5139687	0.048603244	0.7173028	2.532679101	1.62E-07	-0.057709367	0.664761175	0.420572373	0.648700667	0.034652921	0.678841758	-0.3145467	0.308291335	-0.323112572	0.315319734
Chst7	-1.672709213	1.35E-10	-0.253286646	0.083089818	-0.950748514	3.83E-06	-0.333377976	0.073335244	-0.500131934	0.887521519	1.088712116	6.88E-06	-0.099681032	0.715547583	-0.105474484	0.686822272
Chst8	0.10474399	0.855902567	0.173038926	0.393078848	-1.120874111	6.34E-06	-0.13700686	0.239039329	-2.534193605	0.030879567	-0.34722524	0.009343503	0.030849246	0.914991812	-0.410645594	0.138348066
Chsy1	-0.30895976	0.138237853	0.352153775	0.140407061	-0.684181835	0.000179465	-0.404862423	0.052334779	-0.537911702	0.574465257	1.072926587	6.02E-08	0.012906228	0.939229801	-0.492802484	0.002223204
Chtf18	-0.244607834	0.776319653	0.006006018	0.951601975	0.00971444	0.963894681	0.198695018	0.176259773	1.490169089	0.465693354	0.019814648	0.866913394	0.132082034	0.738552717	-0.182901194	0.641976607
Chuk	-0.302273017	0.17589228	-0.035446749	0.938718163	-0.15671649	0.556591172	-0.112515318	0.529114975	-0.549326109	0.534237565	0.101852628	0.571246301	0.334414545	0.07101868	-0.350014468	0.047433031
Churc1	1.009559623	0.004178028	0.140600901	0.363254055	0.237238803	0.057958056	0.213782418	0.267269551	-0.106472484	0.934770548	-0.343749443	0.076175527	0.557136388	0.09135197	0.482653017	0.128646961
Ciao1	-0.223530811	0.52378778	-0.119464429	0.324061211	-0.08712272	0.442872747	-0.009275532	0.981785444	-0.211597538	0.903005063	0.062300053	0.71449778	-0.393704663	0.19172524	0.169490967	0.557540455
Ciapin1	-0.274939786	0.354475197	-0.004312688	0.983362258	-0.017464671	0.911377298	0.029421135	0.900236792	-0.711434953	0.543655137	-0.091673979	0.718482112	-0.439335347	0.048859863	-0.056971799	0.78777838
Cib1	-0.19769117	0.512345832	-0.354209429	0.001013859	-0.752767627	3.87E-06	-0.11493815	0.420251219	-1.236587766	0.565772445	-0.065880139	0.611623051	-0.281760731	0.185755295	-0.14814539	0.464660605
Cib2	0.258073104	0.608447821	0.059846856	0.759407873	0.029536718	0.917350099	-0.195068264	0.247485613	0.504940882	0.853177712	-0.419374067	0.018862465	-0.234946656	0.432672584	0.032075277	0.910845002
Cic	0.04435476	0.86235532	0.047701095	0.914068738	-0.127051785	0.234353029	0.008709494	0.980425251	-0.141818227	0.951651526	0.207674037	0.209064989	-0.182054425	0.198007406	-0.169764619	0.206505982
Cideb	-0.013559256	NA	-0.007567555	0.949644829	0.142465356	0.776762928	0.050594617	0.730621247	-1.015531331	0.781613045	-0.009972831	0.930669006	0.053919361	0.823108554	-0.009468895	0.970475522
Cirbp	0.916202761	0.012503621	0.745204147	0.004095722	0.153108007	0.657490637	0.051719383	0.913175573	-0.324522756	0.868444003	-0.637263452	0.000249693	0.098463877	0.767917942	-0.521919007	0.104578676
Cirh1a	0.494482943	0.10126651	0.013665856	0.943427632	0.059908548	0.633307639	-0.036461415	0.917821769	1.075954259	0.202874714	1.331965711	1.36E-07	-0.3523659	0.371566326	0.00560943	0.988462704
Cisd1	0.437150476	0.378074321	-0.2144242	0.043536718	-0.065432038	0.571633026	-0.117955388	0.730182969	1.138321583	0.561674019	-0.265033539	0.205424011	0.083510092	0.799095944	0.219231146	0.487159856
Cisd2	0.263437771	0.408283743	-0.073472059	0.586549978	0.220180392	0.036569778	0.063306374	0.805334303	1.463736085	0.07109084	0.253805996	0.227664308	0.092164454	0.674119235	-0.152655229	0.465128287
Cish	0.608880858	0.396091033	0.099749749	0.292915515	1.18668777	3.04E-05	0.0002197	0.999108673	2.281241124	0.531772147	1.933099833	4.35E-09	-0.357430004	0.288623572	0.15229616	0.661595585
Cited2	-0.270961965	0.496873947	0.015773966	0.717314584	0.602882107	0.005989156	-0.012611307	0.906255344	0.005190093	1	-0.002118466	0.98426134	0.456288998	0.080058759	0.275664585	0.268557846
Ciz1	-0.04290528	0.859620586	-0.062218535	0.820296287	-0.053778298	0.828733625	0.130838057	0.526672634	0.005538896	1	-0.360260896	0.009977921	0.368611135	0.028771619	-0.136483236	0.394972798
Ckap2l	0.599807165	0.255313471	-0.003969657	0.943463814	0.13207531	0.322093689	-0.006782583	0.9648354	1.702945711	0.069546248	0.005682933	0.964846451	-0.132508647	0.713877045	0.364265146	0.297064083
Ckap4	-0.607038264	0.011055669	0.106820626	0.751053004	-0.167270049	0.396528604	-0.007561274	0.986999615	0.405536004	0.717171006	-0.753234001	8.42E-06	0.621781342	0.004906619	-0.064933736	0.758237321
Ckap5	0.388753759	0.012455541	-0.064183895	0.712612054	0.133768028	0.36458366	0.03643141	0.880923318	0.502161746	0.639904495	0.040026914	0.765753122	-0.020166277	0.875040517	0.238215103	0.050293216
Ckb	-0.290943759	0.263106621	-0.164677012	0.313007039	-0.618395993	7.53E-05	-0.261737802	0.000345156	-0.193286083	0.907749705	-0.712366204	1.12E-08	-0.080435248	0.694622961	0.047730229	0.806771135
Cklf	0.284430932	0.501369811	-0.145241262	0.231418182	-0.290045406	0.008717721	-0.095313411	0.654066334	-0.259642539	0.843599443	0.160110777	0.353415287	-0.046063841	0.876923122	-0.036174313	0.899007934
Ckmt1	0.880284682	0.182777715	0.066495002	0.460485619	-0.349215182	0.069618393	-0.035410297	0.937837448	-0.891507935	0.625785861	0.031683151	0.908560555	-0.226748592	0.430315748	-0.429926104	0.153663644
Cks1b	0.484025824	0.527113828	0.400952393	0.06571622	0.110846677	0.715722522	0.605820281	0.002352003	1.386080325	0.287238438	-0.141080522	0.545266378	-0.254065316	0.485653254	0.264010162	0.477469326
Cks2	-0.013217147	0.989818543	-0.047690942	0.876614291	0.115760609	0.709649422	0.182385831	0.029064004	-0.266700862	0.860211021	-0.026641636	0.930667109	0.295567325	0.444765945	0.446224945	0.237654769
Clcc1	-0.482075585	0.003949338	0.012066642	0.897871403	0.002022528	0.991471526	-0.046171895	0.814252074	0.276731717	0.847367944	0.002082456	0.990608821	-0.029361206	0.841639897	-0.007458473	0.957378004
Clcf1	-1.191106336	0.057580247	-0.057780519	0.293153636	0.528442771	0.012651448	-0.068619819	0.410821592	-0.58697678	0.786682845	0.062140674	0.563930649	0.280890286	0.468611109	-0.358469467	0.344463784
Clcn3	0.001152207	0.997765754	-0.504497685	0.101021898	0.054879078	0.836655167	-0.025410534	0.910050066	0.041309607	1	-0.079820703	0.70787785	0.118603431	0.361811423	0.031230681	0.800454853
Clcn4-2	-0.406529217	0.011243753	-0.022802232	0.929420104	-0.242356618	0.038120658	-0.047802019	0.809257199	-0.373036944	0.732619067	-0.09224854	0.70787785	0.122063597	0.35794681	-0.119527057	0.34358203
Clcn6	0.538370382	0.031034745	-0.002690385	0.956834991	0.002222676	0.994059077	-0.063229403	0.664761175	-0.35005757	0.77100999	-0.030701344	0.717818143	-0.404637749	0.056963021	-0.132924997	0.510499476
Clcn7	0.449345707	0.001569499	0.269780121	0.015208072	0.217416475	0.199494697	0.193813064	0.124148891	1.581859143	0.081997218	-0.212354253	0.065776856	0.073590732	0.588248282	0.299104044	0.020386936
Cldn11	-0.678347509	NA	0.326168895	0.396438557	0.630516723	0.001420621	0.118886631	0.80401857	-0.573350596	0.798698333	0.262526214	0.576977434	-0.144912136	0.50986775	-0.232117707	0.321879057
Cldn12	-0.025569543	0.979036435	0.084252109	0.600502869	0.263517604	0.05140436	-0.301380018	0.18988276	1.254981095	0.331426914	0.478914544	0.005469729	-0.668403407	0.088104927	-0.093187441	0.808286276
Cldn14	0.265477934	NA	-0.014206191	0.804145651	0.063945483	0.777371726	-0.035787914	0.532426501	0.754295403	0.933038902	0.106114565	0.34967588	-0.140232501	NA	-0.204487972	NA
Cldn5	0.287389169	NA	0.051709448	0.588876699	0.13389703	0.630580844	-0.128863032	0.279859516	0.755745443	0.862151337	-0.105805104	0.454973084	-0.066641061	0.438041352	-0.052542985	0.572912394
Clec12a	1.540677086	7.59E-05	0.032806033	0.391065516	-0.010093602	0.948014292	0.004553528	0.965884339	3.931271892	0.007567408	0.006786567	0.938949156	-0.092384677	0.815603536	0.557921619	0.155963928
Clec16a	-0.206548849	0.511590356	-0.003389053	0.990666112	-0.068766691	0.709860049	0.117162138	0.567814899	-0.050070518	1	-0.158719727	0.520165585	0.250924486	0.252145343	-0.233067051	0.2647935
Clec1a	1.002959002	0.105814883	0.414107606	0.000238249	1.072385305	8.07E-07	-0.031468872	0.861513901	0.582903624	0.806020226	0.156447106	0.256329173	0.101497119	0.777593144	0.82390945	0.024924812
Clec1b	0.46681613	0.546882373	0.140916673	0.530369569	0.222509696	0.483818988	0.215220928	0.160369517	-1.666577064	0.462624753	-0.41610416	0.102034903	-0.470094277	0.199014834	0.122183557	0.743518247
Clec2d	0.00020841	0.999752853	0.456369115	0.034797403	0.685714308	0.006895497	0.048516395	0.522554713	1.57340539	0.273815456	1.016783458	1.36E-06	0.351851678	0.209651164	0.692918454	0.009817272
Clec2i	-0.106022635	0.903581481	0.016063507	0.774178311	-0.048520105	0.825226215	0.254788978	0.009240924	0.242647034	0.933053982	1.030192693	9.93E-06	0.741456317	0.061280579	0.105059415	0.78926937
Clec4a1	0.617419589	0.303412468	0.251141487	0.004519004	-0.707963506	0.000729799	0.299818806	0.126675042	0.595449305	0.73101949	0.374261057	0.032719815	-0.063687952	0.869287404	0.353951331	0.34927645
Clec4a2	-1.213135505	9.84E-08	-0.013458441	0.776455919	-0.078322973	0.480563948	-0.005571285	0.960395021	0.033716522	1	-0.177719116	0.01193427	0.022253424	0.925180344	-0.077396669	0.73210242
Clec4a3	-0.293467617	0.182949481	0.030203614	0.907966138	-1.013091125	1.47E-06	0.22421567	0.212128626	-0.109422353	0.96962731	-0.547671733	0.000907933	0.133016805	0.442182288	0.246054192	0.134835601
Clec4e	0.686038048	0.231740604	0.011841996	0.787274804	-0.208747776	0.833586195	-0.019981804	0.778573452	1.041344614	0.753285065	-0.009127664	0.914409294	-0.411182636	0.16460937	-0.153769359	0.619421561
Clec5a	-0.460099767	0.007583859	0.010073064	0.96042942	0.029193624	0.881515435	0.078701252	0.697573478	-0.005633618	1	0.233422407	0.111150524	0.496798971	0.006720087	0.294921671	0.090944322
Clec7a	1.933276374	4.80E-20	1.809213719	2.45E-12	2.948959113	4.86E-08	2.841258996	2.03E-15	2.709441137	1.13E-09	-0.275526408	0.294270479	0.198903503	0.457483843	2.333414127	6.49E-20
Clgn	-0.171674563	0.753362046	-0.514119987	0.014812689	0.039936457	0.878989908	-0.103485411	0.738486856	0.423072039	0.813673456	-1.380465822	5.86E-06	0.076001798	0.799042432	-0.308868689	0.280907257
Clic1	-0.095649399	0.765991029	-0.068579245	0.496041792	-0.327028193	0.001642651	-0.063574417	0.684984915	0.277491849	0.836549109	0.012151333	0.94899178	-0.174763056	0.366308984	0.425926551	0.02065973
Clic4	1.208228643	4.36E-08	1.14156484	1.91E-07	2.262553131	2.41E-06	1.107229637	4.41E-08	2.536149443	0.002253061	2.895723389	1.63E-08	0.222833176	0.405806314	1.253928925	9.35E-07
Clint1	-0.04648971	0.823530489	-0.004936973	0.971571873	0.410621986	0.008756509	-0.060591786	0.596233214	0.667602408	0.531945058	-0.198486836	0.011568811	0.38968533	0.003046398	0.393267068	0.001647755
Clip1	0.276434976	0.015942612	-0.015924439	0.922858526	0.069419314	0.577402381	-0.108526933	0.71489385	0.449105427	0.712478727	-0.224754907	0.117580095	0.23333862	0.086420802	0.116932638	0.365902946
Clip2	-0.065675871	0.828053793	-0.014861411	0.840881509	0.217859167	0.10317717	-0.038996114	0.840066561	0.238273187	0.864157095	-0.014877234	0.87146576	0.282148133	0.143529518	0.048145404	0.793207323
Clk1	-0.872051523	1.31E-11	-0.136415213	0.386599611	-0.071538083	0.815056962	-0.180002125	0.159690408	-0.57982859	0.332134787	-0.457955668	0.001777075	0.054294286	0.717524249	-0.493023444	0.000551002
Clk2	-0.278227948	0.458693084	-0.114743708	0.440303765	-0.182491972	0.035565662	-0.133979062	0.353490278	-0.139455619	0.940949	0.043882937	0.904412399	-0.042282286	0.877245472	-0.662094622	0.01167942
Clk3	-0.356013713	0.22116146	-0.137043942	0.303427477	-0.076549461	0.748339624	0.061330703	0.71220699	-0.476725348	0.668071027	0.031865924	0.805771161	0.06145106	0.769323177	-0.366403091	0.066617122
Clk4	-0.714832394	4.99E-06	-0.074077103	0.549690074	0.073572374	0.574223109	-0.123340445	0.354078195	-0.294974697	0.774781726	-0.240067325	0.040027853	0.158096679	0.328795159	-0.462338824	0.002695593
Clmn	0.533335681	0.448060965	0.02949556	0.561408699	-0.036650961	0.888599005	-0.00932677	0.945222889	-0.110865177	0.938588487	-0.01071981	0.904683509	-0.650535802	0.085208245	-0.948855937	0.01309163
Cln3	0.395672998	0.026038802	0.098912968	0.619244319	0.02337428	0.917350099	0.150489978	0.338626923	0.145456486	0.948679999	-0.153530702	0.137747684	0.121393302	0.394849662	-0.117331434	0.387199651
Cln5	0.456684025	0.066136276	-0.000226954	0.998459996	-0.043063301	0.825086533	0.161283312	0.285048631	0.887254537	0.299957621	-0.262539532	0.045124981	0.023259675	0.905930019	0.387112921	0.038742441
Cln6	0.300259984	0.452730372	0.209372202	0.153412442	0.541129995	0.004441587	-0.064118262	0.684966907	1.567762267	0.080304818	-0.035493211	0.713808295	-0.373098527	0.263421348	0.368486464	0.250278353
Cln8	0.319348437	0.047115749	-0.016638574	0.866839479	-0.4845896	5.33E-05	-0.00079697	0.998318174	0.083769265	0.969801483	-0.24166144	0.010890538	0.003794521	0.98006717	0.081630724	0.571597939
Clns1a	0.334940079	0.080665358	-0.173383853	0.367698412	0.063100174	0.57076565	-0.016870279	0.949594988	0.407522091	0.69892222	-0.342381558	0.005485556	0.253370181	0.06914348	0.224105006	0.09062749
Clock	-0.027518293	0.919455446	0.012445769	0.959876197	-0.075762651	0.807668123	0.009454463	0.980425251	0.269796693	0.821894481	-0.115035583	0.150503759	0.007287247	0.961207314	-0.176787892	0.214561705
Clp1	-0.407779213	0.418901123	0.020320997	0.922795515	0.132241534	0.314291411	0.0080711	0.988342187	-0.18479467	0.950021066	0.228206522	0.159910636	0.408717613	0.1942255	0.031151371	0.918020403
Clpb	-0.087120125	0.788142589	-0.087890634	0.470455741	0.079303026	0.758991491	-0.044519811	0.594117461	0.021184666	1	0.00717506	0.945163258	0.346699138	0.107029638	0.264364387	0.197235088
Clpp	0.149271612	0.709679827	0.026403165	0.917205796	0.071649539	0.820691384	-0.172876504	0.290116238	0.487074581	0.836748713	0.121538802	0.476810467	0.220627887	0.3207799	0.013017312	0.951036721
Clptm1	-0.311489368	0.171316542	-0.63568753	0.009553001	0.06063948	0.807764466	0.02724325	0.850682062	0.735727938	0.452383305	-0.037289443	0.662090877	-0.031742807	0.870396551	0.340076485	0.066253685
Clptm1l	0.086667142	0.697044421	-0.145640434	0.452006731	0.062648842	0.479376822	0.17352876	0.471308135	0.19281485	0.929858333	0.269514263	0.140748206	-0.031406592	0.822140457	0.272627086	0.039787863
Clpx	-0.130359775	0.652678825	-0.055530105	0.654601882	-0.088407831	0.758129527	-0.044365203	0.831672112	0.252431659	0.860298169	-0.23870821	0.05745152	0.223923557	0.226777172	-0.009042396	0.959120023
Clspn	1.281825899	0.004633743	0.065223797	0.447855767	0.038626496	0.716486015	0.238924118	0.008431153	-0.139251526	0.959843963	-0.013446583	0.853853023	-0.358326941	0.33792032	-0.312525831	0.389654456
Clstn1	0.03054243	0.89919848	-0.121525743	0.54907071	-0.133921246	0.272508707	-0.066434918	0.835474076	-0.01111302	1	-0.330800484	0.01530965	0.286001537	0.042535495	0.172280212	0.198617338
Clstn3	0.913609691	0.145631569	0.28520962	0.668860274	-0.179995455	0.192544662	0.050654751	0.889848565	-0.802587443	0.679304817	-0.353806283	0.083951342	-0.232257168	0.413858528	-0.334675787	0.261812436
Clta	0.360218104	0.106910768	-0.099572242	0.315832809	0.028008963	0.837677306	0.109669306	0.342884653	0.381877534	0.769612282	-0.444511198	9.59E-06	0.426114767	0.023685601	0.668958679	0.000190549
Cltb	0.663171215	0.009583546	-0.058358007	0.71895106	0.043965632	0.746539203	-0.084210272	0.454580686	-0.089447449	0.986360283	0.220493019	0.031244716	0.172578733	0.416889774	0.603117281	0.002870831
Cluap1	-0.307396791	0.11744693	-0.034816172	0.731676772	-0.022602116	0.884646868	-0.13836854	0.64591558	-0.212213214	0.896084058	-0.233811841	0.10823403	0.123144844	0.492589565	-0.166124269	0.330973537
Cmah	0.396379916	0.620286325	0.014588807	0.90756735	-0.133819985	0.443338066	0.072316209	0.67200812	-0.15094542	0.853675439	-0.032831819	0.639280884	0.026600905	0.941503067	0.155872743	0.673480615
Cmas	-0.798802338	5.86E-05	0.156969389	0.431914672	0.028949023	0.902541781	-0.055918333	0.689667493	0.655233003	0.506410548	-0.184049643	0.130140828	0.048287946	0.821080555	-0.072269359	0.722444292
Cmklr1	-0.013649725	0.977562667	-0.033557144	0.584175922	-0.18688419	0.207624542	0.136529673	0.756159122	0.178789651	0.872567532	-0.162284381	0.564767761	-0.022086091	0.92315001	0.054889205	0.801505796
Cml1	-0.629582599	0.37416884	-0.040632416	0.6092977	-0.043641207	0.864378576	0.002946571	0.986779705	5.471041088	0.104486556	-0.047311533	0.442205029	-0.271965201	0.478850556	-0.001232202	0.997459545
Cmtm4	-0.289932977	0.236977636	-0.045489082	0.634833683	0.138688482	0.065554379	-0.01819485	0.890254126	-0.05981007	1	-0.049833424	0.614677723	-0.057337628	0.751166835	-0.020710786	0.904145275
Cmtm5	0.743699352	0.245192595	-0.004400607	0.952315124	0.067319901	0.732478403	0.017395048	0.862350173	-1.079511045	0.620533934	-0.017164086	0.850514941	-0.123598979	0.599765739	-0.143761041	0.565589859
Cmtm6	-0.259194215	0.066896226	-0.054747501	0.456697644	-0.840173297	3.05E-05	-0.325983319	3.86E-06	-0.486927406	0.484521855	-0.499951079	2.75E-06	-0.278440684	0.0125496	-0.092018399	0.38489711
Cmtm7	-1.029047576	6.88E-12	-0.558380628	0.000213953	-0.724184376	6.63E-05	-0.270808884	0.209571093	-1.255175392	0.105266536	-0.953654004	1.72E-05	-0.160798582	0.368106226	-0.163298679	0.336543391
Cmtm8	-0.3377051	0.293202227	-0.062683197	0.806877929	-0.350491358	0.002024211	0.044978029	0.848674761	-0.104552107	0.961939697	-0.217925681	0.006969832	-0.836283188	0.000289178	-0.205682535	0.347778528
Cnbp	0.159889232	0.483733481	-0.053161422	0.77990085	0.012857055	0.940357258	-0.109823427	0.275281145	0.069413395	0.984959778	0.151032457	0.083281288	0.106547131	0.481320038	0.313263659	0.029352859
Cndp2	1.0254593	2.78E-07	0.167431139	0.51855448	0.136830999	0.453232556	-0.024753019	0.934462884	0.766798642	0.374440326	0.10000199	0.616124268	0.038140926	0.83710581	0.747969558	2.24E-05
Cnih4	-0.139640551	0.6759451	0.044324822	0.872960738	0.013170389	0.946253423	-0.029032506	0.895828899	0.344161663	0.739121413	0.140208291	0.236422766	0.272060476	0.229228306	0.30554249	0.156650072
Cnksr2	1.577935542	0.006985033	0.038267325	0.663690275	-0.341158835	0.009780555	-0.217575625	0.219620907	-0.140440552	0.935145911	-0.050200686	0.762794947	-0.348062019	0.290132159	0.170020984	0.617842536
Cnksr3	0.188093762	0.649801738	-0.135228978	0.59956857	0.039167701	0.806309433	0.044833621	0.848172185	-0.394852687	0.85408383	0.06641046	0.496792692	0.208164049	0.368697442	0.353934833	0.108576513
Cnn2	-1.596679134	1.02E-06	-0.016025797	0.962445762	-0.406364707	0.154984258	0.027004316	0.888717507	0.349458081	0.856641681	0.112052718	0.421559062	0.427475463	0.201023204	-0.178869875	0.57890582
Cnnm2	-0.484221306	0.140550023	-0.366260735	0.019415872	-0.215680176	0.016132498	-0.142698307	0.4119371	-0.519860142	0.723110049	0.018234471	0.920235784	0.5096205	0.049903158	-0.195628163	0.431493591
Cnnm3	-0.320617186	0.232991886	0.024604928	0.824657293	-0.343029636	0.146897079	-0.096870853	0.711629425	0.137389495	0.931750773	-0.118003506	0.334482315	0.018170552	0.928787703	-0.042270538	0.827174503
Cnot10	-0.115163344	0.684558443	0.009544612	0.975095761	-0.027542087	0.864785118	-0.067406118	0.843411913	-0.249259025	0.85834219	-0.150840124	0.306856681	0.144146456	0.388398296	-0.186254341	0.241724585
Cnot2	-0.394029973	0.000701894	-0.053982991	0.513276774	-0.204387161	0.308004894	-0.166240709	0.078809973	-0.105524219	0.960102728	-0.431481303	0.016349439	0.123112494	0.295785253	-0.070339414	0.529515932
Cnot3	-0.419191751	0.001156271	-0.064907734	0.253413012	0.030770041	0.778794957	-0.117398958	0.504767282	-0.16030914	0.939739363	-0.011500304	0.962314611	0.235055155	0.057685915	-0.154549256	0.189493969
Cnot4	-0.173449365	0.431192447	-0.022622395	0.962357863	0.163562642	0.698773363	-0.070063006	0.751805261	-0.063682455	0.992233732	-0.062583794	0.745095	0.088920135	0.519537387	-0.028848819	0.825962929
Cnot6	-0.003623633	0.994670936	-0.021127961	0.87048845	-0.092093152	0.480230865	0.016309711	0.944460317	0.036994126	1	0.067118681	0.563826418	-0.340499752	0.161791119	0.092312578	0.690816007
Cnot6l	-0.282645959	0.132810064	0.182252587	0.47121177	0.235186078	0.141971372	-0.06451795	0.645072674	0.514641997	0.554127988	-0.417219899	0.004812513	-0.338741395	0.052788172	0.029720144	0.858129107
Cnot7	-0.016484565	0.968073512	0.075195599	0.80226421	0.13405446	0.598079342	-0.034804091	0.898251098	-0.792422225	0.326400231	0.483495974	3.42E-05	-0.141342926	0.476459595	-0.314234109	0.096476273
Cnot8	-0.390443291	0.006717154	-0.109305503	0.143950849	-0.374434976	0.005781662	-0.211602916	0.163058918	-0.311165345	0.820391504	-0.630099778	0.000217388	-0.096515505	0.458956825	0.049450639	0.689481112
Cnp	0.066132333	0.859369245	-0.002112852	0.990545957	-0.19370495	0.175456142	0.233253523	0.094142044	-1.320745618	0.176742442	-0.232518916	0.117804546	-0.230629555	0.286894306	0.42738127	0.038032217
Cnr2	0.646890503	0.032340099	0.155222925	0.399610496	0.064741007	0.705184246	0.482588103	0.027749785	0.098019901	0.954242771	-0.412973704	0.026992649	0.247245858	0.366816218	0.406285877	0.120881085
Cntn1	1.154110847	0.035571325	0.095274222	0.346356051	-0.264073421	0.03293931	-0.104817018	0.560747964	-0.2885902	0.881251827	0.029249824	0.767146887	-0.057355436	0.879553017	-0.603592394	0.114789333
Cntn3	0.277130951	NA	0.01276935	0.96042942	0.039809221	0.660801497	-0.029378492	0.93493887	-0.229388795	0.830886361	0.045408917	0.795044657	-0.153061643	NA	-0.222568793	NA
Cntn6	0.175814669	NA	-0.03993299	0.557144544	-0.006195443	0.968324622	-0.177938055	0.132202839	1.330142154	0.626648	0.02151388	0.888604961	-0.21343511	NA	-0.244403885	NA
Cntnap2	0.429916038	NA	0.198393818	0.146229024	-0.020030314	0.882785986	-0.030629791	0.636558298	0.544358295	0.849282527	0.0163349	0.791076204	-0.495368843	0.062449469	-0.491555887	0.079591612
Coasy	-0.246668383	0.323233902	-0.080420954	0.68919557	-0.009914428	0.962834613	0.128406358	0.452860499	0.067058234	1	-0.950753018	1.19E-05	0.129633765	0.479627874	0.027921771	0.872884378
Cobl	0.667641294	0.350137713	0.015566795	0.894673121	-0.070224863	0.33085569	-0.002013964	0.994334191	-1.697207483	0.290656329	-0.150915677	0.45908486	-0.457450813	0.110970536	-0.4382858	0.145373135
Cog1	-0.511368725	0.066733881	-0.050383858	0.792518	-0.239339172	0.071742947	-0.05864466	0.715322851	-0.022119384	1	0.016760504	0.944125114	-0.033993528	0.872559512	-0.143950036	0.475898172
Cog2	-0.062500696	0.863327674	-0.013055664	0.950915015	-0.153761831	0.084735819	0.08015837	0.760448999	-0.58040704	0.666212953	0.000660705	0.997157259	-0.27268044	0.194270889	-0.164514344	0.410653163
Cog3	-0.357288961	0.142393287	0.052750044	0.76191703	-0.025856079	0.941902296	-0.115855444	0.463073453	-0.548519955	0.608135309	0.047326057	0.876978	-0.25511497	0.151876688	-0.276747067	0.102159944
Cog4	-0.083857586	0.748318357	-0.184263047	0.037516724	-0.066924219	0.642829895	0.04620349	0.844670445	0.163387797	0.946121969	-0.063230088	0.464419081	-0.188524832	0.197053126	-0.083554282	0.546892925
Cog6	0.08128294	0.805741318	-0.171038714	0.191111798	-0.000556861	0.998038702	-0.190559343	0.090326629	-0.078432029	0.994093376	0.070574257	0.612312275	0.327984765	0.070735942	0.189765144	0.272019384
Cog8	-0.198054224	0.579515464	-0.013783079	0.970268557	-0.155531311	0.18695991	-0.02648901	0.953663695	-0.887055167	0.460600365	0.062147049	0.810701976	-0.064520059	0.773407266	-0.133408233	0.532272444
Coil	0.028689875	0.949740437	-0.249532242	0.224231586	-0.134449991	0.515608084	0.036938298	0.850872473	-0.614195448	0.710895033	0.029202361	0.737791238	0.608796828	0.030874637	0.05172994	0.848275531
Col11a1	1.202658835	NA	-0.014459913	0.942124141	-0.02259579	0.841772248	-0.075866026	0.716596273	0.195373827	0.966119273	-0.101176724	0.319412287	-0.431636239	NA	-0.549284301	NA
Col11a2	-0.032333366	0.976132019	0.16438179	0.603320197	-0.035565698	0.81725034	0.08186013	0.784750824	-0.808980262	0.638049379	-0.460487676	0.283838997	-0.131204095	0.737504126	-0.559385352	0.153367904
Col15a1	-0.514040017	0.006423046	-0.027381062	0.944754289	-0.241561587	0.030433781	-0.258456831	0.256749917	-0.632346972	0.547313906	-0.274101369	0.267453235	0.00640809	0.969613213	-0.379546694	0.017731251
Col25a1	0.383770527	0.633935468	-0.057899219	0.766973957	0.217201598	0.113582981	-0.050633251	0.760396878	0.091206506	1	-0.160153497	0.104421365	0.13910925	0.720153949	-0.539335312	0.166506865
Col27a1	-1.828152108	3.09E-07	-0.097306086	0.131020825	-0.575355187	3.12E-05	-0.108847599	0.461612925	-1.183020359	0.037381246	-0.029111705	0.720060801	0.186620876	0.560237817	-0.681790152	0.026862189
Col4a3bp	-0.227245526	0.46619224	-0.01162425	0.918851097	-0.089250664	0.577763976	-0.256526601	0.080298964	0.23707067	0.864530728	0.467889514	0.007232827	0.127227338	0.529154138	-0.157332864	0.414007956
Col7a1	0.174596444	0.84057109	-0.019066004	0.909255616	-0.067946263	0.791290571	-0.065845487	0.430487051	-2.158407101	0.080966831	0.09787354	0.516331733	-0.119275969	0.735622217	-0.621863377	0.085752655
Commd1	0.388631268	0.17295142	0.00669188	0.964415099	0.170119998	0.040372836	0.07445035	0.728662464	0.311090766	0.900496248	-0.036684687	0.891397547	-0.257841577	0.326306089	0.299619964	0.231791886
Commd10	0.308232085	0.40177848	0.039275572	0.798300579	0.19949213	0.05080158	0.185621098	0.543940286	1.617068561	0.233889981	-0.144165443	0.568649447	0.003738725	0.988347076	-0.000805339	0.997371687
Commd2	-0.286716501	0.52187666	0.000841622	0.997041251	-0.084466825	0.644746461	-0.082667611	0.688450513	2.171839625	0.063211667	-0.086008163	0.690191397	-0.037336252	0.896517304	-0.011804333	0.965732753
Commd3	0.037009142	0.904788595	-0.027473133	0.903015928	0.030762934	0.845058612	0.087957341	0.548550539	0.505623515	0.724388247	-0.739729065	5.40E-06	-0.330539704	0.088590374	0.059344354	0.747644022
Commd4	0.684400542	4.00E-05	0.076654065	0.68438882	0.015381883	0.942118883	0.175176771	0.175594114	0.76875894	0.710895033	-0.059956658	0.405807741	0.139163897	0.386530756	0.357207984	0.019214501
Commd5	0.1208182	0.858825933	-0.109286679	0.367674972	-0.247677881	0.06191932	-0.034546031	0.74749767	0.687959471	0.796841115	-0.080426728	0.172054998	-0.111262387	0.753030422	-0.003431304	0.991987074
Commd6	0.12364456	0.82373295	-0.10511177	0.278904612	-0.028907891	0.873599072	-0.080358941	0.651641623	0.736228913	0.571776781	-0.109728628	0.593097037	-0.243329975	0.477996903	0.357871209	0.27853482
Commd8	-0.767653105	5.04E-09	-0.159118193	0.154638849	-0.573347028	0.012949873	-0.392299264	0.055624536	-0.481458731	0.467246286	-1.331118259	5.75E-07	0.045155864	0.741207329	-0.222404955	0.087027307
Commd9	0.897253822	0.00093182	-0.120227199	0.670203226	0.048526722	0.670834528	-0.035611737	0.859407051	0.92282336	0.640918941	0.074867995	0.29714189	0.044781595	0.85536588	0.195267491	0.404743429
Comp	0.019836158	0.980041396	-0.058062609	0.586619467	-0.247632685	0.068361545	1.104018656	2.49E-06	-0.212836859	0.949462878	3.07069332	3.63E-09	-0.218462392	0.526471234	0.092039935	0.78178215
Copa	0.323704118	0.01589674	-0.169638056	0.224576279	-0.032109874	0.80395251	0.047484741	0.71482454	0.551340149	0.532442905	0.037016302	0.863111848	0.02647696	0.818947799	0.366864942	0.000830742
Copb1	-0.170318746	0.2715685	-0.270152231	0.026014037	-0.006725205	0.975031381	0.015588334	0.960382033	0.688344065	0.466310535	0.194162391	0.076899714	-0.027867916	0.824872622	0.119872166	0.315836513
Copb2	0.219916835	0.236558119	0.087650034	0.545525822	0.062341196	0.618344151	-0.008720567	0.957189574	0.494936287	0.679784621	0.063563082	0.407848767	-0.066132457	0.600843852	0.384993191	0.001321208
Cope	0.312564885	0.262512828	-0.132356925	0.263578008	0.071806344	0.696360529	0.017269751	0.938423748	-0.175317218	0.947331295	0.408741509	0.011319172	0.124464111	0.519666896	0.429098275	0.019640522
Cops2	0.158450267	0.265527818	-0.357890586	0.000317548	0.268420732	0.146647468	-0.107653288	0.53226166	0.153337168	0.93500579	-0.017845045	0.935805422	-0.081047364	0.605025027	0.225338282	0.129767696
Cops3	-0.571872601	0.100135581	0.085623053	0.649492677	-0.266400079	0.023967949	-0.034647497	0.8716164	-0.218951546	0.919638974	-0.235392319	0.035447654	-0.333417079	0.255487108	-0.332950671	0.235909093
Cops4	-0.627750523	0.001953765	-0.131672015	0.59991862	0.171693074	0.319561472	-0.285195601	0.010038376	-0.974495541	0.140566224	0.090834905	0.384302525	-0.037539859	0.840770617	0.225980623	0.203520957
Cops5	-0.243186919	0.472345216	-0.156213111	0.273575007	-0.198264444	0.158834915	-0.054205409	0.840569476	0.04948844	1	0.350186256	0.072119113	-0.145681179	0.578329969	0.16890015	0.499702108
Cops6	-0.072271867	0.817874114	0.064727298	0.737247779	0.072058622	0.606395257	-0.065715482	0.804728045	0.728402205	0.516980528	0.011173463	0.959737261	0.008965151	0.957972084	0.372488789	0.021000894
Cops7a	0.345185162	0.08956068	-0.021021084	0.93044894	0.144604511	0.150320596	0.030919816	0.913890621	-0.100186103	0.99023477	0.007471173	0.974591656	0.11362076	0.534630651	0.105012818	0.546322678
Cops7b	0.041609397	0.925165779	-0.167324887	0.029807213	0.052278023	0.772814184	0.060678847	0.843363335	3.085218389	0.049395098	-0.149830933	0.641517145	0.126608831	0.568425502	-0.210238496	0.321459363
Cops8	-0.099312304	0.77775627	0.047638548	0.847805758	-0.025677999	0.921295533	0.012555022	0.965884339	-0.012743208	1	0.082710855	0.666266359	-0.248667596	0.237063074	-0.056795873	0.776474976
Copz1	0.391693337	0.139829885	-0.04233922	0.912295027	0.019680922	0.859169847	0.316987674	0.011369263	0.604538288	0.577638122	-0.013102069	0.945796976	-0.148065063	0.480001653	0.45669847	0.021958433
Copz2	0.653219475	0.102845729	0.041299631	0.730641253	0.381413718	4.09E-05	-0.051501843	0.857268541	0.439432469	0.821862758	0.975885449	2.82E-05	-0.808132653	0.032975527	0.124446444	0.735410935
Coq10b	0.296272542	0.59460467	0.072123521	0.688565769	0.587049987	0.006726313	0.020436067	0.924917634	0.621019416	0.544750822	1.089441212	4.75E-09	-0.717388886	0.031398559	-0.042814283	0.893513329
Coq2	0.024197162	0.955194013	-0.19153373	0.164805291	0.01587117	0.95098559	0.072390011	0.675271562	-0.355062307	0.838947097	-0.234033044	0.076851354	0.23362084	0.277828318	0.090234609	0.660110279
Coq3	-0.246402586	0.732823011	-0.027970512	0.927749319	0.108923843	0.232934181	0.067116601	0.845540653	1.021769201	0.498058709	-0.314821228	0.318097126	0.037344933	0.920750681	0.159680785	0.661679637
Coq4	-0.03434038	0.966726246	0.043177234	0.784702884	0.168303963	0.119464059	-0.076172791	0.752348731	-0.560620216	0.774524951	-0.078539227	0.695120584	-0.383876828	0.31260888	-0.221843092	0.548954151
Coq5	0.127840753	0.693066472	0.077497665	0.833790079	-0.053379871	0.769059954	-0.064551217	0.806367877	1.947671158	0.074895786	-0.156739753	0.331003393	0.160809798	0.396542756	0.313714386	0.08199464
Coq6	-0.386248917	0.516563411	-0.027610324	0.887143831	-0.178255203	0.170494421	0.048200273	0.83966363	-2.05878663	0.119448807	0.10453303	0.15417288	-0.381183274	0.301779137	-0.471706289	0.187901834
Coq7	1.358579134	0.000881319	0.078766675	0.317407762	0.666312494	2.72E-05	-0.049342898	0.745320898	1.148933796	0.458487254	0.01028651	0.934768114	-0.129390805	0.701319738	0.490570211	0.130066905
Coq9	0.134227297	0.779620733	-0.177167255	0.019704533	-0.049403443	0.76265541	0.016755171	0.946117283	0.299692726	0.915940904	-0.015253938	0.888759267	-0.14511082	0.605015907	0.092827358	0.729407699
Coro1a	-0.277751546	0.275295219	-0.001370438	0.991018796	-0.431244766	0.000258837	0.091910234	0.436834501	0.329823945	0.818568732	-0.088567896	0.311601776	0.119396524	0.523156958	0.171126266	0.336297475
Coro1b	0.384714845	0.029540605	0.152836392	0.587187635	-0.214839032	0.09034601	0.100877485	0.593174507	0.090715059	0.983585402	-0.481786532	0.004529625	-0.158984713	0.295475287	0.299730135	0.037837609
Coro1c	1.162785154	1.50E-12	0.345970001	0.08494756	0.851838499	2.18E-06	0.418324297	0.009948708	0.541709398	0.521328082	0.369538423	0.00021279	0.242236263	0.167101053	0.503875786	0.002511042
Coro2a	0.235611175	0.755909876	0.025294666	0.824657293	0.368740881	0.004700742	0.012132449	0.971586507	-0.090484963	0.976972469	0.12864072	0.49295431	0.122060617	0.742829671	0.6962196	0.053965604
Coro2b	0.891503614	0.183111296	0.105487823	0.691280405	-0.265032606	0.016644456	0.050409181	0.913890621	-0.483896817	0.862151337	0.258693682	0.316427258	-0.343277459	0.290218692	-0.203481819	0.545394909
Coro6	-0.08309791	0.925915584	0.018241377	0.759781196	0.064729501	0.538650787	-0.075756315	0.282184186	-0.185279829	0.976134182	0.051528345	0.570380487	0.478239578	0.175876321	-0.304823442	0.399485758
Coro7	0.543762736	0.000119854	-0.038465602	0.861809127	-0.180371403	0.040432403	0.089913833	0.700823601	0.047549771	1	-0.460791934	0.001443757	0.125883213	0.361163491	0.131493634	0.315294867
Cotl1	0.613775175	0.00404436	0.143533148	0.42462443	-0.20796675	0.320122609	0.388342764	4.10E-05	1.36474206	0.216949749	-0.45062066	0.000558328	-0.003810131	0.983647732	0.615502287	0.000502007
Cox10	-0.28944549	0.456334497	-0.088789055	0.421518703	0.012001341	0.953754514	-0.007253058	0.988519312	2.26781674	0.091044533	0.38740204	0.067202636	0.450558406	0.109941681	-0.136042577	0.6145672
Cox11	0.147339984	0.819479808	-0.023429271	0.943427632	-0.140361448	0.202046146	-0.101844334	0.700961258	0.448679343	0.849869586	0.0614338	0.79160476	0.571845664	0.103432195	-0.502435866	0.139551627
Cox15	-0.006447582	0.991088622	0.098224017	0.566970464	-0.002015397	0.995105704	-0.033722195	0.903472604	0.452459282	0.774781726	-0.278163638	0.010905519	0.098205674	0.65820069	-0.196566223	0.353273362
Cox17	0.292484122	0.489445095	-0.12672219	0.647681046	0.050071945	0.689389032	0.28229014	0.027467691	1.507303837	0.080172362	0.136192955	0.278076544	-0.03187777	0.912402876	0.523399004	0.059159456
Cox18	-0.179157249	0.784521864	-0.040491259	0.845762731	-0.033434482	0.880155818	-0.098829588	0.681263892	-0.40399234	0.836105638	-0.067627087	0.834578343	-0.024006069	0.944174902	-0.28625953	0.387045985
Cox4i1	0.986231243	0.000403558	0.162365292	0.219327349	0.232018079	0.025456623	0.541872283	9.28E-05	1.639838089	0.034232857	-0.030393446	0.84756616	0.007018335	0.978602735	0.98765391	7.75E-05
Cox4i2	-0.148462355	NA	-0.018864074	0.634833683	0.002666663	0.997104955	0.02709261	0.708760755	1.248988922	0.770479593	0.056703178	0.40635301	-0.183698231	0.394238713	-0.199170093	0.386574775
Cox5a	0.674581108	0.019319611	0.090191487	0.564810353	-0.046007183	0.800927829	0.306604821	0.00294756	0.372764196	0.809993613	0.209023582	0.245623348	-0.457226869	0.075008606	0.205747448	0.399617908
Cox5b	0.844779313	0.000465703	-0.13852462	0.207163936	0.291572748	0.008512985	0.251129234	6.74E-05	0.506577508	0.679109053	-0.047765835	0.692132519	0.043776775	0.844948797	0.880058706	3.60E-05
Cox6a1	1.011560624	8.01E-05	0.05466683	0.862786525	0.2472783	0.012476966	0.538234359	0.00122877	1.061554841	0.311525326	0.175048683	0.348588475	0.043322818	0.870216301	0.784347358	0.001960036
Cox6a2	1.61681407	0.001091611	0.624536234	0.000132728	3.163010987	3.59E-09	0.439138748	6.21E-05	3.36392437	0.054409845	-0.066958475	0.420164236	-0.55854131	0.159035562	1.403825272	0.000345772
Cox6b1	0.743676126	0.021573787	0.106245555	0.604232365	0.320265816	0.006335269	0.299626845	0.011369263	1.35469169	0.084150754	-0.028487774	0.880532528	-0.426767781	0.189846531	0.665719174	0.033349991
Cox6b2	0.052962043	0.957584831	0.009240232	0.94580569	-0.026375082	0.965950694	-0.034237606	0.832069685	-1.112499648	0.794258192	0.017004477	0.852876031	0.447137248	0.254833375	0.098408045	0.801948425
Cox6c	0.779845546	0.006381727	0.490139558	0.004519004	0.241512837	0.040597676	0.340205585	3.60E-05	1.038808957	0.395764939	-0.17897286	0.144246498	-0.255530181	0.351347897	0.948052798	0.00029554
Cox7a1	1.302525982	0.033812002	-0.044045186	0.5420145	0.2519289	0.067001597	0.012838209	0.911640122	1.067151747	0.827728631	0.058686774	0.386685927	0.037012744	0.924582601	0.40398207	0.301976522
Cox7a2	0.472642651	0.233193129	-0.088271286	0.370994849	0.232329686	0.033152651	0.151639855	0.530362531	0.916774615	0.493970891	-0.086423012	0.69465832	0.143038879	0.652667523	0.75697946	0.013117377
Cox7a2l	0.877187139	0.000691929	0.075142301	0.907069584	0.047931429	0.769397957	0.258374697	0.22653655	0.962467223	0.262278902	0.262355979	0.046038889	-0.231135732	0.36112373	0.923232251	0.000130906
Cox7b	0.459871911	0.153234671	0.112462917	0.337882143	0.070287533	0.735311777	0.248416128	0.022466259	0.742480967	0.565334738	-0.073866575	0.788831927	0.033720813	0.899044263	0.724866444	0.004289163
Cp	-0.708112723	0.076003649	0.1421332	0.451073933	0.181986428	0.454338109	0.41770015	0.005294201	0.256647212	0.847408445	0.138013817	0.581563341	-0.238175451	0.454009675	0.517895948	0.089890868
Cpeb1	2.952431846	1.31E-08	0.617336227	0.00041941	1.637518068	2.79E-07	-0.004664721	0.98322188	2.142572584	0.013994119	-0.159597371	0.12157236	-0.555437957	0.11797803	-0.029829589	0.93473454
Cpeb2	0.349685663	0.21705958	0.120719886	0.357602103	0.579870849	0.002084759	0.177993723	0.53226166	1.355942016	0.098453967	1.67161575	1.20E-10	0.187120315	0.426674698	0.21854346	0.330466311
Cpeb3	-0.289304752	0.664470567	-0.012461833	0.897891454	0.0833083	0.69204263	-0.103736018	0.775607502	0.402752052	0.755194078	-0.113067652	0.725304277	-0.202659832	0.571183487	-0.052699883	0.878988585
Cpeb4	0.08720574	0.727550342	-0.034919494	0.730954711	-0.076118937	0.848368072	-0.028796696	0.935356784	0.571987779	0.595715178	0.521720255	0.00155679	-0.051994303	0.710155923	0.047689259	0.719705451
Cplx1	0.93524651	0.12808761	0.021855976	0.85678728	-0.495451169	2.89E-05	-0.090350227	0.317006012	-0.777093822	0.760149084	0.046687388	0.667106135	-0.317399345	0.40276264	-0.008558876	0.982198991
Cplx2	1.466417734	0.006109911	0.004193882	0.938278408	-0.19538528	0.290227987	-0.008597225	0.918892128	-0.290113025	0.69892222	0.003320212	0.963855703	0.01460033	0.970603431	-0.214481283	0.58550216
Cpne2	0.897957724	0.137413231	0.980002903	0.017194472	-0.091019512	0.828403192	0.066282083	0.806367877	-0.036932134	1	-0.058919803	0.44493175	-0.009869743	0.980140723	-0.162490731	0.679066332
Cpne3	0.158906287	0.519061391	-0.033444541	0.94280293	0.003980457	0.994663646	0.08014349	0.671482172	-0.213422785	0.809993613	0.0055271	0.972372255	-0.37329864	0.024046736	0.374413332	0.017053506
Cpne5	0.620052271	NA	-0.036562554	0.519849584	0.067297944	0.777371726	-0.011188418	0.944752131	0.239329561	0.954623053	-0.041653306	0.493748118	-0.149085004	NA	-0.169190415	NA
Cpne7	0.231677494	NA	-0.052737287	0.504240581	-0.048353528	0.812393002	0.000726251	0.998662741	1.412168465	0.587396972	0.072248494	0.523601459	-0.195538885	0.315113536	-0.203320719	0.329163132
Cpox	-0.245042154	0.424876988	0.15544739	0.465245854	-0.120581269	0.455427152	-0.173474917	0.230237029	0.453371313	0.760518436	-0.131721009	0.346828145	-0.115381183	0.548691883	0.014034558	0.938842578
Cpsf1	-0.087179803	0.643812744	-0.013523559	0.964415099	-0.244720703	0.012870607	0.210949011	0.355580215	0.173050794	0.949283964	0.000615278	0.998350008	0.120257917	0.285687613	-0.106264955	0.320872379
Cpsf2	-0.208758393	0.427451913	-0.100314158	0.525295766	-0.260053044	0.15549084	-0.020807009	0.968656773	0.051132788	1	0.140052036	0.619257756	0.421305376	0.061168387	0.1218581	0.570204637
Cpsf3	0.019591942	0.948589939	0.051603526	0.817860423	-0.219573214	0.071973846	0.105674406	0.652006246	-0.365347884	0.751655585	-0.516263045	4.32E-05	0.204243007	0.156864554	0.217917324	0.111949036
Cpsf4	-0.112026063	0.716486585	-0.055688952	0.76852644	-0.127214685	0.420228927	0.128740976	0.504767282	0.006369203	1	-0.167206442	0.386976518	0.313423248	0.154775017	-0.100334491	0.633197136
Cpsf6	-0.343171876	0.002873065	-0.089222718	0.488172618	-0.077389645	0.820691384	-0.124564422	0.287305144	-0.258196915	0.830496544	-0.026471593	0.88716301	0.058341794	0.683701703	-0.236644906	0.082187141
Cpt1a	0.197853966	0.319137767	-0.197854662	0.35554165	0.067307367	0.741730906	0.207788603	0.191429588	1.58548335	0.073202308	-0.130477247	0.494602903	-0.387347215	0.087794173	0.151348057	0.483596413
Cpt2	-0.13386906	0.737355027	-0.0247719	0.804716271	-0.250274306	0.108150444	-0.103117724	0.314463641	-0.480824646	0.833996333	-0.044217118	0.590090995	-0.09854112	0.70722251	-0.129205242	0.606214789
Cr2	0.020315567	0.985857169	-0.065475852	0.572469378	0.053507862	0.898450962	-0.013599138	0.936832577	0.488140744	0.855676904	-0.144065809	0.236206928	-0.393297254	0.285693192	-0.697062605	0.062872327
Cradd	0.186696047	0.701736026	-0.003616355	0.96648022	-0.116786022	0.217072204	0.002768877	0.986999615	-0.071826367	0.972218905	-0.078403937	0.209901149	0.036649716	0.88991202	-0.051208776	0.839649185
Crat	-0.19253049	0.294916549	-0.126714236	0.456914665	-0.07462048	0.563272343	-0.164637654	0.369082833	-0.127073918	0.958428254	-0.312977211	0.009977921	-0.247604083	0.078866559	-0.32567385	0.014964814
Crbn	-0.227025381	0.332833656	-0.244821026	0.05977481	0.009529447	0.971052681	-0.110161171	0.629813238	-0.047881061	1	0.076639531	0.773466633	0.134976161	0.441274678	0.113652708	0.495452051
Crcp	0.075233317	0.850651315	0.023222903	0.898413889	-0.00662188	0.979957061	0.010568641	0.967995823	-0.830232432	0.550536734	0.057469799	0.67062459	-0.244672444	0.379661066	0.211709389	0.426240208
Creb1	-0.415872458	0.032918843	-0.015510847	0.94280293	-0.12939809	0.631244116	-0.210179926	0.151555997	-0.169442188	0.923084132	0.074235448	0.660178158	0.00950751	0.95647001	-0.160021107	0.334232015
Creb3	-0.345761244	0.175823997	-0.281207699	0.086017016	-0.066225135	0.555117361	-0.289714964	0.028687386	0.073450813	0.996608027	-0.053175358	0.750056631	0.159672233	0.356204751	0.203341096	0.216525594
Creb3l1	1.744357818	0.000591702	-0.027589634	0.618181002	0.426070645	0.094765947	-0.031376403	0.743111101	2.055166337	0.162101129	0.037997948	0.646895148	0.132336009	0.734904703	0.214747759	0.574984069
Creb3l2	-0.019936657	0.94513223	-0.010844322	0.922858526	0.633624051	0.001097981	-0.100109944	0.697573478	0.950754555	0.200179106	0.81959788	3.18E-05	0.638718165	0.000424397	0.274207877	0.11207692
Creb5	0.808391098	0.212788524	0.001811825	0.989958789	-0.516508925	0.065237794	-0.157375947	0.554852974	-0.314895145	0.678284356	0.216922928	0.040890053	0.078663014	0.842392058	0.176053402	0.654490813
Crebbp	-0.253393546	0.325378562	-0.003683852	0.963542544	-0.250209308	0.502913875	-0.072962032	0.474478664	0.179114215	0.908782158	0.051580706	0.718092678	0.04183593	0.81580906	-0.16469876	0.335202293
Crebl2	0.111757429	0.844624957	0.026081826	0.769012429	-0.224980899	0.233278239	-0.246207578	0.13320416	-0.467680871	0.797928068	-0.364434133	0.016000166	-0.321754431	0.273509927	-0.156840291	0.57704875
Creld1	-0.389097444	0.44183846	0.005643033	0.977130926	0.423648873	0.000335701	-0.009159384	0.980058365	-0.067041594	1	4.87E-05	0.999814835	-0.137599731	0.657161032	0.013529832	0.96371274
Creld2	-0.710882985	0.016326664	-0.136739902	0.281320241	0.047257046	0.797421796	0.008945484	0.979942314	0.32372593	0.858806843	0.084373328	0.761116209	0.224333787	0.386256521	0.471012674	0.056791148
Crem	-0.266654895	0.635896281	0.041521946	0.807318314	1.416842623	2.97E-06	0.058554362	0.861003703	0.912517328	0.507896829	1.296177635	1.58E-06	-0.406556219	0.231732531	-0.112835568	0.730077031
Crhr1	0.229843824	NA	0.186094213	0.515831406	0.168538568	0.374530413	-0.018397677	0.962212427	-1.440941827	0.77939581	-0.036016697	0.909550799	-0.111938662	NA	-0.103053984	NA
Crim1	-1.541432569	1.17E-06	-0.030159523	0.62941341	-0.482289586	0.001044839	-0.034733382	0.6846162	0.468294641	0.695940768	-0.057710828	0.474536266	0.361542969	0.211822366	-0.314970145	0.256495118
Crip2	1.824839272	0.000632745	0.0560263	0.567737693	-0.484779254	0.002190604	0.010607943	0.937424106	-0.629387175	0.881251827	0.056397813	0.489911556	-0.424111867	0.241420295	-0.153097947	0.678966902
Cript	0.15296918	0.633122747	-0.271334478	0.018408986	0.124200612	0.248775763	0.037112167	0.910645036	-0.048441041	1	0.026225586	0.936069762	0.089518141	0.712236313	0.084028377	0.716643044
Crispld2	0.49820577	NA	-0.002178537	0.975722244	-0.257879314	0.632067395	0.01404133	0.858992995	3.92830108	0.234995491	0.084079597	0.373609975	-0.263436222	NA	-0.21186924	NA
Crk	-0.117788905	0.610171075	-0.039470102	0.826608702	-0.027825316	0.920590459	-0.179517035	0.048501307	0.313068513	0.77939581	0.601429697	1.69E-07	-0.284362663	0.069676286	-0.013787144	0.92621627
Crkl	-0.183906957	0.501590242	-0.059198865	0.45519263	-0.29657706	0.00092626	-0.100308398	0.615931812	-0.095096543	0.969801483	0.012901719	0.941972681	-0.064982719	0.711068834	0.015399482	0.926448316
Crlf3	-0.43286786	0.059800148	0.180264334	0.464552096	-0.356118973	0.011758015	-0.125064632	0.311971396	-0.191222333	0.881251827	0.148588805	0.085627126	0.174543597	0.330744779	-0.022857251	0.893533715
Crls1	-0.075182303	0.849322063	-0.052691547	0.865508302	-0.224459436	0.141966253	-0.225506426	0.089955895	-0.07262884	1	0.057808478	0.705047233	-0.115369162	0.70254463	0.09278343	0.748627959
Crmp1	0.729518656	NA	0.03593153	0.84655427	-0.087465662	0.211009621	-0.001693409	0.993830532	1.338377977	0.604659985	-0.026018296	0.913519823	-0.59845786	0.042944786	-0.246235755	0.427043715
Crnkl1	0.123231413	0.609310572	0.092757837	0.202693867	0.042201504	0.801754597	-0.028056126	0.844670445	0.468759126	0.657993207	-0.183344555	0.133177842	-0.018194493	0.915536201	0.158242496	0.331789276
Crot	-0.293269306	0.134962813	0.014408247	0.928476417	-0.20332953	0.044596377	-0.098791621	0.604649101	-0.497373268	0.667250835	-0.046334674	0.601114921	0.113046984	0.438093661	-0.04436375	0.748904053
Crtac1	0.433065792	NA	0.023922592	0.819260898	0.028977389	0.825107981	0.0899883	0.584601786	0.598688812	0.909154909	0.023080808	0.886970925	-0.085263283	NA	-0.204279356	NA
Crtap	0.738671945	0.020712215	-0.127054976	0.234475732	0.512735511	0.000665332	0.202016359	0.134375093	1.485293087	0.133562665	-0.129688395	0.40635301	0.754998636	0.008768681	0.234850368	0.395176104
Crtc1	-0.356355595	0.261359264	-0.045728466	0.485989019	-0.257877615	0.003330332	-0.046969123	0.503508971	-0.815155323	0.612103231	0.01641693	0.826140298	-0.212547468	0.33407343	-0.194051513	0.354581806
Crtc3	-0.431932921	0.140988268	-0.09003239	0.515831406	0.101979183	0.496894674	-0.205607613	0.350460866	0.149085	0.928838018	-0.356598455	0.041059731	-0.123014416	0.568872525	0.080253309	0.696260703
Cry2	0.156566348	0.786326937	0.061446972	0.590521192	-0.204596225	0.198490336	-0.147577919	0.436834501	0.071768569	0.970808441	0.081597859	0.458738845	0.107162174	0.744704505	-0.302623632	0.339816122
Cryab	1.051535728	0.048477969	0.025614259	0.931448874	0.086234728	0.702081518	0.089102574	0.418534732	-0.276663551	0.921311198	0.00645511	0.969391011	-0.28518315	0.469072727	0.193692261	0.622025155
Cryba4	-0.208773106	0.565315031	-0.122940451	0.458438702	-0.652577391	9.44E-06	0.184919799	0.22653655	-1.122844735	0.528787694	-1.005642774	1.27E-05	0.101366168	0.678815644	0.200950838	0.389605001
Crybb1	0.368330973	0.169076394	-0.279260501	0.298547598	-1.46031884	1.82E-06	0.066706768	0.828402214	-2.537920409	0.12279037	-0.176309886	0.469056453	0.16751371	0.446575931	0.083483153	0.690685352
Cryl1	-0.135528826	0.753362046	-0.222395564	0.34315813	-0.275622614	0.063461202	-0.117542355	0.725227079	-0.551781988	0.661496764	-0.2676343	0.1043022	0.19409252	0.414513779	-0.068572669	0.762633365
Cryz	1.845546718	1.99E-12	-0.174373643	0.409209254	0.207375114	0.065476632	-0.00042707	0.998740046	-0.547148209	0.732619067	-0.092214033	0.26925172	-0.596716339	0.055390581	0.181334946	0.541903448
Cryzl1	-0.013311739	0.980095555	0.022753592	0.887213969	0.137602084	0.110014635	-0.18284022	0.436201944	0.184299785	0.940949	-0.311782338	0.02417849	-0.146311667	0.53134128	-0.086341416	0.698266164
Cs	0.43701669	0.022369886	0.128105241	0.195536874	0.023525123	0.885389647	0.216152829	0.122550733	0.883004553	0.3349626	-0.055512917	0.812431464	-0.235639133	0.236578552	0.275303144	0.145963168
Csad	-0.884812137	0.000605568	-0.023290508	0.868678415	-0.548752625	0.00224771	0.075379848	0.839349919	-0.683865243	0.51319725	-0.361993683	0.010755133	0.227973524	0.297335501	-0.400145707	0.05524697
Csde1	0.370922929	0.000160279	0.022039628	0.828990959	0.18631529	0.498913962	-0.075078037	0.715874237	0.509515474	0.549629543	0.369179149	0.033110413	-0.022949129	0.805007208	0.481159748	4.74E-08
Cse1l	-0.479839112	8.93E-06	-0.186183617	0.060472825	-0.10659646	0.67823768	-0.138977314	0.496167703	-0.059663315	0.993358296	0.209738182	0.099213603	0.394010706	0.0355255	0.229420408	0.198523899
Csf1	2.437234529	6.18E-51	0.473187759	0.00043243	2.051444557	3.79E-07	0.775466182	1.64E-10	3.413244348	7.34E-10	0.617035257	0.002980821	0.385696358	0.120992843	1.283079394	6.36E-08
Csf1r	-0.292980342	0.037604256	-0.179828545	0.305042277	-1.071740429	5.29E-06	-0.086159176	0.475641696	-0.323088246	0.774524951	-0.268536561	0.000588608	-0.136725616	0.308754391	0.105684959	0.407669281
Csf2rb	0.142580369	0.514056528	0.075561172	0.488690363	0.135890942	0.265983457	0.337117037	0.02588254	0.21718044	0.84908288	1.351777746	1.48E-09	0.036522047	0.791120981	0.036079712	0.783013724
Csf2rb2	-0.296901496	0.251848664	0.264487073	0.014236034	-0.076757957	0.58777529	0.624826287	0.002025404	0.598177735	0.388279029	1.605460799	1.67E-07	-0.068483967	0.725157296	-0.054918252	0.767085298
Csf3r	0.043296433	0.866427062	-0.12695448	0.557489684	-0.449996338	0.04801213	0.220748808	0.346966386	-0.045259631	0.991498629	-0.282594511	0.008787209	0.042016792	0.772304503	-0.137717375	0.31836743
Csk	-0.44484747	0.002002852	-0.467735275	0.047338826	-0.383136638	0.007035196	-0.256720732	0.032192399	-0.35659828	0.809162296	-0.768058741	8.24E-05	0.108594889	0.34854824	-0.034249778	0.755605254
Csnk1a1	-0.162224376	0.305808141	-0.181244049	0.004796848	-0.084893044	0.495678747	-0.183614247	0.05709975	-0.203897787	0.875163065	0.022612792	0.891638814	-0.143950998	0.264468805	0.016486612	0.892915855
Csnk1d	-0.07779975	0.705969431	-0.191035317	0.107977329	-0.396010475	0.002335418	-0.145432354	0.15135308	0.084496872	0.973393239	0.304507698	0.006749639	-0.19579916	0.130210379	-0.063139303	0.607214488
Csnk1e	-0.276756065	0.060089294	-0.058407917	0.782680575	-0.242342739	0.057971409	-0.196634119	0.31133778	0.007821408	1	-0.545107275	0.000571637	-0.00844145	0.945159918	-0.312408174	0.007378121
Csnk1g1	-0.062784282	0.867872036	-0.022251381	0.760330076	0.018771633	0.941902296	-0.062273113	0.819013382	-0.143655585	0.923326871	-0.287415475	0.067202636	-0.111859458	0.579506703	-0.484552962	0.011776103
Csnk1g2	0.184177784	0.378291689	-0.117998297	0.667874944	0.093962664	0.496045622	0.186873278	0.364378596	-0.21949429	0.926031471	-0.14767171	0.536450988	-0.174104503	0.248336687	-0.031994901	0.823265403
Csnk1g3	-0.047874405	0.889639995	0.065598699	0.523581246	0.315078687	0.025552355	-0.028819262	0.913890621	0.753602982	0.40632993	0.527611731	0.000274302	0.246645084	0.238825361	-0.055178099	0.782197535
Csnk2a1	-0.351120405	0.087991132	0.084938211	0.745838338	-0.247003708	0.008953301	-0.134083336	0.62772988	0.079465264	0.976545593	0.099357268	0.711060799	0.017046574	0.917101068	-0.078869044	0.612547026
Csnk2a2	-0.008679129	0.987078103	0.132886559	0.371420265	0.134303193	0.297488627	0.153213898	0.364378596	0.916784652	0.395238873	0.190686947	0.422569857	0.061199613	0.781056243	0.059303837	0.77745664
Csnk2b	0.299394252	0.182949481	-0.114351913	0.66048422	0.072740156	0.468824346	0.060609136	0.81346449	0.91215637	0.319437938	-0.140930451	0.527414601	-0.13075627	0.441767263	0.379011692	0.018814778
Cspg4	1.41892018	0.015789019	0.083667342	0.614228617	1.844554886	7.65E-06	-0.0572057	0.837627506	3.692214997	0.000931002	-0.012471041	0.959665906	-0.25933082	0.414963963	0.355452414	0.282569303
Cspg5	0.099933059	0.915615069	-0.021255856	0.94089753	-0.385518432	0.005344625	0.050011107	0.67200812	0.95287842	0.588901791	-0.03330807	0.7483628	-0.421994587	0.255043875	-0.265918092	0.480347358
Cspp1	-0.4438971	0.102683478	-0.172238124	0.39248486	0.045088842	0.888103893	-0.03323486	0.922012986	-0.243728155	0.850837995	0.052027566	0.769978291	0.371519721	0.101528873	-0.232753472	0.282384711
Csrp1	1.855471858	6.36E-06	0.03907969	0.291349975	0.373381714	0.101276254	0.028273081	0.805227403	0.642871297	0.594648748	0.01444937	0.909228644	-0.25301987	0.523428124	0.44070607	0.261286028
Csrp2	0.880974205	0.178311077	0.073507933	0.431736608	0.321340439	0.192544662	0.033110367	0.858149893	-0.076819568	1	0.030752119	0.763232792	-0.210133845	0.536267755	0.20123708	0.566014882
Csrp2bp	0.295006831	0.184240856	-0.045441207	0.371420265	-0.107223365	0.199436319	-0.130544141	0.714850631	-0.385392268	0.776174106	-0.25726335	0.04604602	0.480328733	0.02263888	0.061358996	0.760044414
Cst3	-0.321263202	0.150957791	0.131263632	0.319295827	-0.701977514	0.00013457	-0.046075518	0.65943694	-0.533756684	0.408234216	0.015272555	0.88693572	-0.201860811	0.330005513	0.544761709	0.005789578
Cst7	4.401831291	2.75E-40	1.668861919	1.18E-07	5.322915611	1.16E-10	1.314583537	1.78E-10	6.92306429	1.20E-09	0.255380075	0.008490574	-0.427628007	0.28015393	2.348263764	2.36E-09
Cstad	-0.084097606	NA	-0.003433781	0.955186098	0.012176524	0.935456707	-0.009019299	0.938532707	2.161833476	0.484065403	-0.050931	0.418621665	0.481267072	0.06364067	-0.061661954	0.821664933
Cstb	1.416098593	3.48E-07	0.560203776	1.23E-05	0.513594237	0.000133132	0.661839371	4.32E-08	2.914892842	1.15E-05	0.17805247	0.11741237	-0.444399559	0.168412178	0.749141722	0.015447062
Cstf1	-0.150390994	0.705348085	0.099405414	0.506515107	0.022235951	0.880080911	0.006324814	0.988226842	0.511105841	0.751908247	0.518736616	0.019460215	-0.430216582	0.124465237	-0.273683382	0.306850406
Cstf2	0.411280989	0.023411249	-0.004281729	0.975472536	0.055228482	0.812251679	-0.239144803	0.144397938	0.108951311	0.968903971	-0.117172094	0.295872479	0.039366044	0.780384947	0.158798791	0.235932907
Cstf2t	-0.154383643	0.485428948	-0.015883847	0.955186098	-0.399583681	0.002312012	-0.050301433	0.739339728	0.193973545	0.9126211	0.002434466	0.988180163	0.116190025	0.405240308	0.101128602	0.445734531
Cstf3	-0.658518576	0.030291344	-0.413601998	0.134535575	-0.250228698	0.008690989	-0.157089214	0.42841097	-0.132508719	0.923297322	0.330927618	0.112571177	0.182464898	0.45581707	-0.452783781	0.052787388
Ctage5	-0.241554731	0.3204973	-0.159191444	0.379239598	0.096093251	0.6228757	0.007119667	0.986697361	0.101381092	0.969252206	-0.237040625	0.104649078	0.108222838	0.522704826	0.114325391	0.477734445
Ctbp1	0.324446474	0.06963685	-0.145711177	0.281550217	-0.206615634	0.157965356	0.060132531	0.816844646	-0.008381288	1	0.079946443	0.57497868	-0.24056533	0.163772424	0.233948796	0.153957622
Ctbs	0.064492569	0.86045824	-0.075136664	0.473134028	0.181165133	0.21121262	0.009028062	0.96486546	0.082916113	0.992036068	-0.145030737	0.231383738	0.307879298	0.120645781	0.097265527	0.606764664
Ctcf	-0.122532979	0.633351744	-0.048739537	0.72362684	-0.174823108	0.318834489	-0.18470573	0.10719401	-0.082771312	0.980444116	-0.166803187	0.162978453	0.186940876	0.238855216	0.018889839	0.900404462
Ctdp1	0.284317415	0.162659247	-0.018516203	0.913793033	0.053060985	0.677120266	0.063505572	0.794735678	0.224894764	0.917402878	0.134090483	0.110135953	0.241446408	0.142410037	0.15030244	0.336991513
Ctdsp1	0.196433251	0.486498393	-0.067288775	0.834907633	-0.360947872	0.002395641	-0.052951301	0.77849682	-0.151929976	0.934654935	-0.186430093	0.31651421	-0.121804409	0.542325602	-0.032176624	0.865700626
Ctdsp2	-0.344311302	0.03932224	-0.192202637	0.228844187	-0.093071429	0.434591503	-0.05252679	0.803198545	0.116123378	0.952951334	-0.762986492	0.000520375	-0.330938462	0.087188579	-0.046171088	0.801876077
Ctdspl	0.265484435	0.613891502	-0.031648808	0.777112024	-0.00376712	0.993585434	-0.043346619	0.546506	0.249151616	0.882085251	0.022357959	0.702270138	0.004021196	0.989984577	-0.388500191	0.207696617
Ctdspl2	-0.130554012	0.524354461	0.036936787	0.654424055	0.07062649	0.815200829	-0.231563789	0.28200509	-0.25771277	0.841200405	-0.024253376	0.911367992	0.276835855	0.06586656	0.008359146	0.953447453
Ctla2a	1.119529794	0.067748582	0.010791185	0.837803208	1.642665666	3.25E-05	0.047811802	0.489852118	0.265305509	0.783468379	0.32627092	0.00075114	0.052314562	0.85715628	0.380724501	0.211570014
Ctnna1	0.547594982	0.005424585	-0.038496948	0.906776062	0.177342575	0.146895152	0.056281678	0.637334261	0.677585541	0.491434601	0.050378512	0.758109335	-0.155373619	0.379267344	0.372724139	0.026474045
Ctnna3	0.326013372	NA	0.044392031	0.440303765	0.32632391	0.003363596	0.087260722	0.587856706	-0.021469073	1	-0.00500566	0.95772168	-0.285768728	NA	-0.312242387	NA
Ctnnal1	-0.706548983	9.38E-05	0.025289942	0.947502542	-0.408102846	0.003703023	-0.084357627	0.806367877	-1.192786103	0.139647477	0.306972313	0.049141543	0.381193372	0.053446298	0.235275016	0.210769315
Ctnnbip1	0.22052878	0.374811663	-0.044256454	0.758920431	-0.044812553	0.781890056	-0.039807196	0.930034939	-0.119995055	0.96527627	0.721200501	0.000912966	-0.265692261	0.261642908	0.027526409	0.902807997
Ctnnbl1	-0.156485276	0.513983434	0.018791889	0.910444018	-0.037120296	0.731921845	-0.17598576	0.459188331	0.518051908	0.674987051	0.06294962	0.776875909	0.236233854	0.157336681	0.048766511	0.758995696
Ctnnd1	0.048492184	0.783876287	0.006231857	0.897871403	-0.087052278	0.530914997	-0.030366816	0.691733195	0.184699111	0.888531589	-0.026376433	0.720227571	-0.057014975	0.646912534	-0.115736363	0.327605837
Ctnnd2	0.27348598	0.68499143	-0.402950256	0.000763272	-1.140319982	5.49E-07	-0.665267493	0.000359122	-1.257130032	0.433641209	0.015004493	0.942971753	0.779584746	0.044654303	-0.957531671	0.011776977
Ctns	0.155007601	0.497092894	0.017117841	0.891836916	-0.161107203	0.258523172	0.017159548	0.965884339	-0.433851631	0.706916489	-0.315717378	0.053954436	-0.202633377	0.221605364	-0.043729047	0.781249001
Ctps	-0.698224774	0.019598219	0.059804051	0.821642526	-0.123190835	0.450145332	0.022565529	0.943216411	0.34338869	0.862151337	0.434034126	0.005238176	-0.290359434	0.212880512	-0.37730261	0.089476664
Ctps2	-0.343730828	0.19066646	-0.050117261	0.804615689	-0.117162408	0.230701948	-0.273852528	0.128825152	-0.267394151	0.804990191	-0.320703879	0.071583485	-0.264321294	0.24736735	0.004662572	0.982918135
Ctr9	-0.093135026	0.691591339	-0.151526046	0.062164443	-0.048250042	0.735311777	0.036455088	0.664948989	-0.13816967	0.949886471	0.024772268	0.740432231	0.021137613	0.870404	0.168634584	0.170159077
Ctrl	-0.149261681	0.865011421	-0.002036645	0.976518046	0.006509478	0.984887559	-0.022867982	0.845219405	-1.205746394	0.718460658	-0.062254618	0.473111991	-0.358599386	0.315028206	-0.086450783	0.812928152
Ctsa	0.651470164	8.66E-06	-0.220182509	0.629765129	0.273962662	0.113645484	0.084499285	0.730182969	0.118925812	0.952760056	-0.347777892	0.124366527	-0.173389651	0.283489815	0.621428064	5.27E-05
Ctsb	1.808460484	7.98E-45	0.1596307	0.024400686	0.968339068	1.13E-06	0.459943409	8.05E-09	2.626082289	7.34E-07	0.031579799	0.698676412	-0.290985664	0.056101547	1.167027632	7.62E-16
Ctsc	-0.323376913	0.017555381	-0.057725882	0.574723013	-0.014256623	0.929855868	0.264443942	0.018990362	0.065765701	0.98297641	-0.368647694	0.012037749	-0.294723168	0.038467257	0.427889127	0.001552593
Ctsd	0.824755312	3.01E-06	0.012542374	0.954546805	0.658014634	0.013658431	0.211159834	0.001712506	2.471090255	0.000319934	-0.354776992	0.000137157	-0.223929156	0.218886347	0.845001973	1.09E-06
Ctse	2.120688311	1.11E-10	1.59476172	1.18E-07	2.066976557	4.31E-08	0.378498486	0.000697412	1.910064254	0.010789824	0.041343343	0.520593087	-0.582312252	0.135559973	0.902903059	0.017808188
Ctsf	-0.046344202	0.855902567	-0.286000255	0.261382316	-0.357156632	0.00224771	0.170861726	0.515034555	0.379995478	0.794206339	-0.434433323	0.009462054	-0.037837981	0.790256697	0.279002416	0.038894782
Ctsh	-0.373198142	0.092962978	0.085462809	0.13782783	-0.156962546	0.06191932	0.409005681	6.32E-07	0.28295357	0.836329759	-0.392545994	0.000123695	-0.417983932	0.024266217	0.55296562	0.001731491
Ctsk	-0.217511836	NA	0.034137294	0.613953538	-0.170817382	0.489348932	0.037765061	0.716547912	0.012618818	1	0.028978258	0.784659177	-0.430065566	0.216357985	-0.112654673	0.752757668
Ctsl	0.956960992	4.44E-09	-0.036276619	0.661790821	0.944971241	6.27E-06	0.305939293	0.063826139	1.372555687	0.048961202	0.534585051	0.003956002	-0.078380483	0.612532199	1.027500992	2.82E-12
Ctso	-0.142815666	0.609310572	-0.373347094	0.04673432	-0.024895944	0.909654498	-0.05262997	0.821660494	-0.113393772	0.956093902	-0.359488604	0.001631563	0.079923526	0.649995949	0.231054596	0.167684747
Ctss	0.319932235	0.101764196	0.082910138	0.26215902	-0.042199468	0.876057987	0.243082429	0.000232432	0.640826033	0.177203701	-0.076014984	0.465210959	0.034683671	0.829076351	0.946494274	5.81E-10
Ctsw	-0.097307246	0.915716384	-0.040436706	0.407200512	0.497085038	0.028773316	-0.079583574	0.553155367	2.160473659	0.612296417	0.048868051	0.460106204	-0.265454323	0.501889008	-0.767457574	0.048974719
Ctsz	1.188488585	1.26E-14	0.205235044	0.064515026	0.589524478	0.00194656	0.381614692	8.91E-08	1.459154622	0.093950084	-0.260538763	0.000956645	-0.017989812	0.899110588	0.929384628	5.41E-12
Cttn	0.772469467	0.26442582	-0.089123354	0.689083909	0.005936461	0.976797439	0.052534737	0.896438971	0.405052973	0.915672238	-0.102129145	0.704991297	-0.452821288	0.190669697	-0.569843905	0.10918206
Cttnbp2	0.501097616	0.496192535	0.012518418	0.904188391	0.026425811	0.848368072	-0.098609947	0.289843591	-1.015312976	0.32759307	-0.030853043	0.700302181	-0.46408965	0.145305662	-0.736802345	0.025931328
Cttnbp2nl	-0.406195528	0.023777303	-0.063613034	0.680529245	-0.561513019	0.003493769	-0.277091034	0.00024394	-0.857984432	0.21717673	-0.395341987	0.006235893	0.418800721	0.013710279	-0.195341135	0.226883046
Ctxn1	0.989618307	0.130454164	0.207783362	0.295882723	-0.098174709	0.509314994	-0.047781823	0.554852974	0.558328791	0.89889729	0.117663208	0.139914469	-0.616098419	0.102793947	-0.528146343	0.167181289
Cuedc2	0.533309599	0.019548605	0.076362394	0.855708918	-0.084024608	0.542242033	0.069185188	0.553938219	0.454227427	0.755023011	-0.170707096	0.356358326	0.220866495	0.219275232	0.470685214	0.005894591
Cul1	-0.699695988	3.60E-07	-0.497848059	0.000317548	-0.339441682	0.130457514	-0.160216218	0.136669997	-0.324118718	0.765432253	-0.445173905	0.000111293	0.033528162	0.783015361	-0.14874786	0.198434402
Cul2	-0.517582917	0.097879565	0.018484313	0.837803208	-0.023575703	0.946791779	0.005717904	0.986697361	0.394947899	0.822507777	0.127825684	0.114283494	0.04955753	0.83439053	0.058971997	0.794219632
Cul3	-0.256443766	0.265088025	-0.265474164	0.044326734	-0.058736229	0.900627699	-0.048161715	0.715322851	0.334104124	0.778295966	0.283687727	0.010509747	-0.009144704	0.952570164	0.037008468	0.800059259
Cul4a	-0.05575186	0.86196849	0.142515857	0.574651881	0.020741984	0.918804378	-0.043384281	0.705077599	-0.262511562	0.830349363	-0.156405045	0.172318507	0.073739453	0.652026403	0.016889371	0.913500166
Cul4b	0.286254868	0.189564634	-0.100215192	0.597468124	0.207344232	0.352815207	-0.088029968	0.720985	0.189835599	0.9218194	-0.17898161	0.423051995	-0.077627524	0.65272458	0.213545044	0.192460662
Cul5	-0.04367476	0.892390845	-0.053715436	0.693583175	-0.06627365	0.788759519	-0.17764172	0.261860103	-0.190799097	0.88314163	0.098371412	0.58449631	0.021588477	0.900667687	-0.01124684	0.945489499
Cul7	-0.006998043	0.984367547	-0.105634469	0.66048422	-0.114833316	0.435074437	-0.017894363	0.950991939	-0.09338506	0.993912913	0.023362141	0.904305905	-0.018681769	0.923118535	-0.029822344	0.871386564
Cuta	0.428488277	0.121408991	-0.024868301	0.892647115	-0.073736971	0.822062584	0.152472042	0.313847398	0.206793568	0.929118396	-0.27762211	0.15106831	-0.116171263	0.594697188	0.555501982	0.007439194
Cutc	-0.045515338	0.962549846	0.021357912	0.921798222	0.201851898	0.208443239	0.183829113	0.354078195	0.030453237	1	-0.697356015	4.12E-06	-0.561845076	0.155052765	0.004480041	0.990912209
Cwc15	0.200256873	0.458633186	0.009674391	0.944144123	0.132965163	0.18231558	0.00695246	0.988446199	0.48077015	0.674663322	0.017081606	0.935178681	-0.000538035	0.997646812	0.273871571	0.114418545
Cwf19l2	-0.067560332	0.803483541	-0.167415317	0.435937383	0.116427321	0.645783782	0.048043396	0.898251098	-0.24735277	0.843599443	-0.133729067	0.582150459	0.48892632	0.027320526	-0.04948057	0.814844281
Cx3cl1	0.42173202	0.593304828	0.064039539	0.716384955	-0.219600062	0.194097426	-0.06896381	0.538460885	-1.378047138	0.613440473	0.020781684	0.911030177	0.174686455	0.612175486	-0.010777516	0.975734248
Cx3cr1	-0.769836133	7.84E-11	-0.1189043	0.383000562	-1.053387483	0.000204453	-0.322769711	0.000896191	-0.499468094	0.478214285	-1.273346435	7.23E-09	0.082079997	0.553587745	-0.354318896	0.007126981
Cxadr	0.253092368	0.770523442	-0.015086345	0.854117536	-0.008810207	0.960170144	-0.080273943	0.715532436	1.944833415	0.182277545	0.042100621	0.643117827	0.653439948	NA	-0.554528527	NA
Cxcl10	2.957426797	5.30E-09	0.189760565	0.009249445	1.20474089	5.65E-06	1.72502783	2.83E-09	1.207108092	0.313604458	5.041921611	2.37E-13	0.214813745	NA	2.048939366	NA
Cxcl12	-0.00487623	NA	-0.009828189	0.932629306	0.374544962	0.269658671	0.000625864	0.997851604	2.940211444	0.309600792	0.054156567	0.422703361	-0.402128372	0.169203962	-0.440366419	0.150463499
Cxcl14	1.950253829	3.30E-05	0.501572035	4.34E-05	1.196451205	1.73E-05	0.025871099	0.828402214	5.439972502	0.000192871	0.004561064	0.963855703	-0.601206333	0.118587323	0.602246873	0.120487892
Cxcl16	1.085267153	9.15E-09	1.250616234	3.27E-09	0.440293155	0.041459889	1.720317832	4.35E-10	2.658543383	8.75E-05	1.853605827	3.16E-07	0.091470341	0.628794083	1.35379287	5.10E-14
Cxcl9	0.33322033	0.665812721	0.0889365	0.311873372	0.753557053	0.02570188	0.412168358	0.00075128	0.031843825	1	0.655569405	9.04E-05	-0.105454327	0.748010732	1.374199839	5.29E-05
Cxcr3	0.243200708	0.773700658	0.015184555	0.7910819	0.009456562	0.98686929	-0.012413499	0.859335547	3.813773043	0.424741242	0.035724328	0.647844354	-0.022740692	0.939856724	0.086690533	0.783079459
Cxcr4	2.629560293	1.45E-08	1.946300327	3.19E-08	1.887424194	9.48E-05	0.755666721	3.31E-06	5.005139727	2.17E-08	-0.193305061	0.051108574	-0.488721221	0.217824859	1.202150857	0.002160608
Cxcr6	0.036362995	0.964975762	-0.01949204	0.698833114	0.639902715	0.021362475	-0.035986557	0.903585654	-0.391294428	0.882490552	-0.44760418	0.040548962	0.486263692	0.189013149	-0.287053043	0.424898767
Cxx1a	0.049619862	0.959203472	-0.099005903	0.046567556	0.016955291	0.967689949	-0.063096525	0.725227079	1.875885169	0.195867274	-0.020613442	0.917876972	-0.378314098	0.337146222	0.250266399	0.524194646
Cxx1b	0.905109493	0.113530916	-0.05788715	0.471397908	-0.020303486	0.963894681	0.050147001	0.749238291	1.548735167	0.298526412	-0.059794211	0.542380708	0.474346465	0.225111355	0.084125509	0.826404222
Cxx1c	0.305251613	0.660443595	-0.044978555	0.70727577	-0.019300332	0.916114045	0.051434855	0.761607471	1.382201555	0.321639566	-0.040499319	0.809924918	-0.042098991	0.911143506	0.129075363	0.724942808
Cxxc1	-0.02915089	0.915802654	-0.236543887	0.199745993	-0.103652706	0.26339725	0.09621596	0.637920713	-0.087527364	0.982233488	0.037962873	0.824223528	0.13997853	0.320889635	-0.122067343	0.362708634
Cxxc5	-0.453423895	0.00086463	-0.16759382	0.424041171	-0.259216703	0.027376426	-0.259729986	0.229408546	-0.368619626	0.800857736	-0.800272102	0.000686036	-0.074754998	0.555466347	-0.281181261	0.019598751
Cyb561	-0.343871242	0.67074273	0.133820934	0.401003563	0.053151257	0.636273369	-0.02113915	0.807853104	-0.437217619	0.908825727	0.020923373	0.759263022	0.206450983	0.598718986	-0.074235608	0.849878598
Cyb561d1	-0.405470909	0.249073313	-0.145118086	0.453710898	-0.207335903	0.05525164	-0.16476424	0.387595702	-0.584171158	0.631071266	0.022239744	0.926943218	0.089753009	0.705295215	-0.074728489	0.741441162
Cyb561d2	-0.143492483	0.785960951	0.239708697	0.045196318	0.205634413	0.020453814	0.056769476	0.85120847	0.355474445	0.886354585	-0.096642434	0.78311461	-0.049805998	0.860409205	0.428859308	0.112732154
Cyb5b	0.444506315	0.033042579	-0.142547822	0.450409544	0.03019237	0.900627699	-0.116198207	0.510273673	0.546532674	0.55139926	0.198148168	0.20997668	-0.163176231	0.333622881	-0.078610978	0.62401431
Cyb5d1	0.459226195	0.160661901	0.005276784	0.928476417	0.013802983	0.93496431	0.003181125	0.980058365	-1.149364773	0.176742442	0.06551923	0.336682139	0.142372367	0.575345094	0.067435462	0.781110972
Cyb5d2	-0.198259349	0.71302503	-0.220456872	0.029481119	0.017992397	0.929291625	-0.060715843	0.843975695	0.009987436	1	-0.215661258	0.070460452	-0.464650188	0.190061893	0.21130838	0.537236401
Cyb5r1	0.882303397	7.40E-07	-0.000133767	0.999588035	0.465894425	1.40E-05	0.430927019	0.001079531	0.21378539	0.837530146	-0.701682691	0.000238439	-0.380245022	0.093666636	0.138134481	0.522193052
Cyb5r3	1.000856308	8.33E-10	0.095120852	0.450409544	0.350152439	0.011773457	0.031969495	0.917821769	0.91996073	0.139307395	0.000179724	0.999040536	-0.073619276	0.68041136	0.695445541	4.13E-05
Cyb5r4	-0.368997295	0.255935468	0.123388154	0.263578008	-0.052396259	0.760670028	-0.026993228	0.903259847	0.055143394	0.999874444	0.23637684	0.207653417	-0.338376959	0.104775993	0.23241488	0.240868449
Cyba	0.61932392	0.02003499	0.148254154	0.272431236	0.065341104	0.708461283	0.22618072	0.083988124	1.010986685	0.354090543	0.081046363	0.536763195	0.121579594	0.594171399	0.688944277	0.001540696
Cybb	1.527589904	1.44E-08	1.95079185	6.53E-08	0.956014846	0.004742899	1.639771336	1.83E-11	5.23166401	5.53E-11	0.748866622	0.00353147	0.143157796	0.709410373	1.116981483	0.002892614
Cybrd1	1.211003628	NA	-0.068559934	0.22334824	-0.095231703	0.295593626	-0.150976154	0.192010137	-0.247422032	0.771460595	0.346144726	0.003687298	-0.473333627	NA	-0.643019992	NA
Cyc1	0.066574404	0.877067389	0.110091596	0.577643211	-0.093479484	0.687756527	0.150766298	0.55835486	0.229350482	0.905174291	0.306685659	0.043502275	-0.286369296	0.274451524	0.117212418	0.639267695
Cycs	0.434892779	0.289273694	-0.212257433	0.308710949	0.214224638	0.005484654	-0.179084225	0.341109765	-0.073576965	0.979204625	0.425381092	0.037923607	-0.443213719	0.145864966	0.381852657	0.190936322
Cyfip1	0.021575294	0.923211789	-0.077168001	0.568967134	-0.100739327	0.731111711	-0.165128328	0.298186	-0.178608688	0.898792327	-0.684324584	0.00068914	-0.19431378	0.184276263	0.098071209	0.48075408
Cyfip2	2.112451383	1.01E-08	1.59788085	0.00048231	-0.537346659	0.135514668	-0.455780441	0.388043269	1.150731889	0.229522621	0.09563475	0.895638405	-0.797521739	0.042845217	-0.176794497	0.652771949
Cygb	0.332803657	NA	-0.052931078	0.524606146	0.172401969	0.206981784	0.011922987	0.94606848	2.379380195	0.453672675	-0.124010303	0.597794613	-0.092663557	0.698974203	0.137263059	0.589554015
Cyhr1	-0.142143455	0.552627168	-0.165587834	0.295464633	0.295810687	0.06014464	-0.169253356	0.522554713	0.14779965	0.963244205	-0.711038769	0.003607179	0.184020381	0.261695785	0.010099318	0.948369665
Cyld	-0.008058697	0.980041396	0.08107253	0.195536874	0.095181069	0.515387803	0.001633252	0.993705614	-0.244780727	0.783626554	-0.136584635	0.109828419	0.141993145	0.322149843	-0.035610208	0.793956685
Cyp20a1	0.402531387	0.359409737	0.00958903	0.913753578	0.152447403	0.282619917	-0.008352831	0.984773746	0.450369543	0.7932189	0.019101231	0.933873134	-0.251491734	0.396934757	-0.078677578	0.782020901
Cyp27a1	-0.64563799	0.001037013	-0.197471645	0.494761766	-0.097095968	0.431883292	0.036752367	0.867039821	-0.727537715	0.593958968	-0.778369053	0.000634914	0.201802974	0.26063988	-0.228219532	0.181657622
Cyp2d22	-0.320463885	0.700132823	-0.041086101	0.4371912	-0.043292403	0.888599005	-0.081701169	0.448716785	-0.52882881	0.864530728	0.001098173	0.991753116	-0.340829037	0.382386154	-0.345184769	0.377424526
Cyp2r1	-0.052382612	0.958236623	0.011009737	0.937199952	-0.201180295	0.013161786	-0.068159621	0.51219277	-0.391683483	0.902451034	-0.032196815	0.786909341	0.214620325	0.587982713	0.240595997	0.538545265
Cyp2u1	-0.335592053	0.684558443	-0.024554573	0.598081335	-0.531587885	0.064187493	-0.071442269	0.448786947	1.088983668	0.544309192	0.012098821	0.867316549	0.219408051	0.577451357	-0.217921604	0.579178306
Cyp46a1	0.267618833	0.74599977	-0.018525079	0.880071432	-0.037661355	0.954244791	-0.035052839	0.791423223	-0.784353568	0.852257666	-0.081766121	0.172448757	-0.339479498	0.39106092	-0.028739149	0.941758625
Cyp4f13	-0.085349547	0.828053793	0.055953263	0.900156916	-0.109426155	0.53158957	0.025879963	0.926386779	-0.44092655	0.771707111	0.157505827	0.309821368	0.381759504	0.092600303	-0.392448877	0.070339065
Cyp4f16	0.068568343	0.924372149	0.260927758	0.069527968	-0.199304907	0.123143272	0.051537782	0.828780659	0.795583637	0.527954457	0.309058389	0.041487873	1.142170757	0.002009683	0.1208467	0.736666873
Cyp4f18	-0.091689961	0.918898585	0.008608559	0.941938739	0.609504219	0.221489507	0.06179766	0.551567126	3.465264507	0.053957519	-0.024541141	0.733536389	0.103242199	0.767523176	0.770740207	0.031663142
Cyp4v3	0.312867064	0.16711702	-0.040096673	0.826617299	0.365233452	0.000212912	0.127696051	0.207350733	0.938613799	0.30857319	-0.433129316	0.000292467	0.011566493	0.941482058	0.409342496	0.006242778
Cyp51	0.179153074	0.642254831	0.003985581	0.964415099	0.678245205	3.79E-05	0.122519452	0.238417363	0.109310881	0.959843963	0.16872756	0.111254974	-0.294582213	0.273558406	0.254521426	0.320890596
Cysltr1	-1.312189381	7.46E-15	-0.118024425	0.337161941	-0.542162917	0.002933578	-0.334807597	0.022622527	-0.895522624	0.433360149	-0.35373277	0.039108458	0.059248936	0.767241682	0.016826846	0.929650766
D030056L22Rik	-0.01774993	0.98038082	-0.149622199	0.012879779	0.191061465	0.313304612	-0.088742602	0.451315735	0.2128941	0.926442658	-0.305757005	0.004065155	-0.346790819	0.332696303	-0.039007853	0.91022828
D10Jhu81e	0.327683597	0.178311077	-0.085657993	0.535514326	-0.114559356	0.516486427	-0.052874374	0.848101612	0.814333711	0.625227286	0.008648129	0.968696918	-0.024236636	0.893557843	0.394108341	0.021714005
D10Wsu102e	0.461766845	0.07040133	-0.016632078	0.94580569	0.237907089	0.038182492	-0.030218367	0.903029322	0.433554663	0.701023531	0.646524448	0.001149491	0.079900718	0.681658939	0.371295298	0.044670736
D11Wsu47e	-0.286784881	0.481669142	-0.179130265	0.653498033	-0.233793059	0.076540338	-0.219909254	0.275281145	-0.908827722	0.48807412	0.695336298	0.000777346	0.04473506	0.862735732	-0.250206311	0.311737028
D15Ertd621e	-0.450246652	0.001537387	-0.241328047	0.00834396	-0.53018248	0.026925968	-0.111282891	0.267601919	-0.287167209	0.759922781	0.226523461	0.006796619	-0.256738681	0.074986588	-0.026625502	0.845906494
D16Ertd472e	0.027641668	0.970462434	0.014195319	0.947502542	0.634073092	9.46E-06	0.055934424	0.813223249	-0.041240363	0.995231715	0.281707434	0.303814141	-0.046292602	0.886625061	0.071457884	0.818900854
D17Wsu92e	0.560182694	0.001254558	0.083541444	0.417960593	0.187588107	0.035332459	0.028155375	0.922012986	0.625267269	0.49756207	0.400632618	0.02416461	-0.255637308	0.101350071	0.339482835	0.021856645
D19Bwg1357e	0.405992551	0.043488214	0.03896282	0.844075602	0.002657274	0.986882626	0.053622655	0.841215761	0.305509511	0.796841115	0.516209812	0.002691112	0.110676297	0.497022738	0.137244091	0.375566467
D1Ertd622e	-0.093509829	0.757603273	-0.075422625	0.629765129	-0.156407578	0.294283172	-0.21401212	0.175454716	0.035822659	1	0.704145986	8.63E-06	0.041780126	0.8016997	-0.0476065	0.763469352
D230025D16Rik	0.322736728	0.417633902	-0.004215776	0.942495915	-0.099045898	0.329421383	-0.125833667	0.628053941	0.448709408	0.72909235	-0.013672789	0.930955395	-0.266449089	0.347992644	0.006546348	0.98075636
D330045A20Rik	-0.23143162	0.755487325	-0.020403186	0.911735538	0.62968466	7.86E-05	-0.172998273	0.557731362	0.423013264	0.837265769	0.4159557	0.125091423	-0.096933838	0.797036726	-0.324103919	0.376955507
D3Ertd751e	-0.031961308	0.96978748	-0.074970187	0.561020019	0.079453459	0.807764466	-0.302586945	0.313358705	-0.644555872	0.559074394	-0.658100439	0.000177256	0.309324402	0.384813246	-0.16550195	0.630804587
D430042O09Rik	-0.085761427	0.817390183	-0.008753166	0.917525771	-0.091941292	0.816052751	0.007777396	0.968937839	2.634952661	0.034232857	0.013400325	0.877854415	-0.046246007	0.819045676	-0.053416747	0.781324095
D5Ertd579e	-0.114793662	0.596678723	0.054122698	0.84655427	0.023131655	0.882050269	-0.003950324	0.986999615	-0.282892668	0.821142201	0.039956025	0.73343816	0.38229079	0.027573655	-0.146765767	0.3742177
D630003M21Rik	0.169176294	NA	-0.154867714	0.179540348	0.018895226	0.869681781	0.021465616	0.891488168	2.273038509	0.388086056	-0.182163759	0.009158385	-0.107964076	NA	-0.15517061	NA
D6Wsu163e	-0.383869534	0.013505538	-0.176044782	0.425685714	-0.308499151	0.003213573	-0.19068018	0.028238488	-0.485270591	0.640918941	-1.016378058	7.30E-06	-0.422915796	0.004313436	-0.177756351	0.205472807
D8Ertd738e	0.203617494	0.614012808	0.033009515	0.859959984	0.292473351	0.003162691	0.017644914	0.941513558	0.111319489	0.976957615	0.162042731	0.493587485	0.310337061	0.226912824	0.60777704	0.013220613
D8Ertd82e	-0.189971354	0.377025425	-0.124271744	0.680075534	-0.357543895	0.00591205	-0.064445772	0.789494042	-0.328452451	0.801470444	0.190034281	0.359012253	0.412879124	0.005575212	-0.214717904	0.129893153
D930015E06Rik	-0.415228266	0.030639258	0.024060193	0.928476417	-0.243487405	0.02752832	-0.025249997	0.872900304	-0.190086971	0.899881285	-0.074146572	0.425230438	0.343213109	0.035668522	-0.100906431	0.516349766
Daam1	0.841306453	1.38E-07	1.06572292	4.51E-09	0.425216131	0.003406404	0.298478617	0.007237376	0.663717459	0.455184384	0.052384279	0.730476356	0.212702625	0.227135597	0.661332501	7.75E-05
Daam2	0.683407183	0.232226562	0.070068881	0.871453251	-0.068346169	0.766958019	-0.285486701	0.059439413	-0.605223826	0.669737174	-0.137984198	0.084906089	-0.026849558	0.944638456	-0.296605697	0.432673527
Dab1	1.144261304	0.071530727	0.005746843	0.975472536	0.067821874	0.778589213	-0.157377618	0.538654092	3.335467729	0.026806543	0.044220662	0.812051001	-0.665986351	0.057979808	-0.404822025	0.26148514
Dab2	1.046120563	0.000519159	0.260695969	0.03923987	-0.152800199	0.549372822	0.426289085	0.008835909	2.866897922	0.000238895	1.59061421	6.84E-07	-0.115607714	0.75763494	0.334555566	0.358306049
Dab2ip	-0.696941615	0.157724758	-0.031127534	0.843669438	-0.607584631	5.03E-05	-0.191865199	0.122798121	1.042378107	0.556603049	0.031653916	0.774723278	-0.10334019	0.790473061	-0.590104473	0.121328824
Dag1	-0.01517451	0.957427203	0.133996617	0.619244319	0.247192712	0.047361756	0.137174494	0.231427751	0.884487364	0.410674932	-0.575595072	0.00858763	-0.247492254	0.207448688	0.242853372	0.19341047
Dagla	-0.84369935	0.000588978	-0.027126253	0.88369484	-0.420225015	0.019376744	-0.079586443	0.67200812	-0.493442567	0.700197911	-0.133415005	0.477538572	-0.063334678	0.771680809	-0.191808346	0.356532353
Daglb	-0.178446108	0.413585147	0.015517336	0.87906864	-0.43639867	0.000402151	0.075102867	0.684966907	0.655082922	0.486706268	-0.03204337	0.730295679	-0.040265465	0.77293404	0.211865194	0.110041996
Dalrd3	-0.345878158	0.492541881	-0.152379954	0.632467994	0.097619401	0.435808284	0.026363894	0.897063067	0.338160087	0.878153968	0.100954253	0.283792126	0.179676392	0.547365952	-0.604843443	0.034860388
Dap	0.995097578	6.78E-07	0.245552756	0.056556557	0.326892511	0.002548317	0.203866327	0.411811919	1.592545767	0.04462518	0.161057288	0.427747122	-0.384792712	0.083887695	0.500502772	0.01798766
Dap3	-0.176404093	0.649537118	-0.20946668	0.194029023	0.142101036	0.162861158	-0.034164432	0.899421558	0.745582137	0.507873402	-0.045278491	0.789683761	0.103289715	0.673695147	-0.438573692	0.061419868
Dapk1	0.588448051	0.013578532	-0.384766383	0.028295803	0.037787239	0.797858324	0.034208295	0.908822802	0.563403712	0.647618982	-0.079215785	0.326588266	0.274588701	0.229020034	0.275169214	0.206122033
Dapk3	-0.195604703	0.49275246	0.010506623	0.893528821	-0.009387981	0.966378151	0.025948154	0.763638407	-0.662078277	0.73043542	0.027127478	0.747285609	-0.114248409	0.589186791	-0.024286293	0.904043051
Dapp1	-0.786911696	6.07E-05	-0.159530626	0.212543536	-0.493024429	0.000174693	-0.267662954	0.033476863	-0.285342664	0.760049011	-0.007776202	0.965095395	0.386585496	0.051993181	-0.053649973	0.777088555
Dars	0.077467767	0.823810764	-0.04122739	0.890850843	0.053161408	0.862248787	-0.082858755	0.704618215	0.696544311	0.470100353	0.200095234	0.421638846	-0.250402715	0.301598771	0.213126422	0.35645242
Daxx	0.288032532	0.21185001	0.088627455	0.712612054	0.212342993	0.10867121	0.30602472	0.027219523	0.651609552	0.594648748	0.726339699	1.61E-05	0.086461312	0.652374141	0.1965872	0.281615807
Dazap1	0.192514351	0.61825935	0.077269383	0.796467496	0.015903137	0.914394083	0.146907028	0.589767964	0.09585343	0.983554001	0.237952935	0.129888685	0.006262907	0.978089487	-0.090929451	0.675833518
Dazap2	0.859212863	1.17E-07	-0.046247913	0.432256735	-0.147145646	0.16545495	-0.016561026	0.91519192	0.190600061	0.87924946	-0.208486774	0.010671102	-0.33443721	0.051308316	0.486929426	0.002799755
Dbf4	0.439502129	0.280075558	0.10389058	0.335014713	-0.036952396	0.902809245	0.052204794	0.766032297	0.482950154	0.742628321	-0.002831728	0.986050161	-0.222849441	0.472447913	0.180300122	0.544183062
Dbi	1.053413654	0.001306488	0.270570555	0.151002956	0.058796273	0.805039724	0.206942078	0.106247802	1.061956026	0.296300977	-0.236658432	0.018308015	0.611495778	0.034262865	0.463925634	0.093681018
Dbn1	0.606081854	0.409718562	0.006346926	0.955360206	-0.097307377	0.217843323	-0.1140964	0.535905201	1.923475549	0.223593296	-0.048776937	0.468377393	0.498693235	0.173897318	-0.316910326	0.395718638
Dbndd2	0.253310095	0.603796293	-0.036877396	0.871453251	-0.112963325	0.460707589	-0.111806446	0.691844698	0.373921472	0.823482837	0.062775742	0.842313614	-0.210968692	0.539044897	0.52321769	0.11369983
Dbnl	0.116881269	0.660386215	0.135290507	0.491739007	-0.21304396	0.055800153	-0.007678242	0.984540308	-0.159537734	0.945885046	-0.021132226	0.903162072	0.296305738	0.098283583	0.007951006	0.962821331
Dbp	-0.414788301	0.430315135	-0.05557289	0.659196548	-0.688501499	0.000301682	-0.276066038	0.298646514	-1.39000344	0.394317711	-0.26312204	0.015930997	-0.414655537	0.295401164	-0.066576533	0.864915174
Dbpht2	0.492685245	NA	0.02191721	0.773105405	0.04107027	0.710418572	-0.022971864	0.881143036	0.368239544	0.686651965	-0.030359612	0.689139924	-0.130457241	0.536958725	-0.326477247	0.147419788
Dbr1	-0.090468171	0.889765138	0.000607444	0.995644333	-0.098434705	0.696360529	-0.077638467	0.761889333	0.409071649	0.797822034	0.116718759	0.435114645	0.068333804	0.832479464	-0.044043128	0.887258049
Dbt	0.004071268	0.994670936	0.009114071	0.977782942	0.007788619	0.982721682	-0.063527897	0.670948286	-0.313755647	0.679602237	-0.229068301	0.23232751	0.309894163	0.204026914	0.100507031	0.666149662
Dcakd	0.051029469	0.865357358	0.055063276	0.913220939	-0.152675868	0.433127372	0.053887678	0.668083941	0.140264874	0.97558923	0.039678639	0.70787785	-0.103707661	0.606810544	-0.372762047	0.052228341
Dcbld2	-0.654171346	0.013758032	-0.036381274	0.585378046	-0.003531643	0.982721682	0.042471016	0.740508341	-0.852292363	0.245143425	-0.044643676	0.598025539	0.3307982	0.147360674	-0.531569742	0.014725564
Dck	0.184147572	0.652880316	0.230704941	0.082348712	0.047747034	0.735311777	0.386487798	0.011069009	1.020749552	0.311525326	-0.182587178	0.080320748	-0.551052391	0.043779924	0.343014545	0.186858275
Dclk1	1.38402148	0.014661248	-0.00795207	0.957718296	-0.305558732	0.62326246	-0.07631001	0.557769147	3.415952299	0.065253131	0.022905323	0.851981154	-0.658135981	0.081475977	-0.469523826	0.219474114
Dclk2	0.303745532	0.559311866	-0.39619062	0.004764682	0.049917886	0.704548085	0.05778682	0.549055839	-0.746092213	0.655779141	0.013117075	0.88865993	0.144670654	0.659306346	-0.312961804	0.322084192
Dclk3	0.194476624	NA	0.057193364	0.177975611	-0.056758831	0.635120947	-0.05297281	0.872070511	5.72875036	0.108188779	0.063513135	0.834602828	-0.168978021	NA	-0.358771157	NA
Dclre1a	-0.284244863	0.453089749	-0.053574975	0.429162144	-0.058090664	0.733793047	0.079841356	0.63856971	0.245848782	0.934654935	-0.152278592	0.060608033	-0.153419306	0.540515699	-0.132657544	0.579186083
Dclre1b	0.269551414	0.417462053	-0.028075869	0.815504619	0.013871638	0.929291625	0.153568278	0.546506	0.039802803	1	-0.251706647	0.125807261	-0.093924831	0.713998441	0.017686206	0.942369612
Dclre1c	-0.430464372	0.14860729	-0.024145701	0.913753578	-0.237775053	0.445823878	0.14638624	0.439531696	-0.013592491	1	0.302129833	0.134939424	0.172166577	0.418221812	-0.107514147	0.595863436
Dcn	0.27719055	NA	-0.010653393	0.879964645	-0.248707755	0.112981715	0.029542448	0.734059286	-1.362099459	0.525955868	0.044806013	0.473799483	-0.055406207	0.720864206	-0.013060378	0.937655839
Dcp1a	0.024305659	0.93960813	-0.022379637	0.862680384	-0.049265048	0.830262007	0.021679598	0.92743175	-0.04940538	1	0.287305156	0.048225822	-0.020504389	0.891591639	-0.302072074	0.034787718
Dcp1b	-0.004245868	0.994670936	-0.007897615	0.967536175	0.030337139	0.826330345	-0.120015062	0.291156834	-0.416290046	0.774524951	0.085736856	0.336069662	-0.459384208	0.183877961	-0.44582141	0.18137554
Dcps	-0.038632898	0.950392371	-0.133099456	0.224576279	-0.088330382	0.633307639	-0.334831147	0.03479658	-0.987943148	0.490166976	-0.045594071	0.903826183	0.05886396	0.8347329	0.113523123	0.674090312
Dctn1	0.515116812	1.35E-07	-0.01763733	0.772776392	-0.136065922	0.167584327	-0.01683581	0.954816749	0.780243637	0.513585329	0.061370596	0.596758134	0.00664528	0.958852464	0.319800623	0.008899997
Dctn2	0.015867781	0.957357315	-0.210576996	0.151399334	0.001851317	0.993585434	-0.088832525	0.542739026	0.250533889	0.885725817	-0.34069584	0.019983036	0.079533045	0.623498664	0.058236331	0.705391752
Dctn3	0.330092985	0.325443665	0.036705086	0.84102043	0.171542261	0.187258027	0.054634667	0.805227403	0.438471777	0.771661397	0.054407832	0.755815395	0.483624681	0.046544145	0.620641929	0.007415361
Dctn4	-0.290447529	0.154969018	-0.046171298	0.603208421	-0.13170458	0.321027107	-0.099300201	0.26096181	-0.041316932	1	0.400692586	0.000871069	-0.217476423	0.151866494	0.056961072	0.692604957
Dctn5	-0.374058572	0.025058687	-0.145491819	0.056686551	-0.297373742	0.002254861	-0.042425798	0.831838262	-0.13512856	0.930151432	-0.899769255	5.75E-07	-0.057615605	0.750070908	-0.100333956	0.559833334
Dctn6	0.09502103	0.769123234	0.026396026	0.929420104	0.025919765	0.847261985	-0.060811075	0.851988139	0.268871303	0.872858144	-0.250476514	0.061915464	0.074422577	0.715057136	-0.085794933	0.658662647
Dcun1d2	-0.768071948	0.001919593	-0.342836691	0.03923987	-0.235632838	0.071742947	-0.149861037	0.619074513	0.257603424	0.857605967	-0.55179855	0.000488377	0.004346957	0.984159762	0.076456142	0.713904502
Dcun1d3	-0.006494074	0.991222261	-0.105684679	0.458733167	-0.047920997	0.642338859	-0.096064193	0.546103502	-0.710997574	0.56878434	-0.010798946	0.963155928	-0.581931121	0.012621795	-0.285798267	0.197570807
Dcun1d4	0.038567185	0.933930345	-0.019149106	0.925508986	-0.180727189	0.510065102	-0.142513425	0.099540759	-0.340368316	0.803707243	0.196596711	0.008233126	-0.154643138	0.493009955	-0.245371536	0.253793554
Dcun1d5	-0.460854928	0.094456739	-0.180285642	0.047330623	0.067361054	0.727096048	0.043070182	0.80594526	0.101238025	0.979789499	-0.134507763	0.311800654	0.272999934	0.245691826	-0.124817583	0.578170074
Dcx	0.303378137	NA	-0.03188933	0.854101951	-0.007079602	0.962834613	0.018280703	0.951226354	-0.223125293	0.809903765	-0.030721086	0.727974418	-0.232222599	NA	-0.302137453	NA
Dcxr	0.957152901	0.000605411	0.225547065	0.247881947	-0.063172335	0.769484363	-0.008928919	0.970296788	-0.913297537	0.595715178	-0.081101717	0.41203383	0.197990211	0.439080576	0.291254447	0.233226531
Ddah1	1.61707318	0.004450139	0.199218869	0.305415982	-0.073329208	0.391684078	0.013237126	0.918845393	0.538765174	0.865018555	0.054404645	0.451775484	-0.735862184	0.044288738	-0.459768715	0.217799999
Ddah2	-0.461928784	0.219799017	-0.077053258	0.538229724	-0.295428574	0.020718606	-0.433099347	0.000942056	-0.853351439	0.628967345	-0.601130867	9.05E-05	-0.034589398	0.893401782	-0.231615425	0.347769702
Ddb1	0.339505328	0.079719256	0.054408873	0.865876602	-0.163415786	0.083210322	0.09030748	0.776866531	0.148607136	0.945439872	-0.173091115	0.520733541	-0.006795562	0.964005074	0.264248425	0.064774484
Ddb2	-0.534914272	0.350552307	-0.072958222	0.68612932	-0.215779652	0.138000274	0.031583645	0.915511346	-0.753082756	0.708106014	-0.414683865	0.003546446	0.0232485	0.948184206	-0.365132367	0.291768147
Ddhd1	0.40379488	0.103536031	0.094630383	0.286384684	0.399018673	1.34E-05	-0.017751096	0.960916524	1.754496387	0.016761437	0.181390071	0.005238176	-0.113320168	0.564678067	0.07150916	0.702260534
Ddit3	0.126718974	0.742715377	-0.233260719	0.251767214	-0.163362715	0.439825181	-0.134669828	0.619074513	-0.438871028	0.745039245	0.318604163	0.088978482	0.445812952	0.061345647	0.147773325	0.515976316
Ddit4	-0.13318634	0.882585503	-0.161150479	0.789709815	1.478859751	0.002222663	0.258518425	0.859335547	-0.259957879	0.954270929	1.908321722	6.45E-05	0.072416113	0.846577873	0.299981825	0.429253689
Ddit4l	0.808192278	NA	0.002616731	0.973001331	-0.006650134	0.977447195	-0.071746675	0.452860499	1.182080378	0.283391295	-0.007248514	0.938250798	-0.198687456	0.361083274	-0.181888766	0.433098573
Ddo	0.318445262	NA	0.106425378	0.340949181	0.019479587	0.941902296	-0.054153351	0.766623192	-0.05994169	0.98610504	-0.044366967	0.58844483	-0.27706942	0.199915515	-0.116934344	0.612218159
Ddost	0.297956408	0.220475471	-0.015561608	0.928476417	0.244179425	0.059548305	0.207234059	0.029222197	0.790035662	0.341343164	-0.101354811	0.603404105	-0.06942996	0.715964721	0.466234924	0.010198765
Ddt	0.889899931	0.024260133	0.026065723	0.913220939	0.133853989	0.174588033	0.045103018	0.684277119	-0.178030495	0.987896456	-0.067412398	0.562260063	-0.432464025	0.180501923	0.569352423	0.065763747
Ddx1	0.48561489	0.001088015	-0.128073942	0.54907071	-0.004142048	0.982469146	0.059194346	0.741753506	0.399804227	0.72183022	0.108884338	0.549381839	0.026491358	0.840478956	0.019333607	0.877061323
Ddx17	-0.365724717	0.094950467	-0.062544817	0.581685561	-0.260734822	0.182790347	-0.076514319	0.481237991	-0.321864722	0.789046937	-0.274863913	0.063349332	0.132872397	0.447974459	-0.349322724	0.036039074
Ddx19a	0.273871309	0.216505183	0.070795576	0.627700856	0.035755175	0.892871849	0.100347338	0.565459155	-0.015055512	1	0.072132466	0.51067143	-0.084321232	0.627563474	0.273214216	0.09789304
Ddx19b	-0.132763748	0.782715021	0.000284648	0.998459996	0.106610272	0.399669074	0.253603059	0.287771297	0.919205426	0.293430579	0.686405608	0.000152141	0.001076515	0.996877838	-0.448354916	0.088748948
Ddx20	-0.165050895	0.687149313	0.043141445	0.758828635	-0.148962346	0.195173305	0.002455196	0.995927712	-0.314119224	0.821550601	0.023812339	0.903890467	0.316912574	0.194977718	-0.009489182	0.967600679
Ddx21	0.656848335	1.59E-07	0.010528126	0.942607964	0.146558712	0.275603808	-0.048720544	0.828402214	0.488424284	0.598638633	1.210283862	5.25E-08	0.248426302	0.083784988	0.431345114	0.00157701
Ddx24	0.152760759	0.312976383	0.190246285	0.278972487	0.168460471	0.211243882	0.229458892	0.115972353	0.163092494	0.924682904	0.545923224	0.011629001	0.170184565	0.145171394	0.311589788	0.004954132
Ddx25	0.39522341	NA	0.011653109	0.854843727	-0.129370283	0.535031845	-0.058474349	0.785184863	1.908159058	0.545070385	0.039179915	0.83212321	-0.377920851	0.092025475	-0.355950254	0.136241148
Ddx26b	-0.632265155	0.002109513	-0.066094458	0.698472582	0.023020633	0.971211485	-0.113910566	0.275117965	-0.591282932	0.452949646	-0.905053335	5.04E-05	-0.015703197	0.935034043	-0.685218739	0.000187754
Ddx27	0.262526932	0.233172089	0.065657855	0.737247779	0.057056165	0.580909219	-0.010523158	0.972740026	0.637817005	0.489606462	0.42675549	0.032996102	0.416684436	0.03343294	0.113170629	0.544240193
Ddx39	0.152357637	0.584514291	0.043121068	0.76844912	0.004915612	0.98009497	0.274252469	0.059069244	0.570257256	0.711971691	0.644665654	0.003003669	0.02845066	0.8655228	0.180802491	0.256658881
Ddx3x	-0.152291718	0.402943498	-0.110023898	0.071248925	0.263025153	0.316736356	-0.085432827	0.4135158	-0.053666549	0.991437814	-0.022409662	0.869662037	0.380589717	0.03669466	0.004529465	0.979158232
Ddx3y	-0.153104315	0.778109673	0.145685813	0.482153802	0.826879389	0.642553677	-0.096554564	0.519641869	-0.721368948	0.796698033	0.024697962	0.869207313	-0.139850115	0.394988261	-0.055262522	0.754506529
Ddx4	-0.118115926	NA	0.092728323	0.677712159	0.014056876	0.921850879	0.000273868	0.99915233	1.543521072	0.571059392	0.030385439	0.725304277	-0.140661952	0.459638588	-0.161364693	0.428371283
Ddx41	-0.260406736	0.329105032	0.0269258	0.938718163	0.18587675	0.148807526	-0.199305995	0.177539083	-0.087360299	0.994178978	0.292375593	0.00081983	0.432782841	0.058789278	-0.093475091	0.668944901
Ddx42	-0.037275295	0.892991836	-0.087731562	0.471615947	-0.079617398	0.637097475	0.030131307	0.913890621	0.070735671	0.992102744	0.307537728	0.007553824	0.327396948	0.04702077	-0.072146988	0.645550857
Ddx46	0.106663111	0.673905471	-0.076832885	0.510597981	0.110576886	0.723867164	-0.113244993	0.537327387	0.172645723	0.933181161	-0.125156958	0.354268038	0.521068446	0.023521887	-0.129610606	0.554868148
Ddx47	-0.321538667	0.242001419	-0.117970527	0.305111142	-0.107103518	0.542807872	-0.020393659	0.891544736	0.223614638	0.87977029	-0.073701831	0.576977434	0.034803005	0.863009917	0.064769928	0.73590937
Ddx49	-0.011032185	0.982112258	-0.183271141	0.139902196	0.026970708	0.880080911	-0.07068708	0.558618689	-0.288379959	0.900075606	0.103773112	0.342766617	0.073872842	0.738670427	0.275533488	0.190970586
Ddx5	-0.719708987	1.04E-09	-0.154202518	0.049571329	-0.165744405	0.32461593	-0.117064042	0.183320496	-1.190414415	0.005575471	-0.10771361	0.402370788	0.145710227	0.29096057	-0.438226415	0.000832535
Ddx50	-0.097872835	0.730375994	0.144273138	0.309181242	0.152405999	0.567637811	0.09649729	0.645886152	-0.100990075	0.964155592	0.576501674	0.000309566	0.358876532	0.062897987	-0.038820471	0.832755168
Ddx51	-0.1247493	0.71981286	-0.088370219	0.161650797	-0.047294136	0.730836095	0.081090235	0.641498335	0.535118831	0.691463897	0.503492988	0.006806281	-0.376184659	0.287219705	-0.349040013	0.30695015
Ddx52	-0.1337307	0.662410759	-0.010663038	0.959381594	0.114159814	0.255691387	0.035146536	0.920877027	-0.177043927	0.9218194	0.025321799	0.939533116	0.362549581	0.057759959	-0.010848766	0.952479801
Ddx54	0.420150708	0.047689355	0.103828971	0.574017108	0.087401674	0.540314975	0.003499097	0.994634859	0.825539078	0.613440473	0.698872674	0.000118904	-0.012730791	0.939130478	0.331746521	0.036099557
Ddx56	-0.026049632	0.952241139	-0.036341536	0.558439002	0.004656766	0.986828811	-0.041005085	0.901384542	0.40362449	0.794258192	0.261044293	0.06828541	0.092725326	0.633434226	-0.112739278	0.542710042
Ddx58	0.359730474	0.27914351	0.005874599	0.952166442	-0.057952076	0.679205866	0.673950751	6.42E-05	0.385110941	0.717371639	0.375017241	0.025833355	-0.038638598	0.86678611	0.629808073	0.004109231
Ddx59	0.230565888	0.610478489	0.005028926	0.960202981	0.021582116	0.906648926	-0.036663033	0.877270701	2.834371581	0.091044533	0.064692356	0.599941096	0.014605207	0.957083874	-0.009950713	0.969407274
Ddx6	-0.065958673	0.765991029	-0.013231084	0.960457729	0.110061308	0.243392583	-0.19294245	0.164166473	-0.288978527	0.750877965	0.417967068	0.018859536	-0.305101456	0.015389519	-0.04667393	0.696260312
Dear1	0.018535423	NA	-0.012316661	0.939776473	0.006827157	0.961051867	-0.259627213	0.094142044	1.658825061	0.734039249	0.195417828	0.156397528	-0.183356574	0.412207736	-0.129029889	0.588125127
Deb1	0.436413896	0.52465979	0.148959145	0.313546881	-0.476683102	0.002152184	0.112692765	0.454580686	0.584216209	0.736281419	-0.27290282	0.130526497	-0.334663873	0.39092247	0.152671805	0.689038199
Decr1	-0.206702324	0.629557559	-0.049474349	0.76852644	-0.010012735	0.977447195	-0.085903364	0.481237991	1.733937052	0.240452551	-0.118077098	0.124147889	-0.337042125	0.176284567	0.065496505	0.782709304
Decr2	-0.102412312	0.863103094	-0.055459517	0.368483783	-0.02213318	0.945760636	-0.0767225	0.368523425	0.028545669	1	-0.070154606	0.518610137	0.094391088	0.74239696	0.063127453	0.818389186
Dedd	-0.194478037	0.454753689	-0.197343813	0.055399524	-0.047459151	0.761070111	-0.139797067	0.337894735	-0.6658808	0.507873402	0.261172199	0.003189787	0.556337401	0.011023364	-0.053899397	0.796424546
Dedd2	-0.072927018	0.911027017	-0.107808132	0.357592194	-0.01629968	0.954595987	-0.183663433	0.443218623	-0.55024465	0.764059642	-0.050592147	0.883643716	-0.399396893	0.234357006	0.238134944	0.460570414
Def6	0.200878134	0.5806467	0.077036447	0.645167199	0.146702602	0.306100745	0.132409855	0.30771229	0.372040231	0.888199192	-0.086729901	0.675035888	0.163407126	0.481227284	0.036504809	0.868987141
Def8	0.033335261	0.951915545	-0.010441108	0.956388426	0.107074161	0.574048841	0.066404445	0.760831889	-0.693108781	0.702200926	0.062452279	0.721590151	0.220433955	0.401965339	0.016075746	0.949032916
Degs1	0.352348541	0.170154952	0.127701759	0.316776363	0.304840594	0.019542855	0.141813521	0.147853966	1.141178859	0.195867274	-0.06870236	0.546215458	-0.254811677	0.25125956	0.411347795	0.051390569
Dek	0.196814231	0.147079719	0.173134349	0.049031261	0.414658062	0.120704589	0.132549209	0.145917879	0.418884286	0.681004644	-0.474820025	7.96E-06	0.294817249	0.011459036	0.519594712	2.68E-06
Dennd1a	-0.135088365	0.727550342	-0.016029226	0.84102043	-0.040224556	0.857050203	-0.082892659	0.615620861	0.135395007	0.961939697	-0.077539329	0.494874941	0.347948195	0.153754756	-0.185470902	0.426022641
Dennd1b	-0.220436846	0.303567982	0.021475745	0.932863861	-0.127249599	0.568158381	0.178158021	0.156650078	0.045903337	1	-0.235261018	0.218287174	0.268274234	0.052800965	0.184478583	0.161139929
Dennd1c	-0.502703138	0.124058861	-0.038901527	0.938978322	-0.339924495	0.003694088	-0.018942078	0.962085646	-0.920387544	0.417889556	-0.069689203	0.83777966	0.198583903	0.412662134	-0.738331197	0.001428519
Dennd2a	0.348071054	0.234388027	-0.120790894	0.361628202	-0.301343771	0.006645236	0.028152551	0.926562997	0.369812479	0.837265769	-0.068301581	0.50044777	0.269629303	0.240111493	0.186602054	0.393981768
Dennd4c	-0.223670868	0.343160028	-0.00400481	0.941462889	-0.050387273	0.857649294	-0.02261058	0.84561841	0.103398486	0.965315058	-0.03967165	0.626432112	-0.291693845	0.125800656	0.000928491	0.995912106
Denr	0.069472134	0.827489261	0.124032219	0.465245854	0.120932158	0.45950791	0.056830546	0.815503348	0.166062379	0.885725817	0.906199556	0.000258794	0.079510214	0.651198762	0.328929717	0.048997987
Depdc5	-0.349157191	0.209394844	-0.093358121	0.482153802	0.115658662	0.424635861	0.002822209	0.99457884	0.062421626	0.988229687	-0.099133898	0.542252633	0.08747771	0.662149239	-0.157819857	0.407909322
Depdc7	-0.266364377	0.477423422	-0.123095338	0.313546881	-0.162816303	0.320959924	-0.12235032	0.334647425	-1.092646953	0.333388413	-1.425583385	4.75E-07	0.230871794	0.430020961	0.023588713	0.93295865
Dera	0.002021259	0.997765754	0.048184268	0.258782601	-0.031424393	0.914394083	-0.030310822	0.791354992	0.356996172	0.855685805	0.028676334	0.82693936	0.042082424	0.8883398	0.059316144	0.836399387
Derl1	-0.16031299	0.452141367	-0.028914851	0.698833114	-0.115104479	0.454445589	0.002154311	0.988226842	0.138642165	0.93052612	0.056931397	0.658744278	-0.149703548	0.396324824	0.154920248	0.355900668
Derl2	-0.615072699	0.007592894	-0.069631887	0.725774885	-0.197633317	0.117321681	-0.06794674	0.768395394	0.323337339	0.790053524	-0.109346436	0.461147784	0.082981077	0.658374778	-0.077841929	0.66305859
Det1	-0.106166433	0.828053793	0.007205738	0.940880931	-0.208674526	0.159579068	-0.04465812	0.864322226	-0.780002112	0.607510741	-0.118738174	0.493810174	0.10570608	0.678158219	-0.184017054	0.449955682
Dexi	-0.895888264	0.032350171	-0.090889499	0.655963798	-0.367384868	0.005730743	-0.135314521	0.646611358	-0.208119867	0.94966882	-0.620768459	0.010227728	0.143201599	0.65970805	0.002258811	0.994239443
Dffa	0.264524059	0.635011255	0.014333531	0.73072176	-0.046590596	0.896592778	0.112922594	0.565829162	1.288249689	0.398665321	-0.03174868	0.704991297	0.149208433	0.635476867	0.069338091	0.81860844
Dffb	-0.308899795	0.59751396	-0.149234176	0.207163936	-0.178724086	0.137417248	-0.272641713	0.277813082	0.211751248	0.898332396	-0.191707237	0.503608005	-0.213658572	0.572988879	-0.641266807	0.082563018
Dgat1	-0.460824696	0.065603106	-0.041120354	0.757094061	-0.274762084	0.507070392	-0.179624103	0.438645898	0.198475091	0.938010412	-0.058044085	0.396661454	-0.171730115	0.39604583	-0.445508623	0.020884223
Dgat2	1.592315862	1.20E-06	0.130867459	0.399479513	0.061274982	0.923227651	0.010339252	0.900236792	0.488069402	0.902451034	0.130889342	0.053954436	-0.726719398	0.055055863	0.202232036	0.580848629
Dgcr2	-0.36498665	0.19704111	-0.096398372	0.737491844	-0.073217838	0.585248374	0.093945313	0.729708553	-0.239420977	0.888273668	0.090240281	0.601932257	-0.021472865	0.916949899	0.082623789	0.673492676
Dgcr6	0.63726196	0.068903567	0.001749401	0.991599813	0.288715098	0.050982563	0.21071103	0.097492408	0.603741972	0.794258192	-0.170498593	0.21480079	0.130008666	0.641755142	0.429824734	0.107167355
[truncated: 6,431 more rows]
